# Supplementary material for: Proteome-wide and lysine crotonylation profiling reveals the importance of crotonylation in chrysanthemum (Dendranthema grandiforum) under low-temperature
Source: BMC Genomics. 2021 Jan 14;22:51. doi: 10.1186/s12864-020-07365-5 (PMC7809856; doi:10.1186/s12864-020-07365-5)
Supplement: Supplementary file 6 — Additional file 6: Table S4. Orthologous crotonylated protein of chrysanthemum, tea, rice, papaya and tobacco. [file 12864_2020_7365_MOESM6_ESM.xlsx]

## Sheet: Sheet1
Camellia sinensis (971)				Oryza sativa (690)				Carica papaya (2219)				Nicotiana tabacum (637)						Camellia sinensis	Oryza sativa	Carica papaya	Nicotiana tabacum
	Cluster-2961.148189	CSA010519.1			Cluster-2961.148189	P0C5D5			Cluster-2961.148189	Unigene0048875			Cluster-2961.86504	A0A068JFR6				971	690	2219	637
	Cluster-27232.0	CSA020068.1			Cluster-2961.166606	Q0DSD6			Cluster-27232.0	Unigene0018622			Cluster-2961.146133	B2YKT9		Dendranthema grandiforum	1199	683	562	853	442
	Cluster-2961.166606	CSA021951.1			Cluster-2961.86504	Q0JQP8			Cluster-2961.86504	Unigene0023574			Cluster-2961.159047	U3PVV5				288	128	1366	195
	Cluster-2961.86504	CSA003118.1			Cluster-2961.146133	Q6ASX7			Cluster-2961.146133	Unigene0033362			Cluster-2961.149043	Q3LAG5				516	637	346	757
	Cluster-2961.146133	CSA011544.1			Cluster-2961.149043	Q9XEA6			Cluster-2961.159047	Unigene0010597			Cluster-2961.140436	A0A075F2H0
	Cluster-2961.149043	CSA015476.1			Cluster-2961.140436	Q84VC8			Cluster-2961.158453	Unigene0002449			Cluster-2961.157728	Q9FXS3
	Cluster-2961.174516	CSA007747.1			Cluster-2961.157728	Q6ESJ0			Cluster-2961.149043	Unigene0003948			Cluster-2961.152844	Q9FES7
	Cluster-2961.140436	CSA025186.1			Cluster-2961.152844	Q53RM0			Cluster-2961.174516	Unigene0025889			Cluster-2961.152055	W0KMC2
	Cluster-2961.157728	CSA013702.1			Cluster-2961.152055	Q0D3E0			Cluster-2961.140436	Unigene0002310			Cluster-2961.152116	P27141
	Cluster-2961.152844	CSA014302.1			Cluster-2961.74262	Q0DY33			Cluster-2961.182484	Unigene0054391			Cluster-2961.219293	U3PLK3
	Cluster-2961.152055	CSA028166.1			Cluster-2961.152116	Q7F2G3			Cluster-2961.157728	Unigene0026855			Cluster-2961.139182	A0A077DCK3
	Cluster-2961.74262	CSA018973.1			Cluster-2961.219293	Q6K669			Cluster-2961.86699	Unigene0006613			Cluster-2961.114242	Q6TXM4
	Cluster-2961.149192	CSA021528.1			Cluster-2961.139182	Q6H7I9			Cluster-2961.152055	Unigene0000066			Cluster-2961.165059	Q9FXS3
	Cluster-2961.152116	CSA002108.1			Cluster-2961.73930	Q2R1C1			Cluster-2961.74262	Unigene0005926			Cluster-2961.178114	A0A097BTV9
	Cluster-2961.219293	CSA005660.1			Cluster-2961.114242	Q7XPY2			Cluster-2961.149192	Unigene0011715			Cluster-2961.153690	Q852R8
	Cluster-2961.139182	CSA028031.1			Cluster-2961.184262	A3BLC3			Cluster-2961.152116	Unigene0024531			Cluster-2961.144347	Q75VR1
	Cluster-2961.114242	CSA018666.1			Cluster-2961.165059	Q6ESJ0			Cluster-2961.219293	Unigene0023327			Cluster-2961.165939	Q9SLS1
	Cluster-2961.184262	CSA032812.1			Cluster-2961.178114	Q651T8			Cluster-2961.139182	Unigene0017363			Cluster-2961.137112	A0A097BTV9
	Cluster-2961.165059	CSA033430.1			Cluster-2961.153690	Q6Z5N4			Cluster-2961.73930	Unigene0024637			Cluster-2961.141050	A0A075EYQ6
	Cluster-2961.178114	CSA025287.1			Cluster-2961.124311	Q7XMJ1			Cluster-2961.114242	Unigene0023844			Cluster-2961.276256	Q8H0G7
	Cluster-2961.124311	CSA030060.1			Cluster-2961.140296	Q653V9			Cluster-2961.184262	Unigene0031372			Cluster-2961.200485	W8SVJ4
	Cluster-2961.140296	CSA031867.1			Cluster-2961.137112	Q651T8			Cluster-2961.165059	Unigene0026855			Cluster-5385.0	Q6RUN3
	Cluster-2961.165939	CSA033848.1			Cluster-2961.119615	Q10MQ2			Cluster-2961.178114	Unigene0029619			Cluster-2961.188262	E3W9P2
	Cluster-2961.137112	CSA025287.1			Cluster-2961.141050	Q84ZK1			Cluster-2961.153690	Unigene0005388			Cluster-2961.148884	A0A068JCD2
	Cluster-2961.179672	CSA034363.1			Cluster-2961.179672	Q6Z1J6			Cluster-2961.144347	Unigene0036471			Cluster-2961.157902	P40691
	Cluster-2961.276256	CSA031868.1			Cluster-2961.186355	Q6YZH8			Cluster-2961.124311	Unigene0022999			Cluster-2961.151964	Q8SF03
	Cluster-2961.296590	CSA001005.1			Cluster-2961.94341	Q6ZG03			Cluster-2961.140296	Unigene0021548			Cluster-2961.142805	P93354
	Cluster-2961.200485	CSA001818.1			Cluster-5385.0	Q6H748			Cluster-2961.137112	Unigene0029619			Cluster-2961.155068	P93400
	Cluster-5385.0	CSA035910.1			Cluster-2961.148884	Q10NK0			Cluster-2961.119615	Unigene0033536			Cluster-2961.202525	A0A140G1S2
	Cluster-2961.148884	CSA017654.1			Cluster-2961.157902	Q0JE28			Cluster-2961.141050	Unigene0004045			Cluster-2961.147835	P09043
	Cluster-2961.157902	CSA029934.1			Cluster-2961.151964	Q53PA7			Cluster-2961.179672	Unigene0023550			Cluster-2961.80567	A0A076L1Z7
	Cluster-2961.151964	CSA036583.1			Cluster-2961.155068	Q43007			Cluster-2961.186355	Unigene0003373			Cluster-2961.90029	Q6TXM4
	Cluster-2961.142805	CSA001606.1			Cluster-2961.202525	Q8S6F3			Cluster-2961.200485	Unigene0025877			Cluster-2961.161144	Q9FXS3
	Cluster-2961.155068	CSA028496.1			Cluster-2961.147835	Q7X8A1			Cluster-5385.0	Unigene0040260			Cluster-2961.128535	Q9FVE9
	Cluster-2961.202525	CSA033994.1			Cluster-2961.80567	Q9AY51			Cluster-2961.130932	Unigene0039702			Cluster-2961.153642	Q7M242
	Cluster-2961.147835	CSA026796.1			Cluster-2961.90029	Q7XPY2			Cluster-2961.148884	Unigene0029469			Cluster-2961.150801	Q947K7
	Cluster-2961.80567	CSA021619.1			Cluster-2961.161144	Q6ESJ0			Cluster-2961.157902	Unigene0004052			Cluster-2961.188153	Q03666
	Cluster-2961.90029	CSA033761.1			Cluster-2961.128535	Q6YZX6			Cluster-2961.151964	Unigene0004481			Cluster-2961.124356	A0A076KWH0
	Cluster-2961.161144	CSA013702.1			Cluster-2961.164637	Q6K8J4			Cluster-2961.142805	Unigene0006672			Cluster-2961.147951	O24511
	Cluster-2961.128535	CSA025704.1			Cluster-2961.153642	Q69RJ0			Cluster-2961.155068	Unigene0029045			Cluster-2961.167392	P35476
	Cluster-2961.153642	CSA003654.1			Cluster-2961.150801	Q6ZKC0			Cluster-2961.202525	Unigene0039785			Cluster-2961.90275	A0A0E3XCA8
	Cluster-2961.150801	CSA010530.1			Cluster-2961.124356	Q6Z4E4			Cluster-2961.147835	Unigene0044458			Cluster-2961.187852	A7VMP6
	Cluster-2961.188153	CSA006423.1			Cluster-2961.154792	Q6K5H8			Cluster-2961.80567	Unigene0001508			Cluster-2961.158547	Q03684
	Cluster-2961.124356	CSA021835.1			Cluster-2961.148018	Q6Z3T3			Cluster-2961.96169	Unigene0021641			Cluster-2961.200250	Q03666
	Cluster-2961.113596	CSA034366.1			Cluster-2961.147951	Q10S82			Cluster-2961.90029	Unigene0028129			Cluster-2961.149286	A0A076KWG9
	Cluster-2961.179280	CSA033952.1			Cluster-2961.137804	Q94I35			Cluster-2961.161144	Unigene0026855			Cluster-2961.187860	Q04065
	Cluster-2961.154792	CSA024975.1			Cluster-2961.187852	Q2RAD9			Cluster-2961.128535	Unigene0034207			Cluster-2961.141257	O22402
	Cluster-2961.148018	CSA017237.1			Cluster-2961.158241	Q8SA06			Cluster-2961.164637	Unigene0034205			Cluster-2961.152137	Q42962
	Cluster-2961.147951	CSA035408.1			Cluster-2961.118840	Q2QWU7			Cluster-2961.153642	Unigene0039668			Cluster-2961.151684	P68173
	Cluster-2961.172872	CSA029135.1			Cluster-2961.158547	Q6Z7B0			Cluster-2961.150801	Unigene0023593			Cluster-2961.153294	P25998
	Cluster-2961.167392	CSA022661.1			Cluster-2961.112387	Q6YW78			Cluster-2961.138574	Unigene0005853			Cluster-2961.148267	A0A0A8WJH5
	Cluster-2961.137804	CSA008487.1			Cluster-2961.159600	Q7XUW0			Cluster-2961.188153	Unigene0034348			Cluster-2961.138711	A0A076L2F1
	Cluster-2961.187852	CSA029874.1			Cluster-2961.237727	Q5Z8V3			Cluster-2961.124356	Unigene0038727			Cluster-2961.97014	A0A075F9G5
	Cluster-2961.118840	CSA033762.1			Cluster-2961.149286	Q7XRT0			Cluster-2961.147397	Unigene0027202			Cluster-2961.149612	Q0PWS6
	Cluster-2961.158547	CSA030367.1			Cluster-2961.187860	Q6ZD89			Cluster-2961.148018	Unigene0004888			Cluster-2961.202359	Q9M5Z8
	Cluster-2961.105014	CSA018927.1			Cluster-2961.91718	Q5VS73			Cluster-2961.147951	Unigene0019317			Cluster-2961.127992	Q8W4Q7
	Cluster-2961.200250	CSA022649.1			Cluster-2961.168951	Q7XLG5			Cluster-2961.189091	Unigene0023003			Cluster-2961.258637	I7GVS5
	Cluster-2961.112387	CSA002549.1			Cluster-2961.141257	Q688K0			Cluster-2961.172872	Unigene0033572			Cluster-2961.147823	Q9SMB4
	Cluster-2961.159600	CSA012958.1			Cluster-2961.152137	Q6H6C7			Cluster-2961.167392	Unigene0040600			Cluster-2961.178928	A0A076FU21
	Cluster-2961.149286	CSA034492.1			Cluster-2961.174236	Q5Z790			Cluster-2961.137804	Unigene0025926			Cluster-2961.207261	Q93X38
	Cluster-38963.0	CSA017237.1			Cluster-2961.151684	Q0ISV7			Cluster-2961.187852	Unigene0029270			Cluster-2961.151916	W8SRJ8
	Cluster-2961.228903	CSA005599.1			Cluster-2961.148267	Q6K215			Cluster-2961.158241	Unigene0028965			Cluster-2961.154872	Q67BD0
	Cluster-2961.91718	CSA033762.1			Cluster-2961.138711	Q7XMK5			Cluster-2961.118840	Unigene0030768			Cluster-2961.146064	A2V884
	Cluster-2961.168951	CSA030516.1			Cluster-2961.149612	Q7XV11			Cluster-2961.158547	Unigene0028698			Cluster-2961.155563	Q9FSF2
	Cluster-2961.146982	CSA005509.1			Cluster-2961.202359	Q9ASE0			Cluster-2961.105014	Unigene0019988			Cluster-2961.174264	Q6TKR0
	Cluster-2961.152137	CSA031519.1			Cluster-2961.258637	Q943K7			Cluster-2961.184667	Unigene0015786			Cluster-2961.148676	Q42953
	Cluster-2961.151684	CSA004426.1			Cluster-2961.144582	Q8LNF2			Cluster-2961.200250	Unigene0034348			Cluster-2961.148806	A0A077DBL2
	Cluster-2961.153294	CSA021446.1			Cluster-2961.127790	Q8SA35			Cluster-2961.112387	Unigene0033938			Cluster-4919.0	F2VJ75
	Cluster-2961.82043	CSA032609.1			Cluster-2961.124113	Q8LRD0			Cluster-2961.159600	Unigene0032612			Cluster-2961.196431	P06405
	Cluster-2961.148267	CSA031752.1			Cluster-2961.181238	Q6YZJ0			Cluster-2961.237727	Unigene0002786			Cluster-2961.44008	Q8H0G7
	Cluster-2961.138711	CSA034831.1			Cluster-2961.147823	Q943K1			Cluster-2961.100175	Unigene0019300			Cluster-2961.142421	D4P3S0
	Cluster-2961.255296	CSA005455.1			Cluster-2961.207261	Q6H852			Cluster-2961.68496	Unigene0001279			Cluster-2961.155857	Q42962
	Cluster-2961.149612	CSA008855.1			Cluster-2961.155210	Q6ZG90			Cluster-38963.0	Unigene0004888			Cluster-2961.151447	Q9XG77
	Cluster-2961.202359	CSA030636.1			Cluster-2961.154872	Q943K7			Cluster-2961.187860	Unigene0006133			Cluster-2961.148864	Q6QND3
	Cluster-2961.258637	CSA009227.1			Cluster-2961.146064	Q0IR97			Cluster-2961.91718	Unigene0030692			Cluster-2961.157469	O65855
	Cluster-2961.144582	CSA017477.1			Cluster-2961.96271	Q6Z8N7			Cluster-2961.215610	Unigene0044586			Cluster-2961.148661	Q40581
	Cluster-2961.178680	CSA027685.1			Cluster-2961.174264	Q53JG0			Cluster-2961.168951	Unigene0008390			Cluster-2961.202657	B6VRE8
	Cluster-2961.27571	CSA024975.1			Cluster-2961.199322	Q657P0			Cluster-2961.146982	Unigene0046913			Cluster-2961.278917	P93354
	Cluster-2961.147823	CSA013374.1			Cluster-2961.148676	Q2R8Z5			Cluster-2961.141257	Unigene0054153			Cluster-2961.153838	Q03684
	Cluster-2961.178928	CSA036209.1			Cluster-2961.148806	Q69QD5			Cluster-2961.152137	Unigene0012905			Cluster-2961.152875	Q8H1T3
	Cluster-2961.207261	CSA006550.1			Cluster-4919.0	Q40677			Cluster-2961.174236	Unigene0008529			Cluster-2961.149423	A1XEJ6
	Cluster-2961.181311	CSA004910.1			Cluster-2961.196431	Q8S7T3			Cluster-2961.151684	Unigene0013568			Cluster-2961.144772	Q7M242
	Cluster-2961.151916	CSA009600.1			Cluster-2961.171273	Q5Z402			Cluster-2961.153294	Unigene0030557			Cluster-2961.148430	Q6TXM4
	Cluster-2961.155210	CSA023554.1			Cluster-2961.166927	Q9AYP4			Cluster-2961.153674	Unigene0027393			Cluster-2961.50886	Q40451
	Cluster-2961.154872	CSA009227.1			Cluster-2961.155857	Q655T1			Cluster-2961.133218	Unigene0038509			Cluster-2961.21547	O24141
	Cluster-2961.146064	CSA023573.1			Cluster-2961.151447	Q6H852			Cluster-2961.82043	Unigene0024823			Cluster-2961.139640	A0A068JFR6
	Cluster-2961.96271	CSA010681.1			Cluster-2961.141530	Q2QLY4			Cluster-2961.71997	Unigene0008057			Cluster-2961.97100	E5L8B5
	Cluster-2961.174264	CSA012836.1			Cluster-2961.148864	Q69LA6			Cluster-2961.148267	Unigene0007137			Cluster-2961.147380	A0A075F1V0
	Cluster-2961.148676	CSA021791.1			Cluster-2961.157469	Q7X7I6			Cluster-2961.65230	Unigene0024558			Cluster-2961.68493	Q03684
	Cluster-2961.148806	CSA000531.1			Cluster-2961.148661	Q10QZ6			Cluster-2961.138711	Unigene0020560			Cluster-2961.257026	Q07761
	Cluster-4919.0	CSA009966.1			Cluster-2961.180540	Q6ZFU6			Cluster-2961.97014	Unigene0042811			Cluster-37717.0	A0A076FU26
	Cluster-2961.44008	CSA031868.1			Cluster-2961.178354	Q8LRH2			Cluster-32799.0	Unigene0025220			Cluster-2961.150489	P29790
	Cluster-2961.142971	CSA003557.1			Cluster-2961.153838	Q6Z7L1			Cluster-2961.87771	Unigene0037651			Cluster-2961.148383	F2VJ75
	Cluster-2961.166927	CSA006957.1			Cluster-2961.152875	Q8L5K0			Cluster-2961.269050	Unigene0022331			Cluster-2961.156221	Q9SLN8
	Cluster-2961.155857	CSA031519.1			Cluster-2961.29969	Q8H903			Cluster-2961.149612	Unigene0008094			Cluster-2961.254109	Q9FVE9
	Cluster-2961.153775	CSA007137.1			Cluster-2961.142230	Q6Z8F4			Cluster-2961.202359	Unigene0038704			Cluster-2961.153631	P93354
	Cluster-2961.135434	CSA029723.1			Cluster-2961.173383	Q9SMB1			Cluster-2961.127992	Unigene0027382			Cluster-2961.282875	Q40589
	Cluster-2961.151447	CSA019423.1			Cluster-2961.144772	Q69RJ0			Cluster-2961.258637	Unigene0024852			Cluster-2961.153110	A0A076KWG2
	Cluster-2961.141530	CSA011933.1			Cluster-2961.65376	Q2QWM6			Cluster-2961.144582	Unigene0027048			Cluster-2961.214059	L7UU40
	Cluster-2961.147637	CSA034182.1			Cluster-2961.182317	Q2QLY4			Cluster-2961.127790	Unigene0024044			Cluster-2961.145749	Q40589
	Cluster-2961.148864	CSA016826.1			Cluster-2961.148430	Q7XPY2			Cluster-2961.178680	Unigene0026035			Cluster-2961.140200	Q40512
	Cluster-2961.157469	CSA006668.1			Cluster-2961.21547	Q6K439			Cluster-2961.178928	Unigene0005251			Cluster-2961.151194	U3PJP9
	Cluster-2961.148661	CSA001667.1			Cluster-2961.139640	Q0JQP8			Cluster-2961.207261	Unigene0021649			Cluster-2961.208853	P06411
	Cluster-2961.202657	CSA023469.1			Cluster-2961.97100	Q9ZP20			Cluster-2961.285540	Unigene0031197			Cluster-2961.153115	Q5DKU6
	Cluster-2961.278917	CSA028600.1			Cluster-2961.165106	Q84TA3			Cluster-2961.151916	Unigene0017849			Cluster-2961.216467	Q8RU71
	Cluster-2961.178354	CSA024142.1			Cluster-2961.121287	Q5N8N4			Cluster-2961.155210	Unigene0022139			Cluster-2961.171421	A0A076FU21
	Cluster-2961.153838	CSA012537.1			Cluster-2961.158786	Q10QH0			Cluster-2961.154872	Unigene0024852			Cluster-2961.163042	Q07761
	Cluster-2961.139853	CSA027652.1			Cluster-2961.147380	Q94JA2			Cluster-2961.44115	Unigene0022118			Cluster-2961.145039	D2K7Z2
	Cluster-2961.152875	CSA016400.1			Cluster-2961.68493	Q2QV45			Cluster-2961.146064	Unigene0019746			Cluster-2961.120091	A0A077DBL4
	Cluster-2961.29969	CSA002537.1			Cluster-2961.148383	Q40677			Cluster-2961.96271	Unigene0036232			Cluster-2961.176021	Q6TXM4
	Cluster-2961.142230	CSA000795.1			Cluster-2961.156221	Q7XUK3			Cluster-2961.161857	Unigene0003439			Cluster-2961.170161	Q43800
	Cluster-2961.124071	CSA026896.1			Cluster-2961.134366	Q2QX58			Cluster-2961.155563	Unigene0003516			Cluster-2961.108116	P09094
	Cluster-2961.173383	CSA030667.1			Cluster-2961.156896	Q6H444			Cluster-2961.174264	Unigene0052563			Cluster-2961.144268	A0A077DCK9
	Cluster-2961.144772	CSA003654.1			Cluster-2961.254109	Q6YZX6			Cluster-2961.148676	Unigene0025268			Cluster-2961.164427	Q42943
	Cluster-2961.153000	CSA032366.1			Cluster-2961.141632	Q6YTY2			Cluster-2961.148806	Unigene0021675			Cluster-2961.153391	A0A139ZSG9
	Cluster-2961.182317	CSA026696.1			Cluster-2961.282875	Q6ZJJ1			Cluster-4919.0	Unigene0035608			Cluster-2961.130569	X5CS07
	Cluster-2961.148430	CSA018666.1			Cluster-2961.129421	Q651F0			Cluster-2961.171273	Unigene0036105			Cluster-2961.164042	P93344
	Cluster-2961.71390	CSA002220.1			Cluster-2961.153867	Q2QNG7			Cluster-2961.44008	Unigene0047380			Cluster-2961.143245	Q93X38
	Cluster-2961.110583	CSA023089.1			Cluster-2961.111675	Q8S0J7			Cluster-2961.142421	Unigene0054185			Cluster-2961.157004	Q0PWS7
	Cluster-2961.72353	CSA031787.1			Cluster-2961.137384	Q9FWV2			Cluster-2961.142971	Unigene0021308			Cluster-2961.35966	C5J0G6
	Cluster-2961.50886	CSA013503.1			Cluster-2961.139089	Q8LQ33			Cluster-2961.166927	Unigene0019399			Cluster-2961.153403	P93354
	Cluster-2961.146944	CSA031574.1			Cluster-2961.153110	Q6YYW3			Cluster-2961.155857	Unigene0047863			Cluster-2961.148551	T2BRU8
	Cluster-2961.147501	CSA033070.1			Cluster-2961.97467	Q53PZ2			Cluster-2961.151447	Unigene0012243			Cluster-2961.106632	A8UDS9
	Cluster-2961.157558	CSA031574.1			Cluster-2961.214059	Q0D3E0			Cluster-2961.141530	Unigene0029556			Cluster-2961.140229	P29345
	Cluster-2961.139640	CSA003118.1			Cluster-2961.145749	Q10N21			Cluster-2961.148864	Unigene0021524			Cluster-38799.0	Q7DM39
	Cluster-2961.97100	CSA011054.1			Cluster-2961.140200	Q5ZA98			Cluster-2961.157469	Unigene0035250			Cluster-2961.127561	Q1W375
	Cluster-2961.165106	CSA024768.1			Cluster-2961.151194	A3C4S4			Cluster-2961.148661	Unigene0037195			Cluster-41270.0	A7VMP6
	Cluster-2961.121287	CSA027461.1			Cluster-2961.187754	Q0DKF0			Cluster-2961.202657	Unigene0020068			Cluster-2961.171105	Q6TXM4
	Cluster-2961.147380	CSA034775.1			Cluster-2961.208853	Q69VC8			Cluster-2961.278917	Unigene0006672			Cluster-2961.135649	A0A076KX89
	Cluster-2961.68493	CSA026073.1			Cluster-2961.167033	Q6ETQ7			Cluster-2961.180540	Unigene0018949			Cluster-2961.163553	B2BF99
	Cluster-2961.257026	CSA025687.1			Cluster-2961.119294	Q9AUQ4			Cluster-2961.186729	Unigene0018101			Cluster-2961.177975	P93354
	Cluster-2961.192668	CSA025432.1			Cluster-2961.153115	Q6K1R5			Cluster-2961.153838	Unigene0031687			Cluster-2961.149721	P93769
	Cluster-37717.0	CSA010760.1			Cluster-2961.145039	Q2QWN3			Cluster-2961.139853	Unigene0027809			Cluster-2961.156656	P41919
	Cluster-2961.150489	CSA028806.1			Cluster-2961.120091	Q7XV86			Cluster-2961.152875	Unigene0038112			Cluster-2961.140279	Q93X33
	Cluster-2961.148383	CSA009966.1			Cluster-2961.169812	Q8H2T7			Cluster-2961.124528	Unigene0015235			Cluster-2961.117454	P93354
	Cluster-2961.133674	CSA006542.1			Cluster-2961.139435	Q9SXP2			Cluster-2961.185444	Unigene0030689			Cluster-2961.135874	A0A097BU06
	Cluster-2961.156221	CSA025556.1			Cluster-2961.176021	Q7XPY2			Cluster-2961.29969	Unigene0022116			Cluster-2961.191591	A0A097BTX5
	Cluster-2961.254109	CSA024499.1			Cluster-2961.170161	Q0J4K2			Cluster-2961.149423	Unigene0029062			Cluster-2961.147449	Q84QE8
	Cluster-2961.141632	CSA015792.1			Cluster-2961.108116	Q0J8A4			Cluster-2961.142230	Unigene0015450			Cluster-2961.154314	O23792
	Cluster-2961.153631	CSA028658.1			Cluster-2961.144268	Q7F2G3			Cluster-2961.124071	Unigene0033054			Cluster-2961.152706	P06379
	Cluster-2961.282875	CSA023501.1			Cluster-2961.117071	Q0INM3			Cluster-2961.173383	Unigene0003252			Cluster-2961.174383	Q40521
	Cluster-2961.153867	CSA016421.1			Cluster-2961.194155	Q2QU06			Cluster-2961.144772	Unigene0033512			Cluster-2961.136851	Q5QJB2
	Cluster-2961.137384	CSA016983.1			Cluster-2961.164427	Q0DV32			Cluster-2961.153000	Unigene0040516			Cluster-2961.113564	P06449
	Cluster-2961.139089	CSA026673.1			Cluster-2961.153391	Q9LI00			Cluster-2961.65376	Unigene0021655			Cluster-2961.148413	Q42950
	Cluster-2961.176884	CSA007658.1			Cluster-2961.164042	Q9FRX7			Cluster-2961.182317	Unigene0029556			Cluster-2961.84057	Q8H1T3
	Cluster-2961.153110	CSA017616.1			Cluster-2961.201727	Q948T6			Cluster-2961.148430	Unigene0023844			Cluster-2961.122808	Q40471
	Cluster-2961.97467	CSA018613.1			Cluster-2961.142493	Q2QLY4			Cluster-2961.71390	Unigene0002182			Cluster-2961.36161	Q6TKR0
	Cluster-2961.214059	CSA018358.1			Cluster-2961.143245	Q6H852			Cluster-2961.110583	Unigene0022743			Cluster-2961.151595	Q03685
	Cluster-2961.145749	CSA017238.1			Cluster-2961.157004	Q6Z411			Cluster-2961.146944	Unigene0028908			Cluster-2961.167401	P50218
	Cluster-2961.140200	CSA024064.1			Cluster-2961.35966	Q42971			Cluster-2961.21547	Unigene0034385			Cluster-2961.111095	Q40475
	Cluster-2961.151194	CSA034927.1			Cluster-2961.153403	Q0JQL7			Cluster-2961.147501	Unigene0053118			Cluster-2961.75979	B2BF99
	Cluster-2961.187754	CSA030618.1			Cluster-2961.106632	Q0J3N7			Cluster-2961.157558	Unigene0028908			Cluster-2961.146704	U3PJP9
	Cluster-2961.119294	CSA022412.1			Cluster-2961.140229	Q75LR5			Cluster-2961.92642	Unigene0026245			Cluster-2961.121563	P93354
	Cluster-2961.153115	CSA012185.1			Cluster-38799.0	Q8GTK4			Cluster-2961.139640	Unigene0028486			Cluster-2961.165257	Q03684
	Cluster-2961.185763	CSA013503.1			Cluster-2961.173929	Q84T92			Cluster-2961.97100	Unigene0047070			Cluster-2961.172480	Q7XZV3
	Cluster-2961.157222	CSA036892.1			Cluster-41270.0	Q2RAD9			Cluster-2961.110413	Unigene0020144			Cluster-2961.174652	U3PHS9
	Cluster-2961.216467	CSA031881.1			Cluster-2961.171105	Q7XPY2			Cluster-2961.243430	Unigene0047616			Cluster-2961.160300	Q84P56
	Cluster-2961.171421	CSA036209.1			Cluster-2961.149157	Q6ZFI6			Cluster-2961.150114	Unigene0024067			Cluster-2961.151735	A0A0E3XCA8
	Cluster-2961.163042	CSA002844.1			Cluster-2961.155792	Q69NF7			Cluster-2961.147380	Unigene0003126			Cluster-2961.148138	Q42961
	Cluster-2961.145039	CSA033864.1			Cluster-2961.163553	Q6ZH98			Cluster-2961.68493	Unigene0033431			Cluster-2961.147283	A0A075M9F5
	Cluster-2961.120091	CSA019161.1			Cluster-2961.141893	Q43007			Cluster-2961.257026	Unigene0020275			Cluster-2961.142117	P93358
	Cluster-2961.139435	CSA016186.1			Cluster-2961.149721	Q10QZ6			Cluster-2961.192668	Unigene0006213			Cluster-2961.213959	Q42946
	Cluster-2961.176021	CSA018666.1			Cluster-2961.156656	Q7GD79			Cluster-2961.150489	Unigene0054208			Cluster-2961.147687	P02376
	Cluster-2961.170161	CSA003060.1			Cluster-2961.202531	C7IYR0			Cluster-2961.205852	Unigene0017704			Cluster-2961.121248	Q9SLS1
	Cluster-2961.108116	CSA011668.1			Cluster-2961.117454	Q0JQL7			Cluster-2961.148383	Unigene0035608			Cluster-2961.143655	Q93X37
	Cluster-2961.144268	CSA002108.1			Cluster-2961.115925	Q6YVI0			Cluster-2961.133674	Unigene0008671			Cluster-2961.138384	O24132
	Cluster-2961.117071	CSA021656.1			Cluster-2961.135874	Q93VT8			Cluster-2961.156221	Unigene0031368			Cluster-2961.126074	Q9ZSD5
	Cluster-2961.162492	CSA035340.1			Cluster-2961.191591	Q6K9N6			Cluster-2961.134366	Unigene0030377			Cluster-2961.134208	Q7X998
	Cluster-2961.194155	CSA010446.1			Cluster-2961.147449	Q943W1			Cluster-2961.254109	Unigene0029018			Cluster-2961.143731	Q6TKR0
	Cluster-2961.153391	CSA021126.1			Cluster-2961.146988	Q6ZGJ7			Cluster-2961.141632	Unigene0022901			Cluster-2961.135199	P50218
	Cluster-2961.135909	CSA015875.1			Cluster-2961.152706	C7J7G4			Cluster-2961.153631	Unigene0006672			Cluster-2961.153594	A0A068JFR6
	Cluster-2961.164042	CSA021835.1			Cluster-2961.136851	Q2R1S1			Cluster-2961.282875	Unigene0024798			Cluster-2961.147668	A0A068JIB0
	Cluster-2961.201727	CSA011363.1			Cluster-2961.147631	Q84M68			Cluster-2961.129421	Unigene0036779			Cluster-2961.151830	P93769
	Cluster-2961.142493	CSA011933.1			Cluster-2961.157817	Q6ZIT9			Cluster-2961.153867	Unigene0028844			Cluster-2961.157388	P06407
	Cluster-2961.143245	CSA006550.1			Cluster-2961.30804	Q9ZTP5			Cluster-2961.111675	Unigene0032883			Cluster-2961.145516	A0A077D9N5
	Cluster-2961.157004	CSA014653.1			Cluster-2961.113564	Q7F2L6			Cluster-2961.137384	Unigene0029000			Cluster-2961.149139	P32980
	Cluster-2961.35966	CSA034381.1			Cluster-2961.148413	Q0DXS9			Cluster-2961.185033	Unigene0007397			Cluster-2961.158213	Q56E62
	Cluster-2961.153403	CSA001606.1			Cluster-2961.84057	Q8L5K0			Cluster-2961.176884	Unigene0024121			Cluster-2961.144154	P93352
	Cluster-2961.148551	CSA018098.1			Cluster-2961.122808	Q6Z2Z4			Cluster-2961.162320	Unigene0030034			Cluster-2961.149954	Q67BD0
	Cluster-2961.106632	CSA011382.1			Cluster-2961.36161	Q53JG0			Cluster-2961.97467	Unigene0048374			Cluster-2961.145360	O82150
	Cluster-2961.140229	CSA011006.1			Cluster-2961.212050	Q69XJ9			Cluster-2961.214059	Unigene0021832			Cluster-2961.197383	Q9FVE9
	Cluster-38799.0	CSA033259.1			Cluster-2961.164690	Q69UU3			Cluster-2961.145749	Unigene0025618			Cluster-2961.142863	Q9FEL3
	Cluster-2961.158909	CSA018167.1			Cluster-2961.151595	Q2QV45			Cluster-2961.140200	Unigene0032223			Cluster-2961.156588	L7UU40
	Cluster-2961.173929	CSA023536.1			Cluster-2961.183847	Q6Z6L4			Cluster-2961.151194	Unigene0047962			Cluster-2961.176617	Q8W400
	Cluster-41270.0	CSA033802.1			Cluster-2961.167401	Q7F280			Cluster-2961.187754	Unigene0022890			Cluster-2961.146709	E5L8B5
	Cluster-2961.171105	CSA018666.1			Cluster-2961.160417	Q653Z1			Cluster-2961.208853	Unigene0051453			Cluster-2961.117459	P93354
	Cluster-2961.149157	CSA035317.1			Cluster-2961.111095	B9FK36			Cluster-2961.167033	Unigene0018563			Cluster-2961.146755	P68158
	Cluster-2961.163553	CSA002335.1			Cluster-2961.144279	Q0DAZ7			Cluster-2961.119294	Unigene0026831			Cluster-2961.148363	O24511
	Cluster-2961.95108	CSA009927.1			Cluster-2961.146714	B9F7D0			Cluster-2961.153115	Unigene0002975			Cluster-2961.154442	O82150
	Cluster-2961.177975	CSA001606.1			Cluster-2961.147110	Q5TKJ2			Cluster-2961.157222	Unigene0039744			Cluster-2961.14258	P36182
	Cluster-2961.149721	CSA001667.1			Cluster-2961.150797	Q53QG1			Cluster-2961.216467	Unigene0001916			Cluster-2961.157787	E5L8B5
	Cluster-2961.156656	CSA022823.1			Cluster-2961.75979	Q6ZH98			Cluster-2961.171421	Unigene0005251			Cluster-2961.165135	Q40451
	Cluster-2961.202531	CSA019997.1			Cluster-2961.146704	A3C4S4			Cluster-2961.163042	Unigene0020275			Cluster-2961.147604	Q8LSZ2
	Cluster-2961.158726	CSA011032.1			Cluster-2961.165257	Q6Z7L1			Cluster-2961.229525	Unigene0024869			Cluster-2961.134558	A0A077DCK3
	Cluster-2961.117454	CSA001606.1			Cluster-2961.172480	Q6ZBZ2			Cluster-2961.120091	Unigene0027627			Cluster-2961.144669	A0A077DCL2
	Cluster-2961.115925	CSA003952.1			Cluster-2961.148138	Q655T1			Cluster-2961.169812	Unigene0022359			Cluster-2961.148095	P00876
	Cluster-2961.135874	CSA028548.1			Cluster-2961.147283	Q2QTJ7			Cluster-2961.139435	Unigene0008127			Cluster-2961.157384	P06405
	Cluster-2961.191591	CSA034848.1			Cluster-2961.142117	Q53LQ0			Cluster-2961.176021	Unigene0023844			Cluster-2961.161159	A0A097BU06
	Cluster-2961.147449	CSA000627.1			Cluster-2961.146435	Q9ASP4			Cluster-2961.170161	Unigene0003666			Cluster-2961.87219	Q9FSF5
	Cluster-2961.146988	CSA036790.1			Cluster-2961.148408	Q9ASP4			Cluster-2961.108116	Unigene0028637			Cluster-2961.147310	Q40565
	Cluster-2961.174383	CSA022847.1			Cluster-2961.143655	Q6H852			Cluster-2961.228103	Unigene0019957			Cluster-2961.152061	Q67BD0
	Cluster-2961.136851	CSA008278.1			Cluster-2961.134208	Q8GTK8			Cluster-2961.144268	Unigene0024531			Cluster-2961.126322	W0KMC2
	Cluster-2961.147234	CSA013046.1			Cluster-2961.143731	Q53JG0			Cluster-2961.117071	Unigene0026722			Cluster-2961.161005	Q68GS0
	Cluster-2961.147631	CSA023182.1			Cluster-2961.135199	Q7F280			Cluster-2961.162492	Unigene0028968			Cluster-2961.175989	Q285L8
	Cluster-2961.157817	CSA009530.1			Cluster-2961.23860	Q9LWT6			Cluster-2961.194155	Unigene0025123			Cluster-2961.143081	O24511
	Cluster-2961.30804	CSA020530.1			Cluster-2961.153594	Q0JQP8			Cluster-2961.164427	Unigene0029894			Cluster-2961.223844	Q9FXS7
	Cluster-2961.148413	CSA010785.1			Cluster-2961.147668	P17784			Cluster-2961.153391	Unigene0019074			Cluster-2961.137765	A7XV37
	Cluster-2961.147886	CSA008457.1			Cluster-2961.124341	Q942P9			Cluster-2961.130569	Unigene0026456			Cluster-2961.148107	O24511
	Cluster-2961.84057	CSA016400.1			Cluster-2961.151830	Q10QZ6			Cluster-2961.164042	Unigene0002632			Cluster-2961.149243	Q40460
	Cluster-2961.122808	CSA010083.1			Cluster-2961.157388	Q8S7T4			Cluster-2961.201727	Unigene0010639			Cluster-2961.87445	P31593
	Cluster-2961.36161	CSA012836.1			Cluster-2961.145516	Q7F8S5			Cluster-2961.142493	Unigene0029556			Cluster-2961.174994	Q7X998
	Cluster-2961.129162	CSA017819.1			Cluster-2961.149139	Q6Z8K7			Cluster-2961.143245	Unigene0021649			Cluster-2961.146650	O82150
	Cluster-2961.212050	CSA013155.1			Cluster-2961.154612	Q6Z5N4			Cluster-2961.157004	Unigene0032223			Cluster-2961.165440	Q3LAG6
	Cluster-2961.164690	CSA000918.1			Cluster-2961.149031	Q9LWT6			Cluster-2961.35966	Unigene0029042			Cluster-2961.181098	P35494
	Cluster-2961.104107	CSA010192.1			Cluster-2961.158213	Q7XC37			Cluster-2961.153403	Unigene0006672			Cluster-2961.147722	Q93X34
	Cluster-2961.151595	CSA026073.1			Cluster-2961.144154	Q6H4L2			Cluster-2961.148551	Unigene0014903			Cluster-2961.170035	A0A068JIB0
	Cluster-2961.183847	CSA019238.1			Cluster-2961.149954	Q943K7			Cluster-2961.106632	Unigene0020449			Cluster-2961.15249	U3PLK3
	Cluster-2961.167401	CSA036554.1			Cluster-2961.145901	Q84PA4			Cluster-2961.140229	Unigene0042656			Cluster-2961.154514	P93354
	Cluster-2961.160417	CSA009530.1			Cluster-2961.145360	Q5Z974			Cluster-38799.0	Unigene0016210			Cluster-2961.148320	P18212
	Cluster-2961.111095	CSA007940.1			Cluster-2961.197383	Q6YZX6			Cluster-2961.158909	Unigene0009422			Cluster-2961.146395	Q45KF8
	Cluster-2961.144279	CSA020117.1			Cluster-2961.142863	Q6H4L2			Cluster-2961.173929	Unigene0026177			Cluster-2961.202872	A0A139ZSG9
	Cluster-2961.147110	CSA026341.1			Cluster-2961.144554	Q10I42			Cluster-2961.127561	Unigene0034926			Cluster-2961.100493	G9BRR3
	Cluster-2961.75979	CSA017664.1			Cluster-2961.129557	Q7XZW1			Cluster-41270.0	Unigene0029270			Cluster-2961.154433	Q43590
	Cluster-2961.146704	CSA034927.1			Cluster-2961.156588	Q0D3E0			Cluster-2961.166044	Unigene0018380			Cluster-2961.154512	P93354
	Cluster-2961.121563	CSA001606.1			Cluster-2961.220995	Q8H852			Cluster-2961.171105	Unigene0023844			Cluster-2961.146161	Q76KA9
	Cluster-2961.165257	CSA012537.1			Cluster-2961.146709	Q6H7E4			Cluster-2961.149157	Unigene0019055			Cluster-2961.154574	Q9ZS34
	Cluster-2961.172480	CSA026686.1			Cluster-2961.180646	A3BLC3			Cluster-2961.135649	Unigene0002994			Cluster-2961.145455	C3RXI5
	Cluster-2961.160300	CSA027797.1			Cluster-2961.219362	Q75H72			Cluster-2961.155792	Unigene0030926			Cluster-2961.112357	P27154
	Cluster-2961.132611	CSA026447.1			Cluster-2961.106191	Q6H660			Cluster-2961.163553	Unigene0009219			Cluster-2961.232198	Q8H0G7
	Cluster-2961.148138	CSA031519.1			Cluster-2961.146755	Q6ZI53			Cluster-2961.95108	Unigene0015660			Cluster-2961.143468	Q03685
	Cluster-2961.147283	CSA020587.1			Cluster-2961.243338	Q60EL7			Cluster-2961.141893	Unigene0004427			Cluster-2961.173484	Q6IVK6
	Cluster-2961.142117	CSA010369.1			Cluster-2961.148363	Q10S82			Cluster-2961.177975	Unigene0006672			Cluster-2961.179629	Q7X998
	Cluster-2961.146435	CSA010160.1			Cluster-2961.134258	Q6H4L2			Cluster-2961.146409	Unigene0046429			Cluster-2961.143929	P09094
	Cluster-2961.88009	CSA031718.1			Cluster-2961.154442	Q5Z974			Cluster-2961.100376	Unigene0049652			Cluster-2961.163000	A0A076L1Z7
	Cluster-2961.148408	CSA010160.1			Cluster-2961.154534	Q84P96			Cluster-2961.149721	Unigene0004146			Cluster-2961.113614	Q9FEL3
	Cluster-2961.121248	CSA033848.1			Cluster-2961.14258	Q69QQ6			Cluster-2961.156656	Unigene0034428			Cluster-2961.149587	Q40567
	Cluster-2961.143655	CSA034513.1			Cluster-2961.147888	Q10LV7			Cluster-2961.202531	Unigene0042210			Cluster-2961.236199	A0A076L4P6
	Cluster-2961.138384	CSA021191.1			Cluster-2961.157787	Q6H7E4			Cluster-2961.185885	Unigene0027704			Cluster-2961.128883	Q4LB98
	Cluster-2961.134208	CSA017430.1			Cluster-2961.147604	Q8W3D9			Cluster-2961.158726	Unigene0034972			Cluster-2961.123725	Q8GUA3
	Cluster-2961.131304	CSA025082.1			Cluster-2961.137548	Q6ZLB8			Cluster-2961.140279	Unigene0016588			Cluster-2961.147224	P35476
	Cluster-2961.143731	CSA012836.1			Cluster-2961.134558	Q7XBR2			Cluster-2961.117454	Unigene0006672			Cluster-2961.246631	A7VMP6
	Cluster-2961.135199	CSA036554.1			Cluster-2961.150399	Q5JK66			Cluster-2961.115925	Unigene0026739			Cluster-2961.128106	A0A077DCK3
	Cluster-2961.23860	CSA008945.1			Cluster-2961.144669	Q0D3W6			Cluster-2961.135874	Unigene0035937			Cluster-2961.151393	Q1KYS7
	Cluster-2961.142932	CSA025587.1			Cluster-2961.154248	C7IZM0			Cluster-2961.191591	Unigene0027219			Cluster-2961.147777	Q7X998
	Cluster-2961.153594	CSA003118.1			Cluster-2961.148095	P0C512			Cluster-2961.147449	Unigene0044810			Cluster-2961.159525	P50218
	Cluster-2961.147668	CSA035207.1			Cluster-2961.157384	Q8S7T3			Cluster-2961.146988	Unigene0025284			Cluster-2961.131724	Q94IQ1
	Cluster-2961.146614	CSA025082.1			Cluster-2961.147890	Q84R32			Cluster-2961.154314	Unigene0047616			Cluster-2961.143849	D6P3J0
	Cluster-2961.151830	CSA001667.1			Cluster-2961.161159	Q93VT8			Cluster-2961.167201	Unigene0027722			Cluster-2961.148106	P49319
	Cluster-2961.145516	CSA027825.1			Cluster-2961.87219	Q9XEA6			Cluster-2961.174383	Unigene0037348			Cluster-2961.131520	Q9TNL9
	Cluster-2961.149139	CSA015733.1			Cluster-2961.147310	P93431			Cluster-2961.30804	Unigene0024093			Cluster-2961.144458	A0A068JFR6
	Cluster-2961.149031	CSA036590.1			Cluster-2961.147789	Q6H547			Cluster-2961.113564	Unigene0036097			Cluster-2961.111593	I6XTQ3
	Cluster-2961.158213	CSA002026.1			Cluster-2961.150681	Q84M35			Cluster-2961.148413	Unigene0027012			Cluster-2961.178135	Q75U98
	Cluster-2961.144154	CSA011928.1			Cluster-2961.74841	Q2QND6			Cluster-2961.147886	Unigene0002948			Cluster-2961.131448	A9CM22
	Cluster-2961.149954	CSA009227.1			Cluster-2961.134652	Q7XPR2			Cluster-2961.84057	Unigene0038112			Cluster-2961.153218	H2ESL0
	Cluster-2961.166161	CSA012999.1			Cluster-2961.152061	Q943K7			Cluster-2961.122808	Unigene0032880			Cluster-2961.162994	Q9FSF6
	Cluster-2961.145901	CSA009759.1			Cluster-2961.126322	Q0D3E0			Cluster-2961.36161	Unigene0052563			Cluster-2961.125789	P93400
	Cluster-2961.145360	CSA036455.1			Cluster-2961.147577	Q10PV6			Cluster-2961.129162	Unigene0002819			Cluster-2961.143056	P93358
	Cluster-2961.197383	CSA025704.1			Cluster-2961.131362	Q2R1J8			Cluster-2961.151877	Unigene0054391			Cluster-2961.231789	Q589Y0
	Cluster-2961.72067	CSA006699.1			Cluster-2961.191189	Q84PB3			Cluster-2961.212050	Unigene0029639			Cluster-2961.160513	E5L8B6
	Cluster-2961.142863	CSA011928.1			Cluster-2961.175989	Q10QD8			Cluster-2961.121957	Unigene0025832			Cluster-2961.236947	C5J0G6
	Cluster-2961.144554	CSA000231.1			Cluster-2961.143081	Q10S82			Cluster-2961.173508	Unigene0014844			Cluster-2961.255911	Q9SLS1
	Cluster-2961.145032	CSA015987.1			Cluster-2961.88171	Q6YZE2			Cluster-2961.164690	Unigene0029736			Cluster-2961.136917	A0A075EYQ6
	Cluster-2961.156588	CSA029580.1			Cluster-2961.149030	Q0DY33			Cluster-2961.104107	Unigene0037985			Cluster-2961.193573	P68158
	Cluster-2961.146709	CSA026304.1			Cluster-2961.148107	Q10S82			Cluster-2961.151595	Unigene0033431			Cluster-2961.291826	Q9FPL3
	Cluster-2961.180646	CSA032813.1			Cluster-2961.144841	Q762A6			Cluster-2961.167401	Unigene0002681			Cluster-2961.216242	Q05214
	Cluster-2961.219362	CSA025321.1			Cluster-12852.0	Q6KAJ2			Cluster-2961.129707	Unigene0030212			Cluster-2961.176713	D6P3J0
	Cluster-2961.106191	CSA033796.1			Cluster-2961.149243	P93431			Cluster-2961.111095	Unigene0019709			Cluster-2961.162221	A0A068JFR6
	Cluster-2961.129676	CSA020562.1			Cluster-2961.154733	Q7XTT6			Cluster-2961.144279	Unigene0001848			Cluster-2961.147891	Q948K4
	Cluster-2961.117459	CSA028600.1			Cluster-2961.87445	Q6YZE2			Cluster-2961.147110	Unigene0004238			Cluster-2961.161255	Q4LB98
	Cluster-2961.146755	CSA028748.1			Cluster-2961.174994	Q8GTK8			Cluster-2961.75979	Unigene0019194			Cluster-2961.161497	Q9ZPL5
	Cluster-2961.243338	CSA023774.1			Cluster-2961.170692	Q6H4L2			Cluster-2961.146704	Unigene0047962			Cluster-2961.158549	Q03684
	Cluster-2961.148363	CSA035408.1			Cluster-2961.146650	Q5Z974			Cluster-2961.121563	Unigene0006672			Cluster-2961.147217	Q02585
	Cluster-2961.159671	CSA033912.1			Cluster-2961.165440	Q5JNB0			Cluster-2961.165257	Unigene0031687			Cluster-2961.77113	A0A0A8WK73
	Cluster-2961.134258	CSA011928.1			Cluster-2961.181098	Q5KQH5			Cluster-2961.130035	Unigene0035347			Cluster-2961.286301	P93769
	Cluster-2961.154442	CSA036455.1			Cluster-2961.147722	Q0DH55			Cluster-2961.172480	Unigene0030949			Cluster-2961.154227	Q9XG67
	Cluster-2961.154534	CSA012055.1			Cluster-2961.170035	Q40677			Cluster-2961.160300	Unigene0020387			Cluster-2961.172481	Q7XZV3
	Cluster-2961.14258	CSA030713.1			Cluster-2961.207052	Q2RBN7			Cluster-2961.132611	Unigene0017865			Cluster-2961.153270	C7F8N2
	Cluster-2961.289066	CSA010476.1			Cluster-2961.138763	Q6EUQ5			Cluster-2961.148138	Unigene0047863			Cluster-2961.154539	A7U629
	Cluster-2961.147888	CSA005888.1			Cluster-2961.15249	Q6K669			Cluster-2961.276013	Unigene0035398			Cluster-2961.126749	Q40554
	Cluster-2961.157787	CSA026304.1			Cluster-2961.148320	Q8GTK4			Cluster-2961.147283	Unigene0050535			Cluster-2961.149843	Q9XH13
	Cluster-2961.165135	CSA013503.1			Cluster-2961.170569	Q6Z702			Cluster-2961.142117	Unigene0036598			Cluster-2961.253091	B2BF99
	Cluster-2961.147604	CSA012503.1			Cluster-2961.202872	Q9LI00			Cluster-2961.146435	Unigene0007868			Cluster-2961.158998	Q9FVE9
	Cluster-2961.137548	CSA010626.1			Cluster-2961.75952	Q2QWT4			Cluster-2961.88009	Unigene0033985			Cluster-2961.147987	Q76CU2
	Cluster-2961.134558	CSA028031.1			Cluster-2961.100493	Q69XJ4			Cluster-2961.72464	Unigene0018731			Cluster-2961.148606	Q40460
	Cluster-2961.144669	CSA028001.1			Cluster-2961.158240	Q5KQI6			Cluster-2961.213959	Unigene0022399			Cluster-2961.148155	P09044
	Cluster-2961.148095	CSA036938.1			Cluster-2961.117482	Q69UF2			Cluster-2961.148408	Unigene0007868			Cluster-2961.140064	Q1G0Z1
	Cluster-2961.147890	CSA011778.1			Cluster-2961.162920	Q9FWV2			Cluster-2961.188185	Unigene0027999			Cluster-2961.180924	G5ELZ2
	Cluster-2961.87219	CSA007571.1			Cluster-2961.119198	Q9AS76			Cluster-2961.120900	Unigene0039931			Cluster-2961.141301	B2LT58
	Cluster-2961.147310	CSA003658.1			Cluster-2961.154574	Q6Z2T6			Cluster-2961.159613	Unigene0035795			Cluster-2961.46607	Q75VJ8
	Cluster-2961.147789	CSA019160.1			Cluster-2961.190266	Q2QS11			Cluster-2961.143655	Unigene0031742			Cluster-2961.187853	A7VMP6
	Cluster-2961.150681	CSA011959.1			Cluster-2961.145455	Q5VNW1			Cluster-2961.107907	Unigene0030306			Cluster-2961.54923	Q5XMB8
	Cluster-2961.154147	CSA035896.1			Cluster-2961.112357	Q8H4V1			Cluster-2961.138384	Unigene0049610			Cluster-2961.165779	Q8L6J9
	Cluster-2961.141574	CSA032868.1			Cluster-2961.143766	Q84TB3			Cluster-2961.126074	Unigene0030631			Cluster-2961.152958	C3RXI5
	Cluster-2961.134652	CSA019996.1			Cluster-2961.88468	Q948T6			Cluster-2961.134208	Unigene0030136			Cluster-2961.179754	A0A097BTX9
	Cluster-2961.156621	CSA035465.1			Cluster-2961.147437	Q850W6			Cluster-2961.57182	Unigene0005743			Cluster-2961.112930	Q9FSF2
	Cluster-2961.152061	CSA009227.1			Cluster-2961.150469	Q6ATY4			Cluster-2961.143731	Unigene0052563			Cluster-2961.147113	Q84QE7
	Cluster-2961.126322	CSA028166.1			Cluster-2961.142861	Q84PB7			Cluster-2961.278192	Unigene0010895			Cluster-2961.153637	Q5XMB8
	Cluster-2961.131362	CSA025573.1			Cluster-2961.143468	Q2QV45			Cluster-2961.135199	Unigene0002681			Cluster-2961.148675	Q53UI6
	Cluster-2961.93730	CSA003336.1			Cluster-2961.173484	Q9AUV6			Cluster-2961.23860	Unigene0000793			Cluster-2961.145592	P93769
	Cluster-2961.161005	CSA022953.1			Cluster-2961.179629	Q8GTK8			Cluster-2961.138943	Unigene0042293			Cluster-2961.161215	Q8W1L4
	Cluster-2961.175989	CSA029342.1			Cluster-2961.143929	Q7FAH2			Cluster-2961.142932	Unigene0022697			Cluster-2961.147948	O04977
	Cluster-2961.143081	CSA001272.1			Cluster-2961.131615	C7IYR0			Cluster-2961.153594	Unigene0023574			Cluster-2961.176219	H2ESL0
	Cluster-2961.88171	CSA018092.1			Cluster-2961.64764	Q10MK5			Cluster-2961.147668	Unigene0031374			Cluster-2961.230246	T2BRU8
	Cluster-2961.149030	CSA011607.1			Cluster-2961.163000	Q9AY51			Cluster-2961.96892	Unigene0019093			Cluster-2961.126285	Q45KF8
	Cluster-2961.137765	CSA027652.1			Cluster-2961.113614	Q6H4L2			Cluster-2961.103954	Unigene0035408			Cluster-2961.158908	A0A075EYT9
	Cluster-2961.148107	CSA035408.1			Cluster-2961.136110	Q7XMJ1			Cluster-2961.146614	Unigene0034901			Cluster-2961.130303	P93344
	Cluster-2961.58403	CSA023321.1			Cluster-2961.149587	Q7XV86			Cluster-2961.151830	Unigene0004146			Cluster-2961.148248	B2BF99
	Cluster-2961.144841	CSA007565.1			Cluster-2961.128883	Q0JJ25			Cluster-2961.145516	Unigene0006694			Cluster-2961.143434	A0A0D3QSL6
	Cluster-2961.131938	CSA021528.1			Cluster-2961.167025	Q84QW3			Cluster-2961.111195	Unigene0029453			Cluster-2961.189345	O82802
	Cluster-12852.0	CSA012291.1			Cluster-2961.142407	Q5JJP5			Cluster-2961.149139	Unigene0030958			Cluster-2961.153565	Q8H1T3
	Cluster-2961.282666	CSA014356.1			Cluster-2961.246631	Q2RAD9			Cluster-2961.154612	Unigene0004860			Cluster-2961.165299	K0I7G7
	Cluster-2961.123797	CSA035914.1			Cluster-2961.128106	Q7XBR2			Cluster-2961.149031	Unigene0000793			Cluster-2961.261095	A0A097BTV9
	Cluster-2961.149243	CSA003658.1			Cluster-2961.139450	Q5JKQ2			Cluster-2961.158213	Unigene0023412			Cluster-2961.165302	Q9MUE2
	Cluster-2961.197549	CSA002400.1			Cluster-2961.147777	Q2QSR7			Cluster-2961.144154	Unigene0030643			Cluster-2961.114238	B0FPA4
	Cluster-2961.154733	CSA033628.1			Cluster-2961.159525	Q7F280			Cluster-2961.144338	Unigene0024608			Cluster-2961.138714	A0A076L2F1
	Cluster-2961.87445	CSA018092.1			Cluster-2961.24289	Q75GT3			Cluster-2961.149954	Unigene0035254			Cluster-8129.0	Q948K3
	Cluster-2961.174994	CSA017430.1			Cluster-2961.131724	Q5JMS4			Cluster-2961.203598	Unigene0031939			Cluster-2961.185256	Q84QE8
	Cluster-2961.170692	CSA011928.1			Cluster-2961.148106	Q10S82			Cluster-2961.166161	Unigene0051623			Cluster-2961.138135	Q9FSF2
	Cluster-2961.153705	CSA014226.1			Cluster-2961.131520	Q69SV0			Cluster-2961.145901	Unigene0022492			Cluster-2961.148292	P30956
	Cluster-2961.146650	CSA028194.1			Cluster-2961.144458	Q69K00			Cluster-2961.145360	Unigene0008289			Cluster-2961.148883	C5J0G6
	Cluster-2961.165440	CSA007571.1			Cluster-2961.178135	Q6KAJ2			Cluster-2961.197383	Unigene0029018			Cluster-2961.149670	Q8VXD0
	Cluster-2961.147731	CSA020777.1			Cluster-2961.131448	Q84P97			Cluster-2961.96499	Unigene0029225			Cluster-2961.94330	P68158
	Cluster-2961.181098	CSA033261.1			Cluster-2961.48079	Q10Q21			Cluster-2961.72067	Unigene0027886			Cluster-2961.61581	Q5M9V4
	Cluster-2961.147722	CSA030262.1			Cluster-2961.151754	Q6Z6A0			Cluster-2961.142863	Unigene0030643			Cluster-2961.147652	E5L8B5
	Cluster-2961.170035	CSA011908.1			Cluster-2961.149726	Q9LWT6			Cluster-2961.144554	Unigene0024132			Cluster-5729.0	P93354
	Cluster-2961.207052	CSA015535.1			Cluster-2961.130566	Q9SXP2			Cluster-2961.129557	Unigene0053273			Cluster-2961.147800	P25998
	Cluster-2961.15249	CSA005660.1			Cluster-2961.159541	Q8H3Q7			Cluster-2961.156588	Unigene0027408			Cluster-2961.136569	I7B1E5
	Cluster-2961.171184	CSA026902.1			Cluster-2961.162994	Q9LWN1			Cluster-2961.176617	Unigene0014680			Cluster-2961.144692	A0A076KXA0
	Cluster-2961.154514	CSA001606.1			Cluster-2961.125789	Q43007			Cluster-2961.220995	Unigene0018421			Cluster-2961.103522	A0A077D9P5
	Cluster-2961.148320	CSA033259.1			Cluster-2961.143056	Q942L2			Cluster-2961.146709	Unigene0047070			Cluster-2961.147894	O82150
	Cluster-2961.170569	CSA008456.1			Cluster-2961.160513	Q8S091			Cluster-2961.180646	Unigene0031372			Cluster-2961.9392	P93354
	Cluster-2961.191464	CSA019089.1			Cluster-2961.236947	Q42971			Cluster-2961.219362	Unigene0001923			Cluster-2961.200581	P35477
	Cluster-2961.202872	CSA034838.1			Cluster-2961.136917	Q84ZK1			Cluster-2961.106191	Unigene0023802			Cluster-2961.4855	Q9AT17
	Cluster-2961.154433	CSA012876.1			Cluster-2961.174798	Q60EL7			Cluster-2961.129676	Unigene0052909			Cluster-2961.156876	Q45FL8
	Cluster-2961.154512	CSA001606.1			Cluster-2961.158929	Q0DY33			Cluster-2961.117459	Unigene0006672			Cluster-2961.158814	Q006Q0
	Cluster-2961.136165	CSA000133.1			Cluster-2961.164706	Q69RJ0			Cluster-2961.146755	Unigene0023736			Cluster-2961.83266	P93358
	Cluster-2961.162920	CSA016983.1			Cluster-2961.193573	Q6ZI53			Cluster-2961.243338	Unigene0028113			Cluster-2961.145824	P00876
	Cluster-2961.134164	CSA021639.1			Cluster-2961.216242	Q67G20			Cluster-2961.148363	Unigene0019317			Cluster-2961.188693	B2BF99
	Cluster-2961.293290	CSA016993.1			Cluster-2961.162221	Q69K00			Cluster-2961.159671	Unigene0012095			Cluster-2961.159411	A0A140G1Q8
	Cluster-2961.190266	CSA034325.1			Cluster-2961.200572	Q7XMJ1			Cluster-2961.134258	Unigene0030643			Cluster-2961.142289	Q84RD7
	Cluster-2961.145455	CSA012532.1			Cluster-2961.187492	Q6YY64			Cluster-2961.154442	Unigene0018493			Cluster-2961.155490	P40691
	Cluster-2961.112357	CSA026365.1			Cluster-2961.147891	Q10E23			Cluster-2961.154534	Unigene0032422			Cluster-2961.232118	Q1W2L8
	Cluster-2961.143766	CSA011621.1			Cluster-2961.161255	Q0JJ25			Cluster-2961.161853	Unigene0001335			Cluster-2961.69490	Q9XQP4
	Cluster-2961.88468	CSA011363.1			Cluster-2961.161497	Q6ZFM7			Cluster-2961.14258	Unigene0036152			Cluster-2961.146290	Q0PWS5
	Cluster-2961.136717	CSA002974.1			Cluster-2961.158549	Q6Z7B0			Cluster-2961.289066	Unigene0023410			Cluster-2961.147525	O82151
	Cluster-2961.232198	CSA031868.1			Cluster-2961.159863	Q8L4F2			Cluster-2961.148176	Unigene0001492			Cluster-2961.148485	A0A076KWH0
	Cluster-2961.147437	CSA036364.1			Cluster-2961.77113	Q7XLR1			Cluster-2961.157787	Unigene0047070			Cluster-2961.102995	A0A097BTX9
	Cluster-2961.155635	CSA007666.1			Cluster-2961.286301	Q10QZ6			Cluster-2961.85219	Unigene0038253			Cluster-2961.159288	Q7M242
	Cluster-2961.150469	CSA025676.1			Cluster-2961.154227	Q7FAH2			Cluster-2961.164181	Unigene0000899			Cluster-2961.141661	L8B431
	Cluster-2961.142861	CSA019296.1			Cluster-2961.165698	Q6Z1J6			Cluster-2961.140879	Unigene0015915			Cluster-2961.153574	A9CM22
	Cluster-2961.143468	CSA010191.1			Cluster-2961.172481	Q6ZBZ2			Cluster-2961.137548	Unigene0038714			Cluster-2961.152021	A0A068JIB0
	Cluster-2961.173484	CSA010797.1			Cluster-2961.153270	Q67G20			Cluster-2961.153840	Unigene0021609			Cluster-2961.168448	O80362
	Cluster-2961.179629	CSA017430.1			Cluster-2961.126749	Q5ZEN1			Cluster-2961.122820	Unigene0018203			Cluster-2961.74781	A7XAQ5
	Cluster-2961.143929	CSA016761.1			Cluster-2961.253091	Q6ZH98			Cluster-2961.72413	Unigene0017865			Cluster-2961.191267	Q84UH4
	Cluster-2961.131615	CSA019997.1			Cluster-2961.158998	Q6YZX6			Cluster-2961.218258	Unigene0029700			Cluster-33324.0	Q40459
	Cluster-2961.163000	CSA021619.1			Cluster-2961.148606	P93431			Cluster-2961.147588	Unigene0017914			Cluster-2961.166205	Q8W3Z7
	Cluster-2961.113614	CSA011928.1			Cluster-2961.67784	Q0D4G9			Cluster-2961.173744	Unigene0039540			Cluster-2961.148626	Q9XGH8
	Cluster-2961.136110	CSA030060.1			Cluster-2961.148155	Q9SNK3			Cluster-2961.217987	Unigene0000178			Cluster-2961.154796	Q9XG67
	Cluster-2961.149587	CSA018083.1			Cluster-2961.140064	Q10RP0			Cluster-2961.134558	Unigene0041021			Cluster-2961.218984	Q43800
	Cluster-2961.236199	CSA035147.1			Cluster-2961.180924	Q7F1F2			Cluster-2961.144669	Unigene0050549			Cluster-2961.181484	A0A0C4FSU4
	Cluster-2961.128883	CSA030616.1			Cluster-2961.142189	Q8SA35			Cluster-2961.154248	Unigene0036184			Cluster-2961.161012	E0CJP3
	Cluster-2961.123725	CSA009779.1			Cluster-2961.153691	Q0DAZ7			Cluster-2961.148095	Unigene0025300			Cluster-2961.151672	Q9M6E6
	Cluster-2961.147224	CSA022661.1			Cluster-2961.141301	Q0E2Q7			Cluster-2961.249157	Unigene0002581			Cluster-2961.136285	A0A076KWH0
	Cluster-2961.142407	CSA022929.1			Cluster-2961.187853	Q2RAD9			Cluster-2961.147890	Unigene0021561			Cluster-2961.137678	A0A076KXA6
	Cluster-2961.149688	CSA035726.1			Cluster-2961.161980	Q0JH25			Cluster-2961.161159	Unigene0009533			Cluster-2961.150548	Q9XG67
	Cluster-2961.246631	CSA029874.1			Cluster-2961.54923	Q84P96			Cluster-2961.87219	Unigene0003948			Cluster-2961.136371	Q9ZT13
	Cluster-2961.128106	CSA025656.1			Cluster-2961.155362	Q10Q21			Cluster-2961.147310	Unigene0016086			Cluster-2961.94217	Q9ZSP3
	Cluster-2961.147777	CSA025224.1			Cluster-2961.182365	Q6EPY8			Cluster-2961.147789	Unigene0028947			Cluster-2961.54821	P06379
	Cluster-2961.159525	CSA036554.1			Cluster-2961.86756	Q2QWU7			Cluster-2961.150681	Unigene0036405			Cluster-2961.254106	Q9FVE9
	Cluster-2961.24289	CSA013184.1			Cluster-2961.166522	Q7Y1I5			Cluster-2961.74841	Unigene0045738			Cluster-2961.132489	B2BF99
	Cluster-2961.131724	CSA022045.1			Cluster-2961.140533	Q6YY64			Cluster-2961.141574	Unigene0028725			Cluster-2961.165046	Q40589
	Cluster-2961.143849	CSA006268.1			Cluster-2961.139501	Q6ZDY8			Cluster-2961.152791	Unigene0020018			Cluster-2961.150437	A0A077D9P0
	Cluster-2961.149704	CSA015316.1			Cluster-2961.154549	Q0D6V8			Cluster-2961.134652	Unigene0004246			Cluster-2961.184360	Q8W3Z6
	Cluster-2961.148106	CSA035408.1			Cluster-2961.96749	Q84PB4			Cluster-2961.148070	Unigene0024177			Cluster-3866.1	Q7DM39
	Cluster-2961.131520	CSA028506.1			Cluster-2961.165779	B9EXM2			Cluster-2961.128213	Unigene0040260			Cluster-2961.54634	U3RJ91
	Cluster-2961.144458	CSA003118.1			Cluster-2961.152958	Q5VNW1			Cluster-2961.252551	Unigene0029900			Cluster-2961.156802	P00823
	Cluster-2961.178135	CSA012291.1			Cluster-2961.148974	Q7XQQ7			Cluster-2961.59836	Unigene0026464			Cluster-2961.170318	B2BF99
	Cluster-2961.131448	CSA028643.1			Cluster-2961.179754	Q7XBY4			Cluster-2961.156621	Unigene0040672			Cluster-2961.130553	Q9LW96
	Cluster-2961.48079	CSA009913.1			Cluster-2961.112930	Q5W730			Cluster-2961.152061	Unigene0024852			Cluster-2961.172657	A9XG41
	Cluster-2961.161532	CSA030406.1			Cluster-2961.188751	Q6YY64			Cluster-2961.229182	Unigene0002080			Cluster-2961.150178	Q43800
	Cluster-2961.151754	CSA007585.1			Cluster-2961.153637	Q84P96			Cluster-2961.126322	Unigene0000066			Cluster-2961.146144	B2YKT9
	Cluster-2961.149726	CSA008946.1			Cluster-2961.148675	Q0D5P8			Cluster-2961.289311	Unigene0025595			Cluster-2961.159158	Q9FSF0
	Cluster-2961.130566	CSA016186.1			Cluster-2961.155190	Q0JFE2			Cluster-2961.131362	Unigene0025307			Cluster-2961.158665	O24131
	Cluster-2961.153218	CSA027334.1			Cluster-2961.145592	Q10QZ6			Cluster-2961.93730	Unigene0022265			Cluster-2961.147971	P29790
	Cluster-2961.162994	CSA023915.1			Cluster-2961.161215	Q0JJ25			Cluster-2961.167563	Unigene0026218			Cluster-2961.196435	Q84P56
	Cluster-2961.179312	CSA000855.1			Cluster-2961.147948	Q0DF89			Cluster-2961.161005	Unigene0022249			Cluster-2961.153724	A0A076L2F1
	Cluster-2961.125789	CSA028496.1			Cluster-2961.130303	Q9FRX7			Cluster-2961.191189	Unigene0029014			Cluster-2961.184277	P50218
	Cluster-2961.143056	CSA013417.1			Cluster-2961.148248	Q75M32			Cluster-2961.175989	Unigene0012555			Cluster-2961.75821	P93354
	Cluster-2961.160513	CSA023208.1			Cluster-2961.189345	Q60EI0			Cluster-2961.143081	Unigene0019317			Cluster-2961.139703	A0A077DCK3
	Cluster-2961.236947	CSA002712.1			Cluster-2961.179065	Q0D7K9			Cluster-2961.223844	Unigene0035795			Cluster-2961.193577	Q5D4P8
	Cluster-2961.255911	CSA033848.1			Cluster-2961.135392	P0C5D5			Cluster-2961.88171	Unigene0004623			Cluster-2961.155479	Q42961
	Cluster-2961.136917	CSA008878.1			Cluster-2961.153565	Q8L5K0			Cluster-2961.149030	Unigene0005926			Cluster-2961.92975	A0A076L4P6
	Cluster-2961.174798	CSA003436.1			Cluster-2961.153598	Q8W317			Cluster-2961.148107	Unigene0019317			Cluster-2961.161710	A0A139ZSG9
	Cluster-2961.142881	CSA032584.1			Cluster-2961.165299	Q6ER94			Cluster-2961.58403	Unigene0027394			Cluster-2961.127460	W8R6U0
	Cluster-2961.163013	CSA003086.1			Cluster-2961.261095	Q651T8			Cluster-2961.144841	Unigene0013358			Cluster-2961.147907	P27495
	Cluster-2961.158929	CSA011607.1			Cluster-2961.152737	Q653Z1			Cluster-2961.131938	Unigene0011715			Cluster-2961.114908	Q9M7J4
	Cluster-2961.164706	CSA003651.1			Cluster-2961.159441	Q7XJX6			Cluster-12852.0	Unigene0026120			Cluster-2961.170228	A0A075F1U0
	Cluster-2961.193573	CSA024339.1			Cluster-2961.138714	Q7XMK5			Cluster-2961.143507	Unigene0020149			Cluster-2961.138020	T2BRU8
	Cluster-2961.291826	CSA032934.1			Cluster-2961.147405	Q6Z8F4			Cluster-2961.123797	Unigene0030478			Cluster-2961.155289	Q9ZT13
	Cluster-2961.216242	CSA033083.1			Cluster-2961.148991	Q945X3			Cluster-2961.149243	Unigene0016086			Cluster-2961.164145	A0A076FU21
	Cluster-2961.176713	CSA006268.1			Cluster-8129.0	Q2R2W2			Cluster-2961.197549	Unigene0024823			Cluster-2961.149976	Q9XEN8
	Cluster-2961.162221	CSA003118.1			Cluster-2961.33029	Q69MU0			Cluster-2961.142206	Unigene0027161			Cluster-2961.170859	L7UU40
	Cluster-2961.200572	CSA030060.1			Cluster-2961.142888	Q0DJF9			Cluster-2961.87445	Unigene0020235			Cluster-2961.145713	K0I7G7
	Cluster-2961.158232	CSA007747.1			Cluster-2961.185256	Q943W1			Cluster-2961.174994	Unigene0030136			Cluster-2961.147893	O82150
	Cluster-2961.187492	CSA031106.1			Cluster-2961.138135	Q5W730			Cluster-2961.170692	Unigene0030643			Cluster-2961.224551	Q8H0G7
	Cluster-2961.147502	CSA033070.1			Cluster-2961.148292	Q9FW34			Cluster-2961.146650	Unigene0018493			Cluster-2961.97417	A9CM22
	Cluster-2961.147891	CSA030173.1			Cluster-2961.148883	Q42971			Cluster-2961.165440	Unigene0029625			Cluster-2961.171070	P29449
	Cluster-2961.252778	CSA015987.1			Cluster-2961.212198	Q2QLY4			Cluster-2961.147731	Unigene0032848			Cluster-2961.148277	A0A077DBL2
	Cluster-2961.161255	CSA003471.1			Cluster-2961.149670	Q0PVB0			Cluster-2961.181098	Unigene0031577			Cluster-2961.153299	Q40480
	Cluster-2961.149869	CSA028493.1			Cluster-2961.193733	Q7XJB4			Cluster-2961.147722	Unigene0031456			Cluster-2961.105724	U3PLK3
	Cluster-2961.161497	CSA006049.1			Cluster-2961.94330	Q6ZI53			Cluster-2961.170035	Unigene0020502			Cluster-2961.148711	Q84QE8
	Cluster-2961.158549	CSA032793.1			Cluster-2961.61581	P0C522			Cluster-2961.207052	Unigene0022612			Cluster-2961.141775	C5J0G6
	Cluster-2961.159863	CSA012976.1			Cluster-2961.147652	Q6H7E4			Cluster-2961.15249	Unigene0023327			Cluster-2961.159176	Q76MF4
	Cluster-2961.77113	CSA011972.1			Cluster-2961.152986	Q10P27			Cluster-2961.171184	Unigene0025695			Cluster-2961.126689	Q42954
	Cluster-2961.286301	CSA001667.1			Cluster-2961.132065	Q75HW4			Cluster-2961.154514	Unigene0006672			Cluster-2961.147639	Q40519
	Cluster-2961.145343	CSA031469.1			Cluster-2961.136569	Q2RBN7			Cluster-2961.148320	Unigene0016210			Cluster-2961.153199	P27141
	Cluster-2961.154227	CSA011668.1			Cluster-2961.144692	Q5Z6P9			Cluster-2961.170569	Unigene0044288			Cluster-2961.154195	D6PZY5
	Cluster-2961.165698	CSA034363.1			Cluster-2961.180966	Q6ZC69			Cluster-2961.146395	Unigene0042355			Cluster-2961.176839	Q9ZT13
	Cluster-2961.172481	CSA026686.1			Cluster-2961.147894	Q5Z974			Cluster-2961.173575	Unigene0033965			Cluster-2961.148022	Q40512
	Cluster-2961.226003	CSA029135.1			Cluster-2961.9392	Q0JQL7			Cluster-2961.202872	Unigene0035349			Cluster-2961.149198	Q42951
	Cluster-2961.153270	CSA033083.1			Cluster-2961.126325	Q8S0J7			Cluster-2961.130949	Unigene0023568			Cluster-2961.147001	A0A076KXA6
	Cluster-2961.253091	CSA002335.1			Cluster-2961.167379	Q6ZDS0			Cluster-2961.75952	Unigene0033670			Cluster-2961.144086	B2BF99
	Cluster-2961.158998	CSA025704.1			Cluster-2961.171451	Q6K471			Cluster-2961.154433	Unigene0002414			Cluster-2961.207190	Q43800
	Cluster-2961.148606	CSA028552.1			Cluster-2961.156876	Q0J1Q2			Cluster-2961.154512	Unigene0006672			Cluster-2961.84264	Q40590
	Cluster-2961.135739	CSA007008.1			Cluster-2961.158814	Q0JJQ7			Cluster-2961.117482	Unigene0022875			Cluster-2961.148236	Q9ZP50
	Cluster-2961.148155	CSA018950.1			Cluster-2961.83266	Q53LQ0			Cluster-2961.136165	Unigene0015032			Cluster-2961.133994	Q006P9
	Cluster-2961.140064	CSA018687.1			Cluster-2961.152682	Q6ZFJ5			Cluster-2961.162920	Unigene0029000			Cluster-2961.149178	Q6T6H9
	Cluster-2961.180924	CSA016705.1			Cluster-2961.145824	P0C512			Cluster-2961.202136	Unigene0000023			Cluster-2961.145566	Q03685
	Cluster-2961.153691	CSA015996.1			Cluster-2961.188693	Q6ZH98			Cluster-2961.119198	Unigene0027891			Cluster-2961.154517	P93354
	Cluster-2961.141301	CSA003232.1			Cluster-2961.159411	P0C367			Cluster-2961.134164	Unigene0015544			Cluster-2961.182645	U3RE33
	Cluster-2961.46607	CSA021114.1			Cluster-2961.142289	Q9SDJ2			Cluster-2961.293290	Unigene0016388			Cluster-2961.148149	A0A075M9F5
	Cluster-2961.187853	CSA029874.1			Cluster-2961.155490	Q0JE28			Cluster-2961.190266	Unigene0027674			Cluster-2961.146202	A0A075EZS4
	Cluster-2961.54923	CSA021564.1			Cluster-2961.232118	Q688Q9			Cluster-2961.145455	Unigene0011335			Cluster-2961.153210	S4TH40
	Cluster-2961.155362	CSA009913.1			Cluster-2961.69490	Q94JA2			Cluster-2961.112357	Unigene0047519			Cluster-2961.150049	Q08940
	Cluster-2961.138900	CSA017891.1			Cluster-2961.184662	Q65XW4			Cluster-2961.143766	Unigene0001544			Cluster-2961.119499	A1XEJ6
	Cluster-44895.0	CSA010616.1			Cluster-2961.255459	Q5JK78			Cluster-2961.88468	Unigene0048216			Cluster-2961.143194	A0A075F2H1
	Cluster-2961.182365	CSA028843.1			Cluster-2961.147525	Q10CU9			Cluster-2961.136717	Unigene0007167			Cluster-2961.140784	Q9M7K8
	Cluster-2961.86756	CSA033762.1			Cluster-2961.132647	Q942P9			Cluster-2961.147437	Unigene0025170			Cluster-2961.167919	H9CCH7
	Cluster-2961.166522	CSA012572.1			Cluster-2961.148485	Q6Z9G0			Cluster-2961.155635	Unigene0039011			Cluster-2961.124318	W0KS23
	Cluster-2961.177482	CSA035726.1			Cluster-2961.102995	Q7XBY4			Cluster-2961.150469	Unigene0042498			Cluster-2961.150100	Q67C42
	Cluster-2961.140533	CSA031106.1			Cluster-2961.159288	Q69RJ0			Cluster-2961.142861	Unigene0027041			Cluster-2961.174422	O65852
	Cluster-2961.156140	CSA004654.1			Cluster-2961.153574	Q84P97			Cluster-2961.143468	Unigene0033431			Cluster-2961.138122	Q84UH4
	Cluster-2961.77203	CSA017525.1			Cluster-2961.152021	P17784			Cluster-2961.173484	Unigene0002484
	Cluster-2961.139501	CSA009205.1			Cluster-2961.168448	Q10N30			Cluster-2961.179629	Unigene0030136
	Cluster-2961.154549	CSA027312.1			Cluster-2961.74781	Q69T99			Cluster-2961.143929	Unigene0030448
	Cluster-2961.226752	CSA018167.1			Cluster-2961.142531	Q10Q21			Cluster-2961.131615	Unigene0042210
	Cluster-2961.145382	CSA011770.1			Cluster-2961.191267	Q65XA0			Cluster-2961.163000	Unigene0001508
	Cluster-2961.152958	CSA012532.1			Cluster-33324.0	Q943W1			Cluster-2961.113614	Unigene0030643
	Cluster-2961.219676	CSA025443.1			Cluster-2961.166205	Q93X08			Cluster-2961.136110	Unigene0022999
	Cluster-2961.148974	CSA025496.1			Cluster-2961.148124	Q7XSS2			Cluster-2961.176981	Unigene0030181
	Cluster-2961.179754	CSA009348.1			Cluster-2961.154796	Q7FAH2			Cluster-2961.96416	Unigene0026841
	Cluster-2961.112930	CSA034656.1			Cluster-2961.218984	Q0J4K2			Cluster-2961.79864	Unigene0019300
	Cluster-2961.157557	CSA005966.1			Cluster-2961.149623	Q69UU3			Cluster-2961.149587	Unigene0024645
	Cluster-2961.147113	CSA000107.1			Cluster-2961.181484	Q84LK3			Cluster-2961.236199	Unigene0014018
	Cluster-2961.188751	CSA031106.1			Cluster-2961.161823	Q10D68			Cluster-2961.128883	Unigene0008231
	Cluster-2961.139776	CSA009154.1			Cluster-2961.136285	Q9FRX7			Cluster-2961.123725	Unigene0033279
	Cluster-2961.153637	CSA021564.1			Cluster-2961.231570	Q0JFE2			Cluster-2961.89629	Unigene0026316
	Cluster-2961.185981	CSA005189.1			Cluster-2961.178505	Q6H660			Cluster-2961.167025	Unigene0021607
	Cluster-2961.118324	CSA025432.1			Cluster-2961.137678	Q6YU90			Cluster-2961.147224	Unigene0040600
	Cluster-2961.148675	CSA026004.1			Cluster-2961.150548	Q7FAH2			Cluster-2961.142407	Unigene0037364
	Cluster-2961.108410	CSA014011.1			Cluster-2961.70306	C7J528			Cluster-2961.149688	Unigene0008794
	Cluster-2961.145592	CSA001667.1			Cluster-2961.136371	Q7F9I1			Cluster-2961.246631	Unigene0029270
	Cluster-2961.129473	CSA035726.1			Cluster-2961.254106	Q6YZX6			Cluster-2961.128106	Unigene0041021
	Cluster-2961.139144	CSA003557.1			Cluster-2961.132489	Q6ZH98			Cluster-2961.151393	Unigene0034910
	Cluster-2961.161215	CSA030616.1			Cluster-2961.165046	Q6ZJJ1			Cluster-2961.139450	Unigene0024637
	Cluster-2961.147948	CSA025110.1			Cluster-2961.131737	Q84VC7			Cluster-2961.147777	Unigene0014420
	Cluster-2961.176219	CSA027334.1			Cluster-2961.150437	Q7XEQ3			Cluster-2961.159525	Unigene0028608
	Cluster-2961.230246	CSA018098.1			Cluster-2961.158035	Q10Q21			Cluster-2961.24289	Unigene0020209
	Cluster-2961.158908	CSA013895.1			Cluster-2961.184360	Q9AUQ4			Cluster-2961.182553	Unigene0025132
	Cluster-2961.130303	CSA021835.1			Cluster-3866.1	Q8GTK4			Cluster-2961.131724	Unigene0003462
	Cluster-2961.148248	CSA002335.1			Cluster-2961.187851	Q6ER67			Cluster-2961.143849	Unigene0016648
	Cluster-2961.143434	CSA010265.1			Cluster-2961.156802	Q8S7T5			Cluster-2961.207734	Unigene0001518
	Cluster-2961.148809	CSA031259.1			Cluster-2961.170318	Q75M32			Cluster-2961.149704	Unigene0004312
	Cluster-2961.179065	CSA013580.1			Cluster-2961.149804	Q75IA5			Cluster-2961.148106	Unigene0019317
	Cluster-2961.128812	CSA023347.1			Cluster-2961.172657	Q8S1N3			Cluster-2961.131520	Unigene0028756
	Cluster-2961.135392	CSA010519.1			Cluster-2961.150178	Q0J4K2			Cluster-2961.144458	Unigene0026654
	Cluster-2961.153565	CSA016400.1			Cluster-2961.146144	Q6ASX7			Cluster-2961.111593	Unigene0038324
	Cluster-2961.153598	CSA009388.1			Cluster-2961.159158	Q7XDC8			Cluster-2961.49105	Unigene0036317
	Cluster-2961.165299	CSA018288.1			Cluster-2961.147971	Q84NW1			Cluster-2961.178135	Unigene0026120
	Cluster-2961.261095	CSA025287.1			Cluster-2961.144443	Q2QWU7			Cluster-2961.185889	Unigene0029160
	Cluster-2961.152737	CSA009530.1			Cluster-2961.153724	Q7XMK5			Cluster-2961.131448	Unigene0009268
	Cluster-2961.114238	CSA002212.1			Cluster-2961.184277	Q7F280			Cluster-2961.48079	Unigene0019893
	Cluster-2961.138714	CSA034831.1			Cluster-2961.158788	Q0J878			Cluster-2961.151754	Unigene0012463
	Cluster-2961.147405	CSA000795.1			Cluster-2961.139703	Q0DRY8			Cluster-2961.149726	Unigene0000793
	Cluster-8129.0	CSA003078.1			Cluster-2961.105011	Q6YTK5			Cluster-2961.130566	Unigene0008127
	Cluster-2961.33029	CSA000172.1			Cluster-2961.155479	Q6H6C7			Cluster-2961.159541	Unigene0038382
	Cluster-2961.185256	CSA000627.1			Cluster-2961.154688	A3BKF2			Cluster-2961.162994	Unigene0025194
	Cluster-2961.138135	CSA034656.1			Cluster-2961.135755	Q0IQF7			Cluster-2961.179312	Unigene0002713
	Cluster-2961.274165	CSA021703.1			Cluster-2961.177364	Q657P0			Cluster-2961.125789	Unigene0029045
	Cluster-2961.41329	CSA021623.1			Cluster-2961.83174	Q6ZBK6			Cluster-2961.143056	Unigene0019234
	Cluster-2961.148883	CSA002712.1			Cluster-2961.155416	Q9ASP4			Cluster-2961.231789	Unigene0047620
	Cluster-2961.212198	CSA011933.1			Cluster-2961.126998	Q7XN10			Cluster-2961.160513	Unigene0052208
	Cluster-2961.149670	CSA013337.1			Cluster-2961.161710	Q9LI00			Cluster-2961.236947	Unigene0029042
	Cluster-2961.193733	CSA005231.1			Cluster-2961.151548	Q0DQM6			Cluster-2961.136917	Unigene0004045
	Cluster-2961.90684	CSA026274.1			Cluster-2961.127460	Q2QVC1			Cluster-2961.174798	Unigene0008320
	Cluster-2961.50199	CSA025126.1			Cluster-2961.114908	Q5VR43			Cluster-2961.142881	Unigene0034684
	Cluster-2961.149786	CSA015454.1			Cluster-2961.155289	Q7F9I1			Cluster-2961.163013	Unigene0011864
	Cluster-2961.94330	CSA024339.1			Cluster-2961.200397	Q2QLY4			Cluster-2961.136221	Unigene0018313
	Cluster-2961.162060	CSA000260.1			Cluster-2961.159693	Q7Y1I5			Cluster-2961.158929	Unigene0005926
	Cluster-2961.61581	CSA035793.1			Cluster-2961.170859	Q0D3E0			Cluster-2961.164706	Unigene0033511
	Cluster-2961.147652	CSA026304.1			Cluster-2961.102454	Q0INM3			Cluster-2961.193573	Unigene0023736
	Cluster-5729.0	CSA001606.1			Cluster-2961.145713	Q6ER94			Cluster-2961.291826	Unigene0021758
	Cluster-2961.147800	CSA021446.1			Cluster-2961.147893	Q5Z974			Cluster-2961.216242	Unigene0025886
	Cluster-2961.136569	CSA015535.1			Cluster-2961.97417	Q84P97			Cluster-2961.176713	Unigene0016648
	Cluster-2961.144692	CSA015989.1			Cluster-2961.171070	Q0D840			Cluster-2961.162221	Unigene0026654
	Cluster-2961.147573	CSA026350.1			Cluster-2961.148277	Q69QD5			Cluster-2961.200572	Unigene0022999
	Cluster-2961.180966	CSA017818.1			Cluster-2961.105724	Q6K669			Cluster-2961.215216	Unigene0003579
	Cluster-2961.151296	CSA021948.1			Cluster-2961.148711	Q943W1			Cluster-2961.146058	Unigene0035393
	Cluster-2961.147894	CSA028194.1			Cluster-2961.146487	Q8H2T7			Cluster-2961.158232	Unigene0045983
	Cluster-2961.9392	CSA022844.1			Cluster-2961.141775	Q42971			Cluster-2961.187492	Unigene0027751
	Cluster-2961.126325	CSA035706.1			Cluster-2961.148120	Q5Z6P4			Cluster-2961.147502	Unigene0053118
	Cluster-2961.167379	CSA026539.1			Cluster-2961.159176	Q6F332			Cluster-2961.147891	Unigene0022437
	Cluster-2961.200581	CSA022661.1			Cluster-2961.102253	Q6L4S3			Cluster-2961.161255	Unigene0000586
	Cluster-2961.167074	CSA011032.1			Cluster-2961.142767	Q5Z858			Cluster-2961.149869	Unigene0026491
	Cluster-2961.156876	CSA005011.1			Cluster-2961.178281	Q6Z702			Cluster-2961.161497	Unigene0032657
	Cluster-2961.158814	CSA009025.1			Cluster-2961.156152	Q6L4S3			Cluster-2961.36916	Unigene0032932
	Cluster-2961.83266	CSA010369.1			Cluster-2961.151357	Q2QU06			Cluster-2961.158549	Unigene0028698
	Cluster-2961.152682	CSA009317.1			Cluster-2961.147639	Q6ZBV1			Cluster-2961.159863	Unigene0029922
	Cluster-2961.145824	CSA020605.1			Cluster-2961.141635	Q6YTY2			Cluster-2961.133611	Unigene0026414
	Cluster-2961.188693	CSA017664.1			Cluster-2961.153199	Q7F2G3			Cluster-2961.147217	Unigene0025255
	Cluster-2961.155490	CSA013361.1			Cluster-2961.154195	Q75LJ7			Cluster-2961.180625	Unigene0023314
	Cluster-2961.232118	CSA008273.1			Cluster-2961.159023	Q9LWT6			Cluster-2961.77113	Unigene0018908
	Cluster-2961.99283	CSA008732.1			Cluster-2961.175665	Q5JK78			Cluster-2961.286301	Unigene0004146
	Cluster-2961.69490	CSA012136.1			Cluster-2961.176839	Q7F9I1			Cluster-2961.145343	Unigene0054502
	Cluster-2961.184662	CSA002568.1			Cluster-2961.152799	Q8H2J8			Cluster-2961.176384	Unigene0035772
	Cluster-2961.158058	CSA031822.1			Cluster-2961.148022	Q5ZA98			Cluster-2961.154227	Unigene0027871
	Cluster-2961.255459	CSA030439.1			Cluster-2961.133519	Q84R32			Cluster-2961.165698	Unigene0023550
	Cluster-2961.146290	CSA004532.1			Cluster-2961.149198	Q0J9E0			Cluster-2961.172481	Unigene0030949
	Cluster-2961.147525	CSA007781.1			Cluster-2961.167191	C7J066			Cluster-2961.226003	Unigene0035392
	Cluster-2961.148485	CSA034340.1			Cluster-2961.147001	Q6YU90			Cluster-2961.153270	Unigene0032255
	Cluster-2961.102995	CSA017714.1			Cluster-2961.144086	Q6ZH98			Cluster-2961.126749	Unigene0023908
	Cluster-2961.159288	CSA003654.1			Cluster-2961.207190	Q0J4K2			Cluster-2961.122302	Unigene0036317
	Cluster-2961.153574	CSA001820.1			Cluster-2961.58291	Q0JDN5			Cluster-2961.147846	Unigene0034485
	Cluster-2961.152021	CSA035207.1			Cluster-2961.127782	Q9ASP4			Cluster-2961.149843	Unigene0025271
	Cluster-2961.74781	CSA017776.1			Cluster-2961.119559	Q10D68			Cluster-2961.253091	Unigene0029293
	Cluster-2961.142531	CSA009913.1			Cluster-2961.148236	Q655S1			Cluster-2961.158998	Unigene0029018
	Cluster-2961.191267	CSA035044.1			Cluster-2961.133994	Q7F190			Cluster-2961.147987	Unigene0038324
	Cluster-2961.147272	CSA023798.1			Cluster-2961.145566	Q2QV45			Cluster-2961.148606	Unigene0016086
	Cluster-2961.209760	CSA027832.1			Cluster-2961.182645	Q6ZJ08			Cluster-2961.135739	Unigene0048781
	Cluster-33324.0	CSA000627.1			Cluster-2961.147921	Q6ZEZ1			Cluster-2961.148155	Unigene0044458
	Cluster-2961.166205	CSA029743.1			Cluster-2961.159253	Q5TKJ2			Cluster-2961.140064	Unigene0013789
	Cluster-2961.148626	CSA018098.1			Cluster-2961.191973	Q2QLY4			Cluster-2961.180924	Unigene0016697
	Cluster-2961.148124	CSA003213.1			Cluster-2961.74223	Q6Z9G0			Cluster-2961.142189	Unigene0024044
	Cluster-2961.154796	CSA011668.1			Cluster-2961.148149	Q2QTJ7			Cluster-2961.153691	Unigene0001848
	Cluster-2961.218984	CSA012667.1			Cluster-2961.148281	Q0D6V8			Cluster-2961.141301	Unigene0024679
	Cluster-2961.149623	CSA000918.1			Cluster-2961.146202	Q7XZW5			Cluster-2961.46607	Unigene0003738
	Cluster-2961.154022	CSA028455.1			Cluster-2961.150049	Q8LHN4			Cluster-2961.187853	Unigene0029270
	Cluster-2961.181484	CSA021835.1			Cluster-2961.143194	Q6K8D4			Cluster-2961.161980	Unigene0018180
	Cluster-2961.161823	CSA009889.1			Cluster-2961.137448	Q6YXY5			Cluster-2961.54923	Unigene0037345
	Cluster-2961.151672	CSA033283.1			Cluster-2961.140784	P93438			Cluster-2961.155362	Unigene0019893
	Cluster-2961.136285	CSA030116.1			Cluster-2961.149153	Q0DJF9			Cluster-2961.140495	Unigene0030358
	Cluster-2961.178505	CSA033796.1			Cluster-2961.211908	Q6YY64			Cluster-2961.138900	Unigene0031403
	Cluster-2961.137678	CSA022952.1			Cluster-2961.124318	Q6AVT2			Cluster-44895.0	Unigene0030379
	Cluster-2961.150548	CSA016761.1			Cluster-2961.157828	Q7XXS0			Cluster-2961.182365	Unigene0002901
	Cluster-2961.70306	CSA005377.1			Cluster-2961.148213	Q10D68			Cluster-2961.86756	Unigene0031617
	Cluster-2961.136371	CSA016043.1			Cluster-2961.183988	Q0JL44			Cluster-2961.162932	Unigene0012658
	Cluster-2961.94217	CSA031575.1			Cluster-2961.153820	Q0JDN5			Cluster-2961.166522	Unigene0038714
	Cluster-2961.254106	CSA025704.1			Cluster-2961.150100	Q852M0			Cluster-2961.177482	Unigene0028555
	Cluster-2961.203526	CSA002726.1			Cluster-2961.159343	Q9ASP4			Cluster-2961.140533	Unigene0027751
	Cluster-2961.132489	CSA017664.1			Cluster-2961.104352	Q9ZST0			Cluster-2961.77203	Unigene0036117
	Cluster-2961.165046	CSA023501.1			Cluster-2961.174422	Q7XK23			Cluster-2961.139501	Unigene0025114
	Cluster-2961.150437	CSA024512.1			Cluster-2961.138122	Q65XA0			Cluster-2961.114252	Unigene0025630
	Cluster-2961.158035	CSA009913.1							Cluster-2961.96749	Unigene0004607
	Cluster-2961.184360	CSA023480.1							Cluster-2961.165779	Unigene0037622
	Cluster-3866.1	CSA033259.1							Cluster-2961.226752	Unigene0009422
	Cluster-2961.187851	CSA033482.1							Cluster-2961.4063	Unigene0024904
	Cluster-2961.35718	CSA010616.1							Cluster-2961.152958	Unigene0011335
	Cluster-2961.156802	CSA035793.1							Cluster-2961.219676	Unigene0002814
	Cluster-2961.170318	CSA029967.1							Cluster-2961.179754	Unigene0020267
	Cluster-2961.172657	CSA011739.1							Cluster-2961.112930	Unigene0019966
	Cluster-2961.150178	CSA012667.1							Cluster-2961.157557	Unigene0032654
	Cluster-2961.146144	CSA035382.1							Cluster-2961.188751	Unigene0027751
	Cluster-2961.159158	CSA000242.1							Cluster-2961.139776	Unigene0036936
	Cluster-2961.158665	CSA021191.1							Cluster-2961.153637	Unigene0037345
	Cluster-2961.147971	CSA029276.1							Cluster-2961.180780	Unigene0033246
	Cluster-2961.144443	CSA033762.1							Cluster-2961.185981	Unigene0002819
	Cluster-2961.170674	CSA035726.1							Cluster-2961.118324	Unigene0006213
	Cluster-2961.196435	CSA022255.1							Cluster-2961.112453	Unigene0030374
	Cluster-2961.153724	CSA034831.1							Cluster-2961.150609	Unigene0034910
	Cluster-2961.278195	CSA015093.1							Cluster-2961.161684	Unigene0036170
	Cluster-2961.184277	CSA036554.1							Cluster-2961.54184	Unigene0033424
	Cluster-2961.158788	CSA001357.1							Cluster-2961.145129	Unigene0030212
	Cluster-2961.75821	CSA001606.1							Cluster-2961.148675	Unigene0034015
	Cluster-2961.139703	CSA028170.1							Cluster-2961.145592	Unigene0004146
	Cluster-2961.105011	CSA018927.1							Cluster-2961.129473	Unigene0028555
	Cluster-2961.193577	CSA016853.1							Cluster-2961.139144	Unigene0021309
	Cluster-2961.155479	CSA031519.1							Cluster-2961.161215	Unigene0008231
	Cluster-2961.166728	CSA002354.1							Cluster-2961.147948	Unigene0002409
	Cluster-2961.135755	CSA036241.1							Cluster-2961.230246	Unigene0031160
	Cluster-2961.92975	CSA035147.1							Cluster-2961.126285	Unigene0042355
	Cluster-2961.83174	CSA005456.1							Cluster-2961.158908	Unigene0040168
	Cluster-2961.155416	CSA010160.1							Cluster-2961.130303	Unigene0035125
	Cluster-2961.126998	CSA016993.1							Cluster-2961.148248	Unigene0009219
	Cluster-2961.161710	CSA034838.1							Cluster-2961.143434	Unigene0003556
	Cluster-2961.127460	CSA001325.1							Cluster-2961.148809	Unigene0028802
	Cluster-2961.243252	CSA031718.1							Cluster-2961.289095	Unigene0032860
	Cluster-2961.147907	CSA035910.1							Cluster-2961.189345	Unigene0008559
	Cluster-2961.114908	CSA028993.1							Cluster-2961.262286	Unigene0021032
	Cluster-2961.138020	CSA018098.1							Cluster-2961.87639	Unigene0003953
	Cluster-2961.155289	CSA016043.1							Cluster-2961.179065	Unigene0036770
	Cluster-2961.150449	CSA003086.1							Cluster-2961.128812	Unigene0021045
	Cluster-2961.200397	CSA011933.1							Cluster-2961.135392	Unigene0048875
	Cluster-2961.159693	CSA012572.1							Cluster-2961.153565	Unigene0038112
	Cluster-2961.149976	CSA021191.1							Cluster-2961.153598	Unigene0033519
	Cluster-2961.170859	CSA029580.1							Cluster-2961.165299	Unigene0012020
	Cluster-2961.102454	CSA019681.1							Cluster-2961.261095	Unigene0029619
	Cluster-2961.145713	CSA018288.1							Cluster-2961.159441	Unigene0000883
	Cluster-2961.147893	CSA028194.1							Cluster-2961.114238	Unigene0020401
	Cluster-2961.224551	CSA031868.1							Cluster-2961.138714	Unigene0020560
	Cluster-2961.97417	CSA001820.1							Cluster-2961.147405	Unigene0015450
	Cluster-2961.171070	CSA010255.1							Cluster-8129.0	Unigene0021146
	Cluster-2961.148277	CSA000531.1							Cluster-2961.33029	Unigene0027165
	Cluster-2961.153299	CSA000860.1							Cluster-2961.142888	Unigene0037545
	Cluster-2961.105724	CSA008470.1							Cluster-2961.185256	Unigene0044810
	Cluster-2961.148711	CSA035603.1							Cluster-2961.138135	Unigene0016173
	Cluster-2961.141775	CSA002712.1							Cluster-2961.148292	Unigene0006421
	Cluster-2961.148120	CSA007658.1							Cluster-2961.148883	Unigene0029042
	Cluster-2961.159176	CSA029877.1							Cluster-2961.212198	Unigene0029556
	Cluster-2961.102253	CSA007815.1							Cluster-2961.90868	Unigene0001380
	Cluster-2961.178281	CSA008456.1							Cluster-2961.149670	Unigene0008346
	Cluster-2961.156152	CSA007815.1							Cluster-2961.193733	Unigene0037017
	Cluster-2961.151357	CSA010446.1							Cluster-2961.90684	Unigene0009675
	Cluster-2961.147639	CSA004909.1							Cluster-2961.50199	Unigene0022109
	Cluster-2961.141635	CSA015792.1							Cluster-2961.149786	Unigene0032055
	Cluster-2961.112668	CSA035110.1							Cluster-2961.94330	Unigene0052414
	Cluster-2961.153199	CSA002108.1							Cluster-2961.81798	Unigene0039250
	Cluster-2961.91719	CSA033762.1							Cluster-2961.219244	Unigene0021998
	Cluster-2961.154195	CSA031117.1							Cluster-2961.61581	Unigene0003580
	Cluster-2961.159023	CSA008945.1							Cluster-2961.110610	Unigene0024132
	Cluster-2961.175665	CSA030439.1							Cluster-2961.147652	Unigene0047070
	Cluster-2961.176839	CSA016043.1							Cluster-5729.0	Unigene0006672
	Cluster-2961.152799	CSA033673.1							Cluster-2961.152986	Unigene0029900
	Cluster-2961.148022	CSA024064.1							Cluster-2961.147800	Unigene0030557
	Cluster-2961.187023	CSA003732.1							Cluster-2961.136569	Unigene0022612
	Cluster-2961.133519	CSA011778.1							Cluster-2961.144692	Unigene0032389
	Cluster-2961.149198	CSA001114.1							Cluster-2961.147573	Unigene0002943
	Cluster-2961.167191	CSA003663.1							Cluster-2961.103522	Unigene0009466
	Cluster-2961.168886	CSA035108.1							Cluster-2961.180966	Unigene0052264
	Cluster-2961.147001	CSA022952.1							Cluster-2961.151296	Unigene0031126
	Cluster-2961.153560	CSA005241.1							Cluster-2961.147894	Unigene0025790
	Cluster-2961.85085	CSA002456.1							Cluster-2961.9392	Unigene0006672
	Cluster-2961.144086	CSA002335.1							Cluster-2961.184033	Unigene0001492
	Cluster-2961.122476	CSA008457.1							Cluster-2961.145793	Unigene0023746
	Cluster-2961.207190	CSA012667.1							Cluster-2961.126325	Unigene0024948
	Cluster-2961.58291	CSA032333.1							Cluster-2961.167379	Unigene0024132
	Cluster-2961.127782	CSA010160.1							Cluster-2961.171456	Unigene0012941
	Cluster-2961.119559	CSA026298.1							Cluster-2961.171451	Unigene0006223
	Cluster-2961.218507	CSA016033.1							Cluster-2961.200581	Unigene0040600
	Cluster-2961.175472	CSA025587.1							Cluster-2961.4855	Unigene0053800
	Cluster-2961.164760	CSA005074.1							Cluster-2961.171189	Unigene0026088
	Cluster-2961.148236	CSA036455.1							Cluster-2961.167074	Unigene0034972
	Cluster-2961.133994	CSA009025.1							Cluster-2961.156876	Unigene0036560
	Cluster-2961.154826	CSA028599.1							Cluster-2961.158814	Unigene0031113
	Cluster-2961.149178	CSA023424.1							Cluster-2961.83266	Unigene0036598
	Cluster-2961.145566	CSA026073.1							Cluster-2961.152682	Unigene0032256
	Cluster-2961.154517	CSA001606.1							Cluster-2961.49640	Unigene0034246
	Cluster-2961.182645	CSA027795.1							Cluster-2961.145824	Unigene0025300
	Cluster-2961.147921	CSA001723.1							Cluster-2961.137733	Unigene0024326
	Cluster-2961.159253	CSA026341.1							Cluster-2961.188693	Unigene0019194
	Cluster-2961.191973	CSA026696.1							Cluster-2961.159411	Unigene0037917
	Cluster-2961.74223	CSA034340.1							Cluster-2961.155490	Unigene0004052
	Cluster-2961.148149	CSA020587.1							Cluster-2961.232118	Unigene0002391
	Cluster-2961.148281	CSA027312.1							Cluster-2961.99283	Unigene0019054
	Cluster-2961.146202	CSA009850.1							Cluster-2961.69490	Unigene0008547
	Cluster-2961.166012	CSA010528.1							Cluster-2961.184662	Unigene0036450
	Cluster-2961.153210	CSA027489.1							Cluster-2961.255459	Unigene0020194
	Cluster-2961.150049	CSA023704.1							Cluster-2961.146290	Unigene0032717
	Cluster-2961.140784	CSA005033.1							Cluster-2961.147525	Unigene0023862
	Cluster-2961.211908	CSA031106.1							Cluster-2961.148485	Unigene0054018
	Cluster-2961.131285	CSA025432.1							Cluster-2961.102995	Unigene0020267
	Cluster-2961.167919	CSA019089.1							Cluster-2961.223251	Unigene0033246
	Cluster-2961.124318	CSA014385.1							Cluster-2961.159288	Unigene0033512
	Cluster-2961.157828	CSA032350.1							Cluster-2961.141661	Unigene0046272
	Cluster-2961.148213	CSA010617.1							Cluster-2961.153574	Unigene0009893
	Cluster-2961.153820	CSA032333.1							Cluster-2961.152021	Unigene0031374
	Cluster-2961.149924	CSA006542.1							Cluster-2961.168448	Unigene0011138
	Cluster-2961.150100	CSA011735.1							Cluster-2961.74781	Unigene0020165
	Cluster-2961.200809	CSA010616.1							Cluster-2961.142531	Unigene0019893
	Cluster-2961.159343	CSA010160.1							Cluster-2961.112038	Unigene0026900
	Cluster-2961.78019	CSA014079.1							Cluster-2961.191267	Unigene0008326
	Cluster-2961.104352	CSA029227.1							Cluster-2961.147272	Unigene0004928
	Cluster-2961.174422	CSA016078.1							Cluster-2961.209760	Unigene0012830
	Cluster-2961.138122	CSA035044.1							Cluster-33324.0	Unigene0044810
									Cluster-2961.166205	Unigene0026474
									Cluster-2961.148626	Unigene0023800
									Cluster-2961.154796	Unigene0027871
									Cluster-2961.218984	Unigene0003666
									Cluster-2961.149623	Unigene0000508
									Cluster-2961.154022	Unigene0023581
									Cluster-2961.140051	Unigene0025660
									Cluster-2961.181592	Unigene0017779
									Cluster-2961.181484	Unigene0035125
									Cluster-2961.161823	Unigene0031022
									Cluster-2961.161012	Unigene0031764
									Cluster-2961.138751	Unigene0029281
									Cluster-2961.151672	Unigene0008252
									Cluster-2961.136285	Unigene0038144
									Cluster-2961.178505	Unigene0023802
									Cluster-2961.137678	Unigene0031467
									Cluster-2961.266907	Unigene0013000
									Cluster-2961.150548	Unigene0027871
									Cluster-2961.136371	Unigene0020209
									Cluster-2961.94217	Unigene0024986
									Cluster-2961.54821	Unigene0032293
									Cluster-2961.254106	Unigene0029018
									Cluster-2961.211305	Unigene0026582
									Cluster-2961.132489	Unigene0019194
									Cluster-2961.165046	Unigene0024798
									Cluster-2961.150437	Unigene0010698
									Cluster-2961.158035	Unigene0018125
									Cluster-2961.184360	Unigene0026831
									Cluster-3866.1	Unigene0016210
									Cluster-2961.187851	Unigene0034962
									Cluster-2961.54634	Unigene0030638
									Cluster-2961.35718	Unigene0030379
									Cluster-2961.156802	Unigene0039600
									Cluster-2961.170318	Unigene0010670
									Cluster-2961.130553	Unigene0009795
									Cluster-2961.172657	Unigene0054724
									Cluster-2961.150178	Unigene0003666
									Cluster-2961.146144	Unigene0030809
									Cluster-2961.159158	Unigene0029490
									Cluster-2961.158665	Unigene0049610
									Cluster-2961.147971	Unigene0050136
									Cluster-2961.144443	Unigene0031617
									Cluster-2961.170674	Unigene0008794
									Cluster-2961.196435	Unigene0020387
									Cluster-2961.153724	Unigene0003248
									Cluster-2961.278195	Unigene0015585
									Cluster-2961.184277	Unigene0002681
									Cluster-2961.158788	Unigene0053772
									Cluster-2961.75821	Unigene0006672
									Cluster-2961.200892	Unigene0051333
									Cluster-2961.139703	Unigene0025593
									Cluster-2961.105011	Unigene0019988
									Cluster-2961.193577	Unigene0004513
									Cluster-2961.155479	Unigene0047863
									Cluster-2961.154688	Unigene0022814
									Cluster-2961.166728	Unigene0024605
									Cluster-2961.135755	Unigene0013255
									Cluster-2961.92975	Unigene0014018
									Cluster-2961.83174	Unigene0030886
									Cluster-2961.155416	Unigene0007868
									Cluster-2961.126998	Unigene0016388
									Cluster-2961.161710	Unigene0035349
									Cluster-2961.151548	Unigene0027709
									Cluster-2961.127460	Unigene0003998
									Cluster-2961.243252	Unigene0033985
									Cluster-2961.139067	Unigene0038133
									Cluster-2961.147907	Unigene0040260
									Cluster-2961.114908	Unigene0037369
									Cluster-2961.170228	Unigene0019083
									Cluster-2961.178753	Unigene0023230
									Cluster-2961.138020	Unigene0033661
									Cluster-2961.155289	Unigene0020209
									Cluster-2961.66294	Unigene0030997
									Cluster-2961.150449	Unigene0011864
									Cluster-2961.151884	Unigene0032871
									Cluster-2961.200397	Unigene0034416
									Cluster-2961.164145	Unigene0005251
									Cluster-2961.159693	Unigene0038714
									Cluster-2961.189211	Unigene0028196
									Cluster-2961.149976	Unigene0049610
									Cluster-2961.170859	Unigene0027408
									Cluster-2961.102454	Unigene0034936
									Cluster-2961.243186	Unigene0027421
									Cluster-2961.145713	Unigene0012020
									Cluster-2961.147893	Unigene0025790
									Cluster-2961.224551	Unigene0047380
									Cluster-2961.97417	Unigene0009893
									Cluster-2961.171070	Unigene0031003
									Cluster-2961.148277	Unigene0021675
									Cluster-2961.153299	Unigene0024484
									Cluster-2961.234694	Unigene0042262
									Cluster-2961.105724	Unigene0023327
									Cluster-2961.148711	Unigene0044810
									Cluster-2961.146487	Unigene0022359
									Cluster-2961.141775	Unigene0029042
									Cluster-2961.148120	Unigene0003654
									Cluster-2961.159176	Unigene0025064
									Cluster-2961.102253	Unigene0029500
									Cluster-2961.142767	Unigene0007665
									Cluster-2961.126689	Unigene0023401
									Cluster-2961.178281	Unigene0044288
									Cluster-2961.118397	Unigene0023630
									Cluster-2961.156152	Unigene0029500
									Cluster-2961.151357	Unigene0000793
									Cluster-2961.141635	Unigene0022901
									Cluster-2961.112668	Unigene0028160
									Cluster-2961.153199	Unigene0024531
									Cluster-2961.154195	Unigene0033362
									Cluster-2961.202682	Unigene0025454
									Cluster-2961.159023	Unigene0000793
									Cluster-2961.175665	Unigene0020194
									Cluster-2961.176839	Unigene0020209
									Cluster-2961.152799	Unigene0025247
									Cluster-2961.148022	Unigene0032223
									Cluster-2961.133519	Unigene0021561
									Cluster-2961.168989	Unigene0019718
									Cluster-2961.149198	Unigene0027012
									Cluster-2961.167191	Unigene0023542
									Cluster-2961.168886	Unigene0026162
									Cluster-2961.147001	Unigene0031467
									Cluster-2961.153560	Unigene0042560
									Cluster-2961.85085	Unigene0031742
									Cluster-2961.144086	Unigene0009219
									Cluster-2961.122476	Unigene0002948
									Cluster-2961.207190	Unigene0003666
									Cluster-2961.58291	Unigene0028762
									Cluster-2961.127782	Unigene0007868
									Cluster-2961.119559	Unigene0028421
									Cluster-2961.218507	Unigene0038253
									Cluster-2961.175472	Unigene0016753
									Cluster-2961.148236	Unigene0018493
									Cluster-10466.0	Unigene0025695
									Cluster-2961.133994	Unigene0031912
									Cluster-2961.154826	Unigene0001187
									Cluster-2961.17707	Unigene0031555
									Cluster-2961.149178	Unigene0026204
									Cluster-2961.145566	Unigene0033431
									Cluster-2961.154517	Unigene0006672
									Cluster-2961.182645	Unigene0013848
									Cluster-2961.45087	Unigene0022118
									Cluster-2961.147921	Unigene0024830
									Cluster-2961.159253	Unigene0004238
									Cluster-2961.191973	Unigene0029556
									Cluster-2961.74223	Unigene0054018
									Cluster-2961.148149	Unigene0050535
									Cluster-2961.146202	Unigene0034795
									Cluster-2961.166012	Unigene0044913
									Cluster-2961.153210	Unigene0030949
									Cluster-2961.150049	Unigene0024574
									Cluster-2961.119499	Unigene0023840
									Cluster-2961.143194	Unigene0028554
									Cluster-2961.137448	Unigene0002684
									Cluster-2961.140784	Unigene0028713
									Cluster-2961.149153	Unigene0037545
									Cluster-2961.211908	Unigene0027751
									Cluster-2961.131285	Unigene0023314
									Cluster-2961.124318	Unigene0022548
									Cluster-2961.157828	Unigene0051735
									Cluster-2961.99182	Unigene0035105
									Cluster-2961.148213	Unigene0030335
									Cluster-2961.183988	Unigene0026999
									Cluster-2961.153820	Unigene0028762
									Cluster-2961.149924	Unigene0008671
									Cluster-2961.150100	Unigene0027237
									Cluster-2961.200809	Unigene0030379
									Cluster-2961.159343	Unigene0007868
									Cluster-2961.78019	Unigene0022035
									Cluster-2961.174422	Unigene0040990
									Cluster-2961.138122	Unigene0008326
									Cluster-2961.293639	Unigene0026055
