# Supplementary material for: Proteome-wide and lysine crotonylation profiling reveals the importance of crotonylation in chrysanthemum (Dendranthema grandiforum) under low-temperature
Source: BMC Genomics. 2021 Jan 14;22:51. doi: 10.1186/s12864-020-07365-5 (PMC7809856; doi:10.1186/s12864-020-07365-5)
Supplement: Supplementary file 7 — Additional file 7: Table S5. Ribosome-related orthologous crotonylated proteins of chrysanthemum compared with other species. [file 12864_2020_7365_MOESM7_ESM.xlsx]

## Sheet: Sheet1
Ribosome-related homologous crotonylated proteins of Dendranthema grandiforum compared with other species.
Type	Dendranthema grandiforum protein accession	Protein description	Camellia sinensis protein accession	Oryza sativa protein accession	Carica papaya protein accession	Nicotiana tabacum protein accession
Ribosome subunits	Cluster-2961.142407	60S ribosomal protein L7a-1-like	CSA022929.1	Q5JJP5	Unigene0037364	/
	Cluster-2961.187492	60S ribosomal protein L6-3-like	CSA031106.1	Q6YY64	Unigene0027751	/
	Cluster-2961.166522	60S ribosomal protein L4	CSA012572.1	Q7Y1I5	Unigene0038714	/
	Cluster-2961.174264	60S ribosomal protein L3	CSA012836.1	Q53JG0	Unigene0052563	Q6TKR0
	Cluster-2961.187754	60S ribosomal protein L10	CSA030618.1	Q0DKF0	Unigene0022890	/
	Cluster-2961.140533	60S ribosomal protein L6-1-like	CSA031106.1	Q6YY64	Unigene0027751	/
	Cluster-2961.188751	60S ribosomal protein L6-1-like	CSA031106.1	Q6YY64	Unigene0027751	/
	Cluster-2961.159693	60S ribosomal protein L4	CSA012572.1	Q7Y1I5	Unigene0038714	/
	Cluster-2961.143731	60S ribosomal protein L3	CSA012836.1	Q53JG0	Unigene0052563	Q6TKR0
	Cluster-2961.159863	40S ribosomal protein S23	CSA012976.1	Q8L4F2	Unigene0029922	/
	Cluster-2961.140229	40S ribosomal protein S6	CSA011006.1	Q75LR5	Unigene0042656	P29345
	Cluster-2961.163042	60S ribosomal protein L23a	CSA002844.1	/	Unigene0020275	Q07761
	Cluster-2961.150437	40S ribosomal protein S17-4-like	CSA024512.1	Q7XEQ3	Unigene0010698	A0A077D9P0
	Cluster-2961.286301	elongation factor 1-alpha 1-like	CSA001667.1	Q10QZ6	Unigene0004146	P93769
Elongation factors	Cluster-2961.94330	"elongation factor Tu, mitochondrial-like"	CSA024339.1	Q6ZI53	Unigene0052414	P68158
	Cluster-2961.149976	annexin D2-like	CSA021191.1	/	Unigene0049610	Q9XEN8
	Cluster-2961.138384	annexin D1-like	CSA021191.1	/	Unigene0049610	Q9XEN8
Molecular chaperones	Cluster-2961.149954	heat shock cognate 70 kDa protein 2-like	CSA009227.1	Q943K7	Unigene0035254	Q67BD0
	Cluster-2961.152061	heat shock cognate 70 kDa protein 2	CSA009227.1	Q943K7	Unigene0024852	Q67BD0
	Cluster-2961.171421	temperature-induced lipocalin-1-like	CSA036209.1	/	Unigene0005251	A0A076FU21
