# Supplementary material for: Proteome-wide and lysine crotonylation profiling reveals the importance of crotonylation in chrysanthemum (Dendranthema grandiforum) under low-temperature
Source: BMC Genomics. 2021 Jan 14;22:51. doi: 10.1186/s12864-020-07365-5 (PMC7809856; doi:10.1186/s12864-020-07365-5)
Supplement: Supplementary file 8 — Additional file 8: Table S6. Photosynthesis-related orthologous crotonylated proteins of chrysanthemum compared with other species. [file 12864_2020_7365_MOESM8_ESM.xlsx]

## Sheet: Sheet1
Photosynthesis-related homologous crotonylated proteins of Dendranthema grandiforum compared with other species.
Type	Dendranthema grandiforum protein accession	Protein description	Camellia sinensis protein accession	Oryza sativa protein accession	Carica papaya protein accession	Nicotiana tabacum protein accession
Antenna proteins	Cluster-2961.140200	chlorophyll a-b binding protein 6, chloroplastic	CSA024064.1	Q5ZA98	Unigene0032223	Q40512
	Cluster-2961.148022	chlorophyll a-b binding protein 6, chloroplastic	CSA024064.1	Q5ZA98	Unigene0032223	Q40512
photosystem II complex	Cluster-2961.96271	psbP domain-containing protein 3, chloroplastic	CSA010681.1	Q6Z8N7	Unigene0036232	/
Carbon fixation	Cluster-2961.151357	ruBisCO large subunit-binding protein subunit alpha	CSA010446.1	Q2QU06	Unigene0000793	/
	Cluster-2961.30804	ribulose-phosphate 3-epimerase, chloroplastic-like isoform X1	CSA020530.1	Q9ZTP5	Unigene0024093	/
	Cluster-2961.149031	ruBisCO large subunit-binding protein subunit beta, chloroplastic	Cluster-2961.149031	Q9LWT6	Unigene0000793	/
	Cluster-2961.153199	carbonic anhydrase 1	CSA002108.1	Q7F2G3	Unigene0024531	P27141
ATP synthesis complex	Cluster-2961.145901	ATP synthase subunit b', chloroplastic	CSA009759.1	Q84PA4	Unigene0022492	/
	Cluster-2961.156802	ATP synthase CF1 alpha chain (chloroplast)	CSA035793.1	Q8S7T5	Unigene0039600	P00823
	Cluster-2961.134558	ATP-dependent Clp protease proteolytic subunit 4, chloroplastic	CSA028031.1	Q7XBR2	Unigene0041021	A0A077DCK3
	Cluster-2961.136371	ATP-dependent Clp protease ATP-binding subunit ClpA homolog CD4B, chloroplastic-like	CSA016043.1	Q7F9I1	Unigene0020209	Q9ZT13
	Cluster-2961.147971	ATP synthase gamma chain, chloroplastic	CSA029276.1	Q84NW1	Unigene0050136	P29790
	Cluster-2961.149139	ATP synthase delta chain, chloroplastic-like	CSA015733.1	Q6Z8K7	Unigene0030958	P32980
	Cluster-2961.150489	ATP synthase subunit gamma, mitochondrial	CSA028806.1	/	Unigene0054208	P29790
