# Supplementary material for: Proteome-wide and lysine crotonylation profiling reveals the importance of crotonylation in chrysanthemum (Dendranthema grandiforum) under low-temperature
Source: BMC Genomics. 2021 Jan 14;22:51. doi: 10.1186/s12864-020-07365-5 (PMC7809856; doi:10.1186/s12864-020-07365-5)
Supplement: Supplementary file 9 — Additional file 9: Table S7. Antioxidant enzyme-related orthologous crotonylated proteins of chrysanthemum compared with other species. [file 12864_2020_7365_MOESM9_ESM.xlsx]

## Sheet: Sheet1
Antioxidant enzyme-related homologous crotonylated proteins of Dendranthema grandiforum compared with other species.
Type	Dendranthema grandiforum protein accession	Protein description	Camellia sinensis protein accession	Oryza sativa protein accession	Carica papaya protein accession	Nicotiana tabacum protein accession
Peroxidase (POD)	Cluster-2961.131724	peroxidase 12	CSA022045.1	Q5JMS4	Unigene0003462	Q94IQ1
Catalase isozyme (CAT)	Cluster-2961.147951	LOW QUALITY PROTEIN: catalase isozyme 1-like	CSA035408.1	Q10S82	Unigene0019317	O24511
	Cluster-2961.148363	catalase isozyme 1	CSA035408.1	Q10S82	Unigene0019317	O24511
	Cluster-2961.148107	catalase isozyme 1	CSA035408.1	Q10S82	Unigene0019317	O24511
Ascorbate peroxidas（APX）	Cluster-2961.145749	L-ascorbate peroxidase, cytosolic	CSA017238.1	Q10N21	Unigene0025618	Q40589
glutathione S-transferase（GST）	Cluster-2961.138122	"glutathione S-transferase DHAR3, chloroplastic"	CSA035044.1	Q65XA0	Unigene0008326	Q84UH4
	Cluster-2961.188153	probable glutathione S-transferase	CSA006423.1	/	Unigene0034348	Q03666
	Cluster-2961.161215	glutathione S-transferase-like	CSA030616.1	Q0JJ25	Unigene0008231	Q8W1L4
	Cluster-2961.161144	probable phospholipid hydroperoxide glutathione peroxidase	CSA013702.1	Q6ESJ0	Unigene0026855	Q9FXS3
superoxide(SOD)	Cluster-2961.106632	superoxide dismutase	CSA011382.1	Q0J3N7	Unigene0020449	A8UDS9
