# Supplementary material for: Proteome-wide and lysine crotonylation profiling reveals the importance of crotonylation in chrysanthemum (Dendranthema grandiforum) under low-temperature
Source: BMC Genomics. 2021 Jan 14;22:51. doi: 10.1186/s12864-020-07365-5 (PMC7809856; doi:10.1186/s12864-020-07365-5)
Supplement: Supplementary file 10 — Additional file 10: Table S8. Lysine Conservation of chrysanthemum compared with other species. [file 12864_2020_7365_MOESM10_ESM.xlsx]

## Sheet: Sheet1
Species	Crotonylated [K]		Un-Crotonylated [K]		Percent of conserved lysine		Fisher's exact test P value
	conserved lysine	All lysine	conserved lysine	All lysine	Crotonylated	Un-Crotonylated
Camellia sinensis	1102	1347	8711	12257	0.82	0.71	2.88353e-18
Oryza sativa	877	1176	6471	10170	0.75	0.64	1.7588e-14
Carica papaya	1195	1551	10555	15465	0.77	0.68	1.52323e-13
Nicotiana tabacum	686	908	5142	7758	0.76	0.66	5.36819e-09
