# Supplementary material for: Proteome-wide and lysine crotonylation profiling reveals the importance of crotonylation in chrysanthemum (Dendranthema grandiforum) under low-temperature
Source: BMC Genomics. 2021 Jan 14;22:51. doi: 10.1186/s12864-020-07365-5 (PMC7809856; doi:10.1186/s12864-020-07365-5)
Supplement: Supplementary file 11 — Additional file 11: Table S9. crotonylation motifs of chrysanthemum compared with other species. [file 12864_2020_7365_MOESM11_ESM.xlsx]

## Sheet: 7993TPCr
ID	Protein accession	Position	Motif Logo	Number of sites
Cluster-2961.131938-20	Cluster-2961.131938	20	..........KK.........	405
Cluster-2961.119559-38	Cluster-2961.119559	38	..........KK.........	405
Cluster-2961.113564-103	Cluster-2961.113564	103	..........KK.........	405
Cluster-2961.196155-16	Cluster-2961.196155	16	..........KK.........	405
Cluster-2961.94217-146	Cluster-2961.94217	146	..........KK.........	405
Cluster-2961.121248-32	Cluster-2961.121248	32	..........KK.........	405
Cluster-35043.0-36	Cluster-35043.0	36	..........KK.........	405
Cluster-2961.179280-90	Cluster-2961.179280	90	..........KK.........	405
Cluster-2961.148408-58	Cluster-2961.148408	58	..........KK.........	405
Cluster-2961.167919-58	Cluster-2961.167919	58	..........KK.........	405
Cluster-2961.6597-96	Cluster-2961.6597	96	..........KK.........	405
Cluster-2961.147631-74	Cluster-2961.147631	74	..........KK.........	405
Cluster-2961.165939-80	Cluster-2961.165939	80	..........KK.........	405
Cluster-2961.156140-95	Cluster-2961.156140	95	..........KK.........	405
Cluster-2961.155210-214	Cluster-2961.155210	214	..........KK.........	405
Cluster-2961.176981-91	Cluster-2961.176981	91	..........KK.........	405
Cluster-2961.149192-150	Cluster-2961.149192	150	..........KK.........	405
Cluster-2961.286301-17	Cluster-2961.286301	17	..........KK.........	405
Cluster-2961.68656-103	Cluster-2961.68656	103	..........KK.........	405
Cluster-2961.163042-123	Cluster-2961.163042	123	..........KK.........	405
Cluster-2961.148138-176	Cluster-2961.148138	176	..........KK.........	405
Cluster-2961.258637-362	Cluster-2961.258637	362	..........KK.........	405
Cluster-2961.146435-49	Cluster-2961.146435	49	..........KK.........	405
Cluster-2961.86756-84	Cluster-2961.86756	84	..........KK.........	405
Cluster-2961.161033-79	Cluster-2961.161033	79	..........KK.........	405
Cluster-2961.135909-24	Cluster-2961.135909	24	..........KK.........	405
Cluster-2961.136221-338	Cluster-2961.136221	338	..........KK.........	405
Cluster-2961.134164-189	Cluster-2961.134164	189	..........KK.........	405
Cluster-2961.145592-72	Cluster-2961.145592	72	..........KK.........	405
Cluster-2961.293290-11	Cluster-2961.293290	11	..........KK.........	405
Cluster-2961.207052-217	Cluster-2961.207052	217	..........KK.........	405
Cluster-2961.117454-42	Cluster-2961.117454	42	..........KK.........	405
Cluster-2961.144443-221	Cluster-2961.144443	221	..........KK.........	405
Cluster-2961.136569-555	Cluster-2961.136569	555	..........KK.........	405
Cluster-2961.166522-193	Cluster-2961.166522	193	..........KK.........	405
Cluster-2961.239925-59	Cluster-2961.239925	59	..........KK.........	405
Cluster-2961.175989-59	Cluster-2961.175989	59	..........KK.........	405
Cluster-2961.140436-139	Cluster-2961.140436	139	..........KK.........	405
Cluster-5729.0-52	Cluster-5729.0	52	..........KK.........	405
Cluster-2961.191267-172	Cluster-2961.191267	172	..........KK.........	405
Cluster-2961.114908-435	Cluster-2961.114908	435	..........KK.........	405
Cluster-2961.243430-173	Cluster-2961.243430	173	..........KK.........	405
Cluster-2961.285540-106	Cluster-2961.285540	106	..........KK.........	405
Cluster-2961.278917-34	Cluster-2961.278917	34	..........KK.........	405
Cluster-2961.219244-135	Cluster-2961.219244	135	..........KK.........	405
Cluster-2961.129473-142	Cluster-2961.129473	142	..........KK.........	405
Cluster-2961.153598-171	Cluster-2961.153598	171	..........KK.........	405
Cluster-2961.147890-87	Cluster-2961.147890	87	..........KK.........	405
Cluster-2961.164690-152	Cluster-2961.164690	152	..........KK.........	405
Cluster-2961.111593-146	Cluster-2961.111593	146	..........KK.........	405
Cluster-2961.289095-499	Cluster-2961.289095	499	..........KK.........	405
Cluster-2961.146064-46	Cluster-2961.146064	46	..........KK.........	405
Cluster-2961.179629-62	Cluster-2961.179629	62	..........KK.........	405
Cluster-2961.117482-185	Cluster-2961.117482	185	..........KK.........	405
Cluster-2961.94330-323	Cluster-2961.94330	323	..........KK.........	405
Cluster-2961.72067-32	Cluster-2961.72067	32	..........KK.........	405
Cluster-2961.164760-97	Cluster-2961.164760	97	..........KK.........	405
Cluster-2961.152137-136	Cluster-2961.152137	136	..........KK.........	405
Cluster-2961.147948-322	Cluster-2961.147948	322	..........KK.........	405
Cluster-2961.161532-286	Cluster-2961.161532	286	..........KK.........	405
Cluster-2961.110610-123	Cluster-2961.110610	123	..........KK.........	405
Cluster-2961.155210-62	Cluster-2961.155210	62	..........KK.........	405
Cluster-2961.164690-320	Cluster-2961.164690	320	..........KK.........	405
Cluster-2961.90868-93	Cluster-2961.90868	93	..........KK.........	405
Cluster-2961.177975-39	Cluster-2961.177975	39	..........KK.........	405
Cluster-2961.78239-16	Cluster-2961.78239	16	..........KK.........	405
Cluster-2961.129421-406	Cluster-2961.129421	406	..........KK.........	405
Cluster-2961.174994-62	Cluster-2961.174994	62	..........KK.........	405
Cluster-2961.164129-78	Cluster-2961.164129	78	..........KK.........	405
Cluster-2961.152061-62	Cluster-2961.152061	62	..........KK.........	405
Cluster-2961.170674-28	Cluster-2961.170674	28	..........KK.........	405
Cluster-2961.214059-438	Cluster-2961.214059	438	..........KK.........	405
Cluster-2961.36161-35	Cluster-2961.36161	35	..........KK.........	405
Cluster-2961.112930-455	Cluster-2961.112930	455	..........KK.........	405
Cluster-2961.111675-57	Cluster-2961.111675	57	..........KK.........	405
Cluster-2961.158547-262	Cluster-2961.158547	262	..........KK.........	405
Cluster-2961.103954-21	Cluster-2961.103954	21	..........KK.........	405
Cluster-2961.157557-196	Cluster-2961.157557	196	..........KK.........	405
Cluster-2961.164690-179	Cluster-2961.164690	179	..........KK.........	405
Cluster-2961.75821-39	Cluster-2961.75821	39	..........KK.........	405
Cluster-2961.146650-50	Cluster-2961.146650	50	..........KK.........	405
Cluster-2961.103522-69	Cluster-2961.103522	69	..........KK.........	405
Cluster-2961.177482-20	Cluster-2961.177482	20	..........KK.........	405
Cluster-2961.167025-74	Cluster-2961.167025	74	..........KK.........	405
Cluster-2961.134514-111	Cluster-2961.134514	111	..........KK.........	405
Cluster-2961.157558-437	Cluster-2961.157558	437	..........KK.........	405
Cluster-2961.138714-165	Cluster-2961.138714	165	..........KK.........	405
Cluster-2961.149030-200	Cluster-2961.149030	200	..........KK.........	405
Cluster-2961.149198-179	Cluster-2961.149198	179	..........KK.........	405
Cluster-2961.156221-114	Cluster-2961.156221	114	..........KK.........	405
Cluster-2961.131734-129	Cluster-2961.131734	129	..........KK.........	405
Cluster-2961.149178-162	Cluster-2961.149178	162	..........KK.........	405
Cluster-2961.155362-85	Cluster-2961.155362	85	..........KK.........	405
Cluster-2961.150100-319	Cluster-2961.150100	319	..........KK.........	405
Cluster-2961.149623-470	Cluster-2961.149623	470	..........KK.........	405
Cluster-2961.88171-380	Cluster-2961.88171	380	..........KK.........	405
Cluster-2961.147413-29	Cluster-2961.147413	29	..........KK.........	405
Cluster-2961.48079-15	Cluster-2961.48079	15	..........KK.........	405
Cluster-2961.176884-33	Cluster-2961.176884	33	..........KK.........	405
Cluster-2961.87771-126	Cluster-2961.87771	126	..........KK.........	405
Cluster-2961.131615-123	Cluster-2961.131615	123	..........KK.........	405
Cluster-2961.145749-30	Cluster-2961.145749	30	..........KK.........	405
Cluster-2961.149157-62	Cluster-2961.149157	62	..........KK.........	405
Cluster-2961.162492-48	Cluster-2961.162492	48	..........KK.........	405
Cluster-2961.154514-39	Cluster-2961.154514	39	..........KK.........	405
Cluster-2961.168951-374	Cluster-2961.168951	374	..........KK.........	405
Cluster-2961.149976-99	Cluster-2961.149976	99	..........KK.........	405
Cluster-2961.282875-30	Cluster-2961.282875	30	..........KK.........	405
Cluster-2961.180646-59	Cluster-2961.180646	59	..........KK.........	405
Cluster-2961.135755-129	Cluster-2961.135755	129	..........KK.........	405
Cluster-2961.187492-109	Cluster-2961.187492	109	..........KK.........	405
Cluster-2961.149024-259	Cluster-2961.149024	259	..........KK.........	405
Cluster-2961.82043-32	Cluster-2961.82043	32	..........KK.........	405
Cluster-2961.146755-124	Cluster-2961.146755	124	..........KK.........	405
Cluster-2961.179065-54	Cluster-2961.179065	54	..........KK.........	405
Cluster-2961.93730-144	Cluster-2961.93730	144	..........KK.........	405
Cluster-2961.148320-165	Cluster-2961.148320	165	..........KK.........	405
Cluster-2961.210034-97	Cluster-2961.210034	97	..........KK.........	405
Cluster-2961.147971-180	Cluster-2961.147971	180	..........KK.........	405
Cluster-2961.162920-176	Cluster-2961.162920	176	..........KK.........	405
Cluster-2961.167201-64	Cluster-2961.167201	64	..........KK.........	405
Cluster-2961.150399-184	Cluster-2961.150399	184	..........KK.........	405
Cluster-2961.151884-186	Cluster-2961.151884	186	..........KK.........	405
Cluster-2961.99283-66	Cluster-2961.99283	66	..........KK.........	405
Cluster-2961.78305-27	Cluster-2961.78305	27	..........KK.........	405
Cluster-2961.126749-212	Cluster-2961.126749	212	..........KK.........	405
Cluster-2961.188751-193	Cluster-2961.188751	193	..........KK.........	405
Cluster-2961.148248-233	Cluster-2961.148248	233	..........KK.........	405
Cluster-2961.119499-314	Cluster-2961.119499	314	..........KK.........	405
Cluster-2961.144692-29	Cluster-2961.144692	29	..........KK.........	405
Cluster-2961.185981-663	Cluster-2961.185981	663	..........KK.........	405
Cluster-2961.145032-161	Cluster-2961.145032	161	..........KK.........	405
Cluster-2961.282666-89	Cluster-2961.282666	89	..........KK.........	405
Cluster-2961.207437-35	Cluster-2961.207437	35	..........KK.........	405
Cluster-2961.127790-46	Cluster-2961.127790	46	..........KK.........	405
Cluster-2961.149031-53	Cluster-2961.149031	53	..........KK.........	405
Cluster-2961.202657-62	Cluster-2961.202657	62	..........KK.........	405
Cluster-2961.147687-23	Cluster-2961.147687	23	..........KK.........	405
Cluster-2961.123725-73	Cluster-2961.123725	73	..........KK.........	405
Cluster-2961.66580-85	Cluster-2961.66580	85	..........KK.........	405
Cluster-2961.147437-94	Cluster-2961.147437	94	..........KK.........	405
Cluster-2961.148864-61	Cluster-2961.148864	61	..........KK.........	405
Cluster-2961.148155-203	Cluster-2961.148155	203	..........KK.........	405
Cluster-2961.106191-112	Cluster-2961.106191	112	..........KK.........	405
Cluster-2961.149423-120	Cluster-2961.149423	120	..........KK.........	405
Cluster-2961.149819-274	Cluster-2961.149819	274	..........KK.........	405
Cluster-2961.200809-86	Cluster-2961.200809	86	..........KK.........	405
Cluster-2961.173929-101	Cluster-2961.173929	101	..........KK.........	405
Cluster-2961.150797-107	Cluster-2961.150797	107	..........KK.........	405
Cluster-2961.220995-272	Cluster-2961.220995	272	..........KK.........	405
Cluster-2961.181592-70	Cluster-2961.181592	70	..........KK.........	405
Cluster-2961.97417-15	Cluster-2961.97417	15	..........KK.........	405
Cluster-2961.83174-87	Cluster-2961.83174	87	..........KK.........	405
Cluster-2961.144669-191	Cluster-2961.144669	191	..........KK.........	405
Cluster-2961.112387-71	Cluster-2961.112387	71	..........KK.........	405
Cluster-2961.17707-505	Cluster-2961.17707	505	..........KK.........	405
Cluster-2961.138384-60	Cluster-2961.138384	60	..........KK.........	405
Cluster-2961.171105-100	Cluster-2961.171105	100	..........KK.........	405
Cluster-2961.164479-77	Cluster-2961.164479	77	..........KK.........	405
Cluster-2961.138714-112	Cluster-2961.138714	112	..........KK.........	405
Cluster-2961.174516-251	Cluster-2961.174516	251	..........KK.........	405
Cluster-2961.144154-123	Cluster-2961.144154	123	..........KK.........	405
Cluster-2961.255297-72	Cluster-2961.255297	72	..........KK.........	405
Cluster-2961.202531-184	Cluster-2961.202531	184	..........KK.........	405
Cluster-2961.74841-224	Cluster-2961.74841	224	..........KK.........	405
Cluster-2961.147731-109	Cluster-2961.147731	109	..........KK.........	405
Cluster-2961.174652-195	Cluster-2961.174652	195	..........KK.........	405
Cluster-2961.138135-68	Cluster-2961.138135	68	..........KK.........	405
Cluster-2961.124528-53	Cluster-2961.124528	53	..........KK.........	405
Cluster-2961.136569-542	Cluster-2961.136569	542	..........KK.........	405
Cluster-2961.114238-29	Cluster-2961.114238	29	..........KK.........	405
Cluster-2961.178753-51	Cluster-2961.178753	51	..........KK.........	405
Cluster-2961.153690-141	Cluster-2961.153690	141	..........KK.........	405
Cluster-2961.132647-66	Cluster-2961.132647	66	..........KK.........	405
Cluster-2961.90828-32	Cluster-2961.90828	32	..........KK.........	405
Cluster-2961.158786-46	Cluster-2961.158786	46	..........KK.........	405
Cluster-2961.150178-112	Cluster-2961.150178	112	..........KK.........	405
Cluster-2961.149869-107	Cluster-2961.149869	107	..........KK.........	405
Cluster-2961.130569-11	Cluster-2961.130569	11	..........KK.........	405
Cluster-2961.157828-135	Cluster-2961.157828	135	..........KK.........	405
Cluster-2961.174264-105	Cluster-2961.174264	105	..........KK.........	405
Cluster-2961.121248-40	Cluster-2961.121248	40	..........KK.........	405
Cluster-2961.89757-18	Cluster-2961.89757	18	..........KK.........	405
Cluster-2961.205666-128	Cluster-2961.205666	128	..........KK.........	405
Cluster-2961.157828-34	Cluster-2961.157828	34	..........KK.........	405
Cluster-2961.106632-39	Cluster-2961.106632	39	..........KK.........	405
Cluster-2961.252778-12	Cluster-2961.252778	12	..........KK.........	405
Cluster-2961.155190-252	Cluster-2961.155190	252	..........KK.........	405
Cluster-2961.219676-69	Cluster-2961.219676	69	..........KK.........	405
Cluster-2961.151296-82	Cluster-2961.151296	82	..........KK.........	405
Cluster-2961.151877-257	Cluster-2961.151877	257	..........KK.........	405
Cluster-2961.176617-84	Cluster-2961.176617	84	..........KK.........	405
Cluster-2961.164181-287	Cluster-2961.164181	287	..........KK.........	405
Cluster-2961.144279-440	Cluster-2961.144279	440	..........KK.........	405
Cluster-2961.147413-14	Cluster-2961.147413	14	..........KK.........	405
Cluster-2961.291826-94	Cluster-2961.291826	94	..........KK.........	405
Cluster-2961.145901-180	Cluster-2961.145901	180	..........KK.........	405
Cluster-2961.151194-77	Cluster-2961.151194	77	..........KK.........	405
Cluster-2961.83266-108	Cluster-2961.83266	108	..........KK.........	405
Cluster-2961.124341-115	Cluster-2961.124341	115	..........KK.........	405
Cluster-2961.148236-434	Cluster-2961.148236	434	..........KK.........	405
Cluster-2961.157811-45	Cluster-2961.157811	45	..........KK.........	405
Cluster-2961.150449-199	Cluster-2961.150449	199	..........KK.........	405
Cluster-2961.165046-66	Cluster-2961.165046	66	..........KK.........	405
Cluster-2961.75952-61	Cluster-2961.75952	61	..........KK.........	405
Cluster-2961.135874-84	Cluster-2961.135874	84	..........KK.........	405
Cluster-2961.149623-24	Cluster-2961.149623	24	..........KK.........	405
Cluster-2961.142407-75	Cluster-2961.142407	75	..........KK.........	405
Cluster-2961.203598-78	Cluster-2961.203598	78	..........KK.........	405
Cluster-2961.158909-42	Cluster-2961.158909	42	..........KK.........	405
Cluster-2961.142805-39	Cluster-2961.142805	39	..........KK.........	405
Cluster-2961.166927-34	Cluster-2961.166927	34	..........KK.........	405
Cluster-2961.144279-790	Cluster-2961.144279	790	..........KK.........	405
Cluster-2961.91718-105	Cluster-2961.91718	105	..........KK.........	405
Cluster-2961.278384-24	Cluster-2961.278384	24	..........KK.........	405
Cluster-2961.28315-11	Cluster-2961.28315	11	..........KK.........	405
Cluster-2961.151113-179	Cluster-2961.151113	179	..........KK.........	405
Cluster-2961.149347-90	Cluster-2961.149347	90	..........KK.........	405
Cluster-2961.170035-398	Cluster-2961.170035	398	..........KK.........	405
Cluster-2961.146982-275	Cluster-2961.146982	275	..........KK.........	405
Cluster-2961.200485-334	Cluster-2961.200485	334	..........KK.........	405
Cluster-2961.130932-160	Cluster-2961.130932	160	..........KK.........	405
Cluster-2961.184033-89	Cluster-2961.184033	89	..........KK.........	405
Cluster-2961.218258-325	Cluster-2961.218258	325	..........KK.........	405
Cluster-2961.153674-190	Cluster-2961.153674	190	..........KK.........	405
Cluster-2961.128807-130	Cluster-2961.128807	130	..........KK.........	405
Cluster-2961.94330-245	Cluster-2961.94330	245	..........KK.........	405
Cluster-2961.165299-55	Cluster-2961.165299	55	..........KK.........	405
Cluster-2961.154147-122	Cluster-2961.154147	122	..........KK.........	405
Cluster-2961.153594-21	Cluster-2961.153594	21	..........KK.........	405
Cluster-2961.106018-334	Cluster-2961.106018	334	..........KK.........	405
Cluster-2961.120900-156	Cluster-2961.120900	156	..........KK.........	405
Cluster-2961.35966-125	Cluster-2961.35966	125	..........KK.........	405
Cluster-2961.207261-52	Cluster-2961.207261	52	..........KK.........	405
Cluster-2961.133218-368	Cluster-2961.133218	368	..........KK.........	405
Cluster-2961.146064-19	Cluster-2961.146064	19	..........KK.........	405
Cluster-2961.143245-49	Cluster-2961.143245	49	..........KK.........	405
Cluster-2961.157902-257	Cluster-2961.157902	257	..........KK.........	405
Cluster-2961.148149-65	Cluster-2961.148149	65	..........KK.........	405
Cluster-2961.149030-261	Cluster-2961.149030	261	..........KK.........	405
Cluster-2961.153000-81	Cluster-2961.153000	81	..........KK.........	405
Cluster-2961.273426-88	Cluster-2961.273426	88	..........KK.........	405
Cluster-2961.163042-89	Cluster-2961.163042	89	..........KK.........	405
Cluster-2961.41329-80	Cluster-2961.41329	80	..........KK.........	405
Cluster-2961.151595-170	Cluster-2961.151595	170	..........KK.........	405
Cluster-2961.157525-198	Cluster-2961.157525	198	..........KK.........	405
Cluster-2961.237727-75	Cluster-2961.237727	75	..........KK.........	405
Cluster-2961.149243-11	Cluster-2961.149243	11	..........KK.........	405
Cluster-2961.155210-203	Cluster-2961.155210	203	..........KK.........	405
Cluster-2961.147971-352	Cluster-2961.147971	352	..........KK.........	405
Cluster-2961.153574-47	Cluster-2961.153574	47	..........KK.........	405
Cluster-2961.148018-35	Cluster-2961.148018	35	..........KK.........	405
Cluster-2961.80567-57	Cluster-2961.80567	57	..........KK.........	405
Cluster-2961.157222-41	Cluster-2961.157222	41	..........KK.........	405
Cluster-2961.231570-113	Cluster-2961.231570	113	..........KK.........	405
Cluster-2961.162221-188	Cluster-2961.162221	188	..........KK.........	405
Cluster-2961.238405-25	Cluster-2961.238405	25	..........KK.........	405
Cluster-2961.138900-459	Cluster-2961.138900	459	..........KK.........	405
Cluster-2961.180780-162	Cluster-2961.180780	162	..........KK.........	405
Cluster-2961.275601-15	Cluster-2961.275601	15	..........KK.........	405
Cluster-2961.173693-89	Cluster-2961.173693	89	..........KK.........	405
Cluster-2961.122820-70	Cluster-2961.122820	70	..........KK.........	405
Cluster-2961.167763-99	Cluster-2961.167763	99	..........KK.........	405
Cluster-2961.219362-177	Cluster-2961.219362	177	..........KK.........	405
Cluster-2961.149139-231	Cluster-2961.149139	231	..........KK.........	405
Cluster-2961.148155-339	Cluster-2961.148155	339	..........KK.........	405
Cluster-2961.85175-99	Cluster-2961.85175	99	..........KK.........	405
Cluster-2961.149954-397	Cluster-2961.149954	397	..........KK.........	405
Cluster-2961.110796-70	Cluster-2961.110796	70	..........KK.........	405
Cluster-2961.118225-76	Cluster-2961.118225	76	..........KK.........	405
Cluster-2961.69490-262	Cluster-2961.69490	262	..........KK.........	405
Cluster-2961.191591-68	Cluster-2961.191591	68	..........KK.........	405
Cluster-2961.9392-23	Cluster-2961.9392	23	..........KK.........	405
Cluster-2961.154314-257	Cluster-2961.154314	257	..........KK.........	405
Cluster-2961.155210-225	Cluster-2961.155210	225	..........KK.........	405
Cluster-2961.97486-129	Cluster-2961.97486	129	..........KK.........	405
Cluster-2961.186729-61	Cluster-2961.186729	61	..........KK.........	405
Cluster-2961.147604-160	Cluster-2961.147604	160	..........KK.........	405
Cluster-2961.189211-264	Cluster-2961.189211	264	..........KK.........	405
Cluster-2961.62938-183	Cluster-2961.62938	183	..........KK.........	405
Cluster-2961.153299-22	Cluster-2961.153299	22	..........KK.........	405
Cluster-2961.147577-256	Cluster-2961.147577	256	..........KK.........	405
Cluster-2961.149869-31	Cluster-2961.149869	31	..........KK.........	405
Cluster-2961.171105-366	Cluster-2961.171105	366	..........KK.........	405
Cluster-2961.177482-40	Cluster-2961.177482	40	..........KK.........	405
Cluster-2961.148236-268	Cluster-2961.148236	268	..........KK.........	405
Cluster-2961.86504-70	Cluster-2961.86504	70	..........KK.........	405
Cluster-2961.172525-22	Cluster-2961.172525	22	..........KK.........	405
Cluster-2961.137765-47	Cluster-2961.137765	47	..........KK.........	405
Cluster-2961.131737-194	Cluster-2961.131737	194	..........KK.........	405
Cluster-2961.159541-59	Cluster-2961.159541	59	..........KK.........	405
Cluster-2961.147893-142	Cluster-2961.147893	142	..........KK.........	405
Cluster-2961.202682-800	Cluster-2961.202682	800	..........KK.........	405
Cluster-2961.153775-88	Cluster-2961.153775	88	..........KK.........	405
Cluster-2961.161857-61	Cluster-2961.161857	61	..........KK.........	405
Cluster-2961.120206-120	Cluster-2961.120206	120	..........KK.........	405
Cluster-2961.153403-72	Cluster-2961.153403	72	..........KK.........	405
Cluster-2961.159441-54	Cluster-2961.159441	54	..........KK.........	405
Cluster-2961.138384-52	Cluster-2961.138384	52	..........KK.........	405
Cluster-2961.148413-51	Cluster-2961.148413	51	..........KK.........	405
Cluster-2961.158549-164	Cluster-2961.158549	164	..........KK.........	405
Cluster-2961.9793-31	Cluster-2961.9793	31	..........KK.........	405
Cluster-2961.22458-31	Cluster-2961.22458	31	..........KK.........	405
Cluster-2961.149670-38	Cluster-2961.149670	38	..........KK.........	405
Cluster-2961.147777-327	Cluster-2961.147777	327	..........KK.........	405
Cluster-2961.74781-113	Cluster-2961.74781	113	..........KK.........	405
Cluster-2961.96416-81	Cluster-2961.96416	81	..........KK.........	405
Cluster-2961.69490-242	Cluster-2961.69490	242	..........KK.........	405
Cluster-2961.151754-181	Cluster-2961.151754	181	..........KK.........	405
Cluster-2961.153690-330	Cluster-2961.153690	330	..........KK.........	405
Cluster-2961.92093-109	Cluster-2961.92093	109	..........KK.........	405
Cluster-2961.143056-292	Cluster-2961.143056	292	..........KK.........	405
Cluster-2961.145294-70	Cluster-2961.145294	70	..........KK.........	405
Cluster-2961.142861-236	Cluster-2961.142861	236	..........KK.........	405
Cluster-2961.148485-25	Cluster-2961.148485	25	..........KK.........	405
Cluster-2961.188185-312	Cluster-2961.188185	312	..........KK.........	405
Cluster-2961.147731-345	Cluster-2961.147731	345	..........KK.........	405
Cluster-2961.73930-459	Cluster-2961.73930	459	..........KK.........	405
Cluster-2961.131938-94	Cluster-2961.131938	94	..........KK.........	405
Cluster-2961.259305-79	Cluster-2961.259305	79	..........KK.........	405
Cluster-2961.153294-69	Cluster-2961.153294	69	..........KK.........	405
Cluster-2961.149243-164	Cluster-2961.149243	164	..........KK.........	405
Cluster-2961.44008-35	Cluster-2961.44008	35	..........KK.........	405
Cluster-2961.147283-44	Cluster-2961.147283	44	..........KK.........	405
Cluster-2961.187754-50	Cluster-2961.187754	50	..........KK.........	405
Cluster-2961.137678-59	Cluster-2961.137678	59	..........KK.........	405
Cluster-2961.257167-14	Cluster-2961.257167	14	..........KK.........	405
Cluster-2961.148138-169	Cluster-2961.148138	169	..........KK.........	405
Cluster-2961.170674-20	Cluster-2961.170674	20	..........KK.........	405
Cluster-2961.217263-72	Cluster-2961.217263	72	..........KK.........	405
Cluster-2961.144772-693	Cluster-2961.144772	693	..........KK.........	405
Cluster-2961.153690-253	Cluster-2961.153690	253	..........KK.........	405
Cluster-2961.189091-26	Cluster-2961.189091	26	..........KK.........	405
Cluster-2961.292153-64	Cluster-2961.292153	64	..........KK.........	405
Cluster-2961.113564-176	Cluster-2961.113564	176	..........KK.........	405
Cluster-2961.193733-74	Cluster-2961.193733	74	..........KK.........	405
Cluster-2961.218507-130	Cluster-2961.218507	130	..........KK.........	405
Cluster-2961.188153-58	Cluster-2961.188153	58	..........KK.........	405
Cluster-2961.142881-20	Cluster-2961.142881	20	..........KK.........	405
Cluster-2961.212050-97	Cluster-2961.212050	97	..........KK.........	405
Cluster-2961.191267-36	Cluster-2961.191267	36	..........KK.........	405
Cluster-2961.149869-68	Cluster-2961.149869	68	..........KK.........	405
Cluster-2961.243338-13	Cluster-2961.243338	13	..........KK.........	405
Cluster-2961.154574-143	Cluster-2961.154574	143	..........KK.........	405
Cluster-2961.139591-77	Cluster-2961.139591	77	..........KK.........	405
Cluster-2961.147987-121	Cluster-2961.147987	121	..........KK.........	405
Cluster-2961.154514-99	Cluster-2961.154514	99	..........KK.........	405
Cluster-2961.144458-85	Cluster-2961.144458	85	..........KK.........	405
Cluster-2961.194887-439	Cluster-2961.194887	439	..........KK.........	405
Cluster-2961.149688-37	Cluster-2961.149688	37	..........KK.........	405
Cluster-2961.136371-329	Cluster-2961.136371	329	..........KK.........	405
Cluster-2961.108410-151	Cluster-2961.108410	151	..........KK.........	405
Cluster-2961.184360-215	Cluster-2961.184360	215	..........KK.........	405
Cluster-2961.91718-179	Cluster-2961.91718	179	..........KK.........	405
Cluster-2961.159863-62	Cluster-2961.159863	62	..........KK.........	405
Cluster-2961.181484-372	Cluster-2961.181484	372	..........KK.........	405
Cluster-2961.152958-91	Cluster-2961.152958	91	..........KK.........	405
Cluster-2961.148236-645	Cluster-2961.148236	645	..........KK.........	405
Cluster-2961.266907-92	Cluster-2961.266907	92	..........KK.........	405
Cluster-2961.158240-156	Cluster-2961.158240	156	..........KK.........	405
Cluster-2961.164427-142	Cluster-2961.164427	142	..........KK.........	405
Cluster-2961.167401-90	Cluster-2961.167401	90	..........KK.........	405
Cluster-2961.119917-15	Cluster-2961.119917	15	..........KK.........	405
Cluster-2961.151447-130	Cluster-2961.151447	130	..........KK.........	405
Cluster-2961.146982-182	Cluster-2961.146982	182	..........KK.........	405
Cluster-2961.88009-108	Cluster-2961.88009	108	..........KK.........	405
Cluster-2961.231570-140	Cluster-2961.231570	140	..........KK.........	405
Cluster-2961.148149-146	Cluster-2961.148149	146	..........KK.........	405
Cluster-2961.134652-363	Cluster-2961.134652	363	..........KK.........	405
Cluster-2961.149347-101	Cluster-2961.149347	101	..........KK.........	405
Cluster-2961.128700-37	Cluster-2961.128700	37	..........KK.........	405
Cluster-2961.131448-207	Cluster-2961.131448	207	..........KK.........	405
Cluster-2961.153000-142	Cluster-2961.153000	142	..........KK.........	405
Cluster-2961.243430-256	Cluster-2961.243430	256	..........KK.........	405
Cluster-2961.151071-17	Cluster-2961.151071	17	..........KK.........	405
Cluster-2961.147971-157	Cluster-2961.147971	157	..........KK.........	405
Cluster-2961.163042-135	Cluster-2961.163042	135	..........KK.........	405
Cluster-2961.157004-59	Cluster-2961.157004	59	..........KK.........	405
Cluster-2961.152682-136	Cluster-2961.152682	136	..........KK.........	405
Cluster-2961.111022-12	Cluster-2961.111022	12	..........KK.........	405
Cluster-2961.149954-159	Cluster-2961.149954	159	..........KK.........	405
Cluster-38799.0-257	Cluster-38799.0	257	..........KK.........	405
Cluster-2961.34207-61	Cluster-2961.34207	61	..........KK.........	405
Cluster-2961.165046-53	Cluster-2961.165046	53	..........KK.........	405
Cluster-2961.155490-148	Cluster-2961.155490	148	..........KK.........	405
Cluster-2961.159541-249	Cluster-2961.159541	249	..........KK.........	405
Cluster-2961.147652-179	Cluster-2961.147652	179	..........KK.........	405
Cluster-2961.154534-81	Cluster-2961.154534	81	..........KK.........	405
Cluster-2961.142407-48	Cluster-2961.142407	48	..........KK.........	405
Cluster-2961.157902-144	Cluster-2961.157902	144	..........KK.........	405
Cluster-2961.142421-109	Cluster-2961.142421	109	..........KK.........	405
Cluster-2961.200572-95	Cluster-2961.200572	95	..........KK.........	405
Cluster-2961.47359-13	Cluster-2961.47359	13	..........KK.........	405
Cluster-2961.161215-58	Cluster-2961.161215	58	..........KK.........	405
Cluster-2961.193880-80	Cluster-2961.193880	80	..........KK.........	405
Cluster-2961.71684-33	Cluster-2961.71684	33	..........KK.........	405
Cluster-2961.286301-269	Cluster-2961.286301	269	..........KK.........	405
Cluster-2961.152061-63	Cluster-2961.152061	63	..........KK.........	405
Cluster-2961.153403-38	Cluster-2961.153403	38	..........KK.........	405
Cluster-2961.154514-40	Cluster-2961.154514	40	..........KK.........	405
Cluster-2961.172481-52	Cluster-2961.172481	52	..........KK.........	405
Cluster-2961.172480-57	Cluster-2961.172480	57	..........KK.........	405
Cluster-2961.221645-48	Cluster-2961.221645	48	..........KK.........	405
Cluster-2961.154514-28	Cluster-2961.154514	28	..........KK.........	405
Cluster-2961.71684-36	Cluster-2961.71684	36	..........KK.........	405
Cluster-2961.121563-26	Cluster-2961.121563	26	..........KD.........	298
Cluster-2961.289311-103	Cluster-2961.289311	103	..........KD.........	298
Cluster-2961.191189-38	Cluster-2961.191189	38	..........KD.........	298
Cluster-2961.20515-73	Cluster-2961.20515	73	..........KD.........	298
Cluster-53043.0-63	Cluster-53043.0	63	..........KD.........	298
Cluster-2961.153403-64	Cluster-2961.153403	64	..........KD.........	298
Cluster-2961.187852-140	Cluster-2961.187852	140	..........KD.........	298
Cluster-2961.161710-303	Cluster-2961.161710	303	..........KD.........	298
Cluster-2961.103655-27	Cluster-2961.103655	27	..........KD.........	298
Cluster-2961.153637-236	Cluster-2961.153637	236	..........KD.........	298
Cluster-2961.154514-33	Cluster-2961.154514	33	..........KD.........	298
Cluster-2961.171070-116	Cluster-2961.171070	116	..........KD.........	298
Cluster-2961.246631-70	Cluster-2961.246631	70	..........KD.........	298
Cluster-2961.153391-58	Cluster-2961.153391	58	..........KD.........	298
Cluster-2961.50199-735	Cluster-2961.50199	735	..........KD.........	298
Cluster-2961.117454-35	Cluster-2961.117454	35	..........KD.........	298
Cluster-2961.121254-34	Cluster-2961.121254	34	..........KD.........	298
Cluster-2961.36916-79	Cluster-2961.36916	79	..........KD.........	298
Cluster-2961.160302-36	Cluster-2961.160302	36	..........KD.........	298
Cluster-2961.157469-386	Cluster-2961.157469	386	..........KD.........	298
Cluster-2961.119700-27	Cluster-2961.119700	27	..........KD.........	298
Cluster-2961.276256-35	Cluster-2961.276256	35	..........KD.........	298
Cluster-35517.0-25	Cluster-35517.0	25	..........KD.........	298
Cluster-2961.136371-418	Cluster-2961.136371	418	..........KD.........	298
Cluster-2961.196435-73	Cluster-2961.196435	73	..........KD.........	298
Cluster-2961.129557-66	Cluster-2961.129557	66	..........KD.........	298
Cluster-2961.146709-172	Cluster-2961.146709	172	..........KD.........	298
Cluster-2961.127460-402	Cluster-2961.127460	402	..........KD.........	298
Cluster-2961.151877-62	Cluster-2961.151877	62	..........KD.........	298
Cluster-2961.176219-26	Cluster-2961.176219	26	..........KD.........	298
Cluster-2961.161980-310	Cluster-2961.161980	310	..........KD.........	298
Cluster-2961.170859-132	Cluster-2961.170859	132	..........KD.........	298
Cluster-41270.0-87	Cluster-41270.0	87	..........KD.........	298
Cluster-2961.54184-38	Cluster-2961.54184	38	..........KD.........	298
Cluster-2961.179672-246	Cluster-2961.179672	246	..........KD.........	298
Cluster-2961.147631-109	Cluster-2961.147631	109	..........KD.........	298
Cluster-2961.54923-149	Cluster-2961.54923	149	..........KD.........	298
Cluster-2961.273824-30	Cluster-2961.273824	30	..........KD.........	298
Cluster-2961.144154-313	Cluster-2961.144154	313	..........KD.........	298
Cluster-2961.165779-187	Cluster-2961.165779	187	..........KD.........	298
Cluster-2961.87639-52	Cluster-2961.87639	52	..........KD.........	298
Cluster-2961.146308-27	Cluster-2961.146308	27	..........KD.........	298
Cluster-2961.110583-12	Cluster-2961.110583	12	..........KD.........	298
Cluster-2961.132065-125	Cluster-2961.132065	125	..........KD.........	298
Cluster-2961.143468-406	Cluster-2961.143468	406	..........KD.........	298
Cluster-2961.153598-416	Cluster-2961.153598	416	..........KD.........	298
Cluster-2961.146755-438	Cluster-2961.146755	438	..........KD.........	298
Cluster-2961.155210-132	Cluster-2961.155210	132	..........KD.........	298
Cluster-2961.182484-93	Cluster-2961.182484	93	..........KD.........	298
Cluster-2961.134558-215	Cluster-2961.134558	215	..........KD.........	298
Cluster-2961.185889-441	Cluster-2961.185889	441	..........KD.........	298
Cluster-2961.158998-197	Cluster-2961.158998	197	..........KD.........	298
Cluster-2961.148022-168	Cluster-2961.148022	168	..........KD.........	298
Cluster-2961.47209-52	Cluster-2961.47209	52	..........KD.........	298
Cluster-2961.289066-100	Cluster-2961.289066	100	..........KD.........	298
Cluster-2961.215610-386	Cluster-2961.215610	386	..........KD.........	298
Cluster-2961.226752-322	Cluster-2961.226752	322	..........KD.........	298
Cluster-2961.200572-31	Cluster-2961.200572	31	..........KD.........	298
Cluster-2961.124311-23	Cluster-2961.124311	23	..........KD.........	298
Cluster-2961.151393-226	Cluster-2961.151393	226	..........KD.........	298
Cluster-2961.134164-182	Cluster-2961.134164	182	..........KD.........	298
Cluster-2961.152055-72	Cluster-2961.152055	72	..........KD.........	298
Cluster-2961.165257-570	Cluster-2961.165257	570	..........KD.........	298
Cluster-2961.115629-95	Cluster-2961.115629	95	..........KD.........	298
Cluster-2961.161710-362	Cluster-2961.161710	362	..........KD.........	298
Cluster-2961.141635-93	Cluster-2961.141635	93	..........KD.........	298
Cluster-2961.234694-117	Cluster-2961.234694	117	..........KD.........	298
Cluster-2961.162221-161	Cluster-2961.162221	161	..........KD.........	298
Cluster-2961.101817-237	Cluster-2961.101817	237	..........KD.........	298
Cluster-2961.196431-320	Cluster-2961.196431	320	..........KD.........	298
Cluster-2961.275967-28	Cluster-2961.275967	28	..........KD.........	298
Cluster-2961.148675-96	Cluster-2961.148675	96	..........KD.........	298
Cluster-2961.147413-22	Cluster-2961.147413	22	..........KD.........	298
Cluster-2961.87639-56	Cluster-2961.87639	56	..........KD.........	298
Cluster-2961.150127-24	Cluster-2961.150127	24	..........KD.........	298
Cluster-2961.115649-56	Cluster-2961.115649	56	..........KD.........	298
Cluster-2961.157817-127	Cluster-2961.157817	127	..........KD.........	298
Cluster-2961.143655-106	Cluster-2961.143655	106	..........KD.........	298
Cluster-2961.129707-555	Cluster-2961.129707	555	..........KD.........	298
Cluster-2961.158232-170	Cluster-2961.158232	170	..........KD.........	298
Cluster-2961.178354-40	Cluster-2961.178354	40	..........KD.........	298
Cluster-2961.97859-21	Cluster-2961.97859	21	..........KD.........	298
Cluster-2961.184667-189	Cluster-2961.184667	189	..........KD.........	298
Cluster-2961.150100-369	Cluster-2961.150100	369	..........KD.........	298
Cluster-2961.192668-101	Cluster-2961.192668	101	..........KD.........	298
Cluster-2961.154792-88	Cluster-2961.154792	88	..........KD.........	298
Cluster-2961.232198-26	Cluster-2961.232198	26	..........KD.........	298
Cluster-2961.112357-308	Cluster-2961.112357	308	..........KD.........	298
Cluster-2961.151684-18	Cluster-2961.151684	18	..........KD.........	298
Cluster-2961.133994-163	Cluster-2961.133994	163	..........KD.........	298
Cluster-2961.147886-110	Cluster-2961.147886	110	..........KD.........	298
Cluster-2961.154534-35	Cluster-2961.154534	35	..........KD.........	298
Cluster-2961.187754-93	Cluster-2961.187754	93	..........KD.........	298
Cluster-2961.122476-72	Cluster-2961.122476	72	..........KD.........	298
Cluster-2961.175665-135	Cluster-2961.175665	135	..........KD.........	298
Cluster-2961.218507-471	Cluster-2961.218507	471	..........KD.........	298
Cluster-2961.146704-29	Cluster-2961.146704	29	..........KD.........	298
Cluster-2961.117938-30	Cluster-2961.117938	30	..........KD.........	298
Cluster-2961.202191-66	Cluster-2961.202191	66	..........KD.........	298
Cluster-2961.166606-78	Cluster-2961.166606	78	..........KD.........	298
Cluster-2961.146308-23	Cluster-2961.146308	23	..........KD.........	298
Cluster-2961.112668-22	Cluster-2961.112668	22	..........KD.........	298
Cluster-7334.0-83	Cluster-7334.0	83	..........KD.........	298
Cluster-2961.140064-13	Cluster-2961.140064	13	..........KD.........	298
Cluster-2961.129856-16	Cluster-2961.129856	16	..........KD.........	298
Cluster-2961.154612-31	Cluster-2961.154612	31	..........KD.........	298
Cluster-2961.67792-109	Cluster-2961.67792	109	..........KD.........	298
Cluster-2961.100493-140	Cluster-2961.100493	140	..........KD.........	298
Cluster-2961.154688-81	Cluster-2961.154688	81	..........KD.........	298
Cluster-2961.187023-104	Cluster-2961.187023	104	..........KD.........	298
Cluster-2961.139501-361	Cluster-2961.139501	361	..........KD.........	298
Cluster-2961.147110-77	Cluster-2961.147110	77	..........KD.........	298
Cluster-2961.84264-202	Cluster-2961.84264	202	..........KD.........	298
Cluster-2961.131737-513	Cluster-2961.131737	513	..........KD.........	298
Cluster-2961.89629-144	Cluster-2961.89629	144	..........KD.........	298
Cluster-2961.83494-70	Cluster-2961.83494	70	..........KD.........	298
Cluster-2961.68493-129	Cluster-2961.68493	129	..........KD.........	298
Cluster-2961.148095-39	Cluster-2961.148095	39	..........KD.........	298
Cluster-2961.151735-429	Cluster-2961.151735	429	..........KD.........	298
Cluster-2961.143468-328	Cluster-2961.143468	328	..........KD.........	298
Cluster-2961.171189-192	Cluster-2961.171189	192	..........KD.........	298
Cluster-2961.172481-49	Cluster-2961.172481	49	..........KD.........	298
Cluster-2961.159600-73	Cluster-2961.159600	73	..........KD.........	298
Cluster-2961.183388-34	Cluster-2961.183388	34	..........KD.........	298
Cluster-2961.154442-70	Cluster-2961.154442	70	..........KD.........	298
Cluster-2961.221520-67	Cluster-2961.221520	67	..........KD.........	298
Cluster-2961.124113-97	Cluster-2961.124113	97	..........KD.........	298
Cluster-2961.132489-122	Cluster-2961.132489	122	..........KD.........	298
Cluster-2961.209760-36	Cluster-2961.209760	36	..........KD.........	298
Cluster-2961.58403-114	Cluster-2961.58403	114	..........KD.........	298
Cluster-2961.85085-22	Cluster-2961.85085	22	..........KD.........	298
Cluster-2961.227523-80	Cluster-2961.227523	80	..........KD.........	298
Cluster-2961.71997-137	Cluster-2961.71997	137	..........KD.........	298
Cluster-2961.139182-87	Cluster-2961.139182	87	..........KD.........	298
Cluster-2961.180646-44	Cluster-2961.180646	44	..........KD.........	298
Cluster-2961.175664-28	Cluster-2961.175664	28	..........KD.........	298
Cluster-2961.148606-71	Cluster-2961.148606	71	..........KD.........	298
Cluster-2961.161823-441	Cluster-2961.161823	441	..........KD.........	298
Cluster-2961.186355-304	Cluster-2961.186355	304	..........KD.........	298
Cluster-2961.148213-430	Cluster-2961.148213	430	..........KD.........	298
Cluster-2961.148189-59	Cluster-2961.148189	59	..........KD.........	298
Cluster-2961.202531-288	Cluster-2961.202531	288	..........KD.........	298
Cluster-2961.157222-63	Cluster-2961.157222	63	..........KD.........	298
Cluster-2961.152061-83	Cluster-2961.152061	83	..........KD.........	298
Cluster-2961.154433-103	Cluster-2961.154433	103	..........KD.........	298
Cluster-2961.133123-183	Cluster-2961.133123	183	..........KD.........	298
Cluster-2961.130303-374	Cluster-2961.130303	374	..........KD.........	298
Cluster-2961.144159-23	Cluster-2961.144159	23	..........KD.........	298
Cluster-2961.218507-67	Cluster-2961.218507	67	..........KD.........	298
Cluster-2961.173508-107	Cluster-2961.173508	107	..........KD.........	298
Cluster-2961.140879-64	Cluster-2961.140879	64	..........KD.........	298
Cluster-2961.115653-87	Cluster-2961.115653	87	..........KD.........	298
Cluster-2961.95108-231	Cluster-2961.95108	231	..........KD.........	298
Cluster-2961.136569-561	Cluster-2961.136569	561	..........KD.........	298
Cluster-2961.172480-54	Cluster-2961.172480	54	..........KD.........	298
Cluster-2961.135392-103	Cluster-2961.135392	103	..........KD.........	298
Cluster-2961.154792-75	Cluster-2961.154792	75	..........KD.........	298
Cluster-2961.139450-92	Cluster-2961.139450	92	..........KD.........	298
Cluster-2961.159023-58	Cluster-2961.159023	58	..........KD.........	298
Cluster-2961.147951-87	Cluster-2961.147951	87	..........KD.........	298
Cluster-2961.105724-50	Cluster-2961.105724	50	..........KD.........	298
Cluster-2961.234694-75	Cluster-2961.234694	75	..........KD.........	298
Cluster-2961.129676-187	Cluster-2961.129676	187	..........KD.........	298
Cluster-2961.150548-222	Cluster-2961.150548	222	..........KD.........	298
Cluster-2961.150681-89	Cluster-2961.150681	89	..........KD.........	298
Cluster-2961.207190-41	Cluster-2961.207190	41	..........KD.........	298
Cluster-2961.148884-322	Cluster-2961.148884	322	..........KD.........	298
Cluster-2961.148095-25	Cluster-2961.148095	25	..........KD.........	298
Cluster-2961.124528-23	Cluster-2961.124528	23	..........KD.........	298
Cluster-2961.158035-198	Cluster-2961.158035	198	..........KD.........	298
Cluster-2961.255459-58	Cluster-2961.255459	58	..........KD.........	298
Cluster-2961.112387-150	Cluster-2961.112387	150	..........KD.........	298
Cluster-2961.134635-57	Cluster-2961.134635	57	..........KD.........	298
Cluster-2961.228103-43	Cluster-2961.228103	43	..........KD.........	298
Cluster-2961.165106-366	Cluster-2961.165106	366	..........KD.........	298
Cluster-2961.157388-308	Cluster-2961.157388	308	..........KD.........	298
Cluster-2961.229182-170	Cluster-2961.229182	170	..........KD.........	298
Cluster-2961.154442-110	Cluster-2961.154442	110	..........KD.........	298
Cluster-2961.145824-30	Cluster-2961.145824	30	..........KD.........	298
Cluster-2961.134258-155	Cluster-2961.134258	155	..........KD.........	298
Cluster-2961.81191-110	Cluster-2961.81191	110	..........KD.........	298
Cluster-32799.0-165	Cluster-32799.0	165	..........KD.........	298
Cluster-2961.124071-50	Cluster-2961.124071	50	..........KD.........	298
Cluster-2961.112131-48	Cluster-2961.112131	48	..........KD.........	298
Cluster-2961.162932-140	Cluster-2961.162932	140	..........KD.........	298
Cluster-2961.148236-124	Cluster-2961.148236	124	..........KD.........	298
Cluster-2961.170228-45	Cluster-2961.170228	45	..........KD.........	298
Cluster-2961.142861-188	Cluster-2961.142861	188	..........KD.........	298
Cluster-2961.148661-347	Cluster-2961.148661	347	..........KD.........	298
Cluster-2961.153838-190	Cluster-2961.153838	190	..........KD.........	298
Cluster-2961.41653-54	Cluster-2961.41653	54	..........KD.........	298
Cluster-2961.155635-96	Cluster-2961.155635	96	..........KD.........	298
Cluster-2961.120059-73	Cluster-2961.120059	73	..........KD.........	298
Cluster-2961.178135-303	Cluster-2961.178135	303	..........KD.........	298
Cluster-2961.147397-72	Cluster-2961.147397	72	..........KD.........	298
Cluster-2961.148626-180	Cluster-2961.148626	180	..........KD.........	298
Cluster-2961.165257-370	Cluster-2961.165257	370	..........KD.........	298
Cluster-2961.142493-354	Cluster-2961.142493	354	..........KD.........	298
Cluster-2961.182365-345	Cluster-2961.182365	345	..........KD.........	298
Cluster-2961.111195-280	Cluster-2961.111195	280	..........KD.........	298
Cluster-2961.173383-144	Cluster-2961.173383	144	..........KD.........	298
Cluster-2961.15249-38	Cluster-2961.15249	38	..........KD.........	298
Cluster-2961.218201-54	Cluster-2961.218201	54	..........KD.........	298
Cluster-2961.119615-137	Cluster-2961.119615	137	..........KD.........	298
Cluster-2961.184662-132	Cluster-2961.184662	132	..........KD.........	298
Cluster-2961.180924-467	Cluster-2961.180924	467	..........KD.........	298
Cluster-2961.161823-413	Cluster-2961.161823	413	..........KD.........	298
Cluster-2961.112668-281	Cluster-2961.112668	281	..........KD.........	298
Cluster-2961.145824-185	Cluster-2961.145824	185	..........KD.........	298
Cluster-2961.105724-46	Cluster-2961.105724	46	..........KD.........	298
Cluster-2961.216242-52	Cluster-2961.216242	52	..........KD.........	298
Cluster-2961.165257-299	Cluster-2961.165257	299	..........KD.........	298
Cluster-2961.146487-64	Cluster-2961.146487	64	..........KD.........	298
Cluster-2961.151393-261	Cluster-2961.151393	261	..........KD.........	298
Cluster-2961.24289-118	Cluster-2961.24289	118	..........KD.........	298
Cluster-2961.180625-158	Cluster-2961.180625	158	..........KD.........	298
Cluster-2961.141775-287	Cluster-2961.141775	287	..........KD.........	298
Cluster-2961.175665-52	Cluster-2961.175665	52	..........KD.........	298
Cluster-2961.154227-48	Cluster-2961.154227	48	..........KD.........	298
Cluster-2961.149804-100	Cluster-2961.149804	100	..........KD.........	298
Cluster-2961.143056-235	Cluster-2961.143056	235	..........KD.........	298
Cluster-2961.100175-24	Cluster-2961.100175	24	..........KD.........	298
Cluster-2961.184662-83	Cluster-2961.184662	83	..........KD.........	298
Cluster-2961.255911-71	Cluster-2961.255911	71	..........KD.........	298
Cluster-2961.110413-94	Cluster-2961.110413	94	..........KD.........	298
Cluster-2961.145901-148	Cluster-2961.145901	148	..........KD.........	298
Cluster-2961.256356-19	Cluster-2961.256356	19	..........KD.........	298
Cluster-2961.161684-203	Cluster-2961.161684	203	..........KD.........	298
Cluster-2961.174516-224	Cluster-2961.174516	224	..........KD.........	298
Cluster-2961.134652-96	Cluster-2961.134652	96	..........KD.........	298
Cluster-2961.145793-218	Cluster-2961.145793	218	..........KD.........	298
Cluster-2961.146058-139	Cluster-2961.146058	139	..........KD.........	298
Cluster-2961.131362-46	Cluster-2961.131362	46	..........KD.........	298
Cluster-2961.134652-155	Cluster-2961.134652	155	..........KD.........	298
Cluster-2961.178114-132	Cluster-2961.178114	132	..........KD.........	298
Cluster-2961.149243-220	Cluster-2961.149243	220	..........KD.........	298
Cluster-2961.144669-71	Cluster-2961.144669	71	..........KD.........	298
Cluster-2961.156896-87	Cluster-2961.156896	87	..........KD.........	298
Cluster-2961.148277-152	Cluster-2961.148277	152	..........KD.........	298
Cluster-2961.152706-70	Cluster-2961.152706	70	..........KD.........	298
Cluster-2961.150801-73	Cluster-2961.150801	73	..........KD.........	298
Cluster-2961.143194-34	Cluster-2961.143194	34	..........KD.........	298
Cluster-2961.97467-57	Cluster-2961.97467	57	..........KD.........	298
Cluster-2961.90790-77	Cluster-2961.90790	77	..........KD.........	298
Cluster-2961.146161-143	Cluster-2961.146161	143	..........KD.........	298
Cluster-2961.167033-313	Cluster-2961.167033	313	..........KD.........	298
Cluster-2961.145793-192	Cluster-2961.145793	192	..........KD.........	298
Cluster-2961.143468-320	Cluster-2961.143468	320	..........KD.........	298
Cluster-2961.145793-143	Cluster-2961.145793	143	..........KD.........	298
Cluster-2961.96499-96	Cluster-2961.96499	96	..........KD.........	298
Cluster-2961.237727-34	Cluster-2961.237727	34	..........KD.........	298
Cluster-2961.159343-133	Cluster-2961.159343	133	..........KD.........	298
Cluster-2961.149178-455	Cluster-2961.149178	455	..........KD.........	298
Cluster-2961.147405-66	Cluster-2961.147405	66	..........KD.........	298
Cluster-2961.117071-128	Cluster-2961.117071	128	..........KD.........	298
Cluster-2961.157728-53	Cluster-2961.157728	53	..........KD.........	298
Cluster-2961.148711-52	Cluster-2961.148711	52	..........KD.........	298
Cluster-2961.148124-261	Cluster-2961.148124	261	..........KD.........	298
Cluster-2961.77113-29	Cluster-2961.77113	29	..........KD.........	298
Cluster-2961.139776-152	Cluster-2961.139776	152	..........KD.........	298
Cluster-2961.168886-329	Cluster-2961.168886	329	..........KD.........	298
Cluster-2961.149739-46	Cluster-2961.149739	46	..........KD.........	298
Cluster-2961.147789-496	Cluster-2961.147789	496	..........KD.........	298
Cluster-2961.261095-32	Cluster-2961.261095	32	..........KD.........	298
Cluster-2961.145592-211	Cluster-2961.145592	211	..........KD.........	298
Cluster-2961.170569-90	Cluster-2961.170569	90	..........KD.........	298
Cluster-2961.131285-91	Cluster-2961.131285	91	..........KD.........	298
Cluster-2961.156588-46	Cluster-2961.156588	46	..........KD.........	298
Cluster-2961.143766-122	Cluster-2961.143766	122	..........KD.........	298
Cluster-2961.105014-36	Cluster-2961.105014	36	..........KD.........	298
Cluster-2961.251644-478	Cluster-2961.251644	478	..........KD.........	298
Cluster-2961.81798-577	Cluster-2961.81798	577	..........KD.........	298
Cluster-2961.96749-164	Cluster-2961.96749	164	..........KD.........	298
Cluster-2961.151595-171	Cluster-2961.151595	171	..........KD.........	298
Cluster-2961.165257-599	Cluster-2961.165257	599	..........KD.........	298
Cluster-2961.151357-153	Cluster-2961.151357	153	..........KD.........	298
Cluster-2961.4063-42	Cluster-2961.4063	42	..........KD.........	298
Cluster-5385.0-25	Cluster-5385.0	25	..........KD.........	298
Cluster-2961.35718-81	Cluster-2961.35718	81	..........KD.........	298
Cluster-2961.276077-91	Cluster-2961.276077	91	..........KD.........	298
Cluster-2961.168951-429	Cluster-2961.168951	429	..........KD.........	298
Cluster-2961.157388-557	Cluster-2961.157388	557	..........KD.........	298
Cluster-2961.103515-141	Cluster-2961.103515	141	..........KD.........	298
Cluster-2961.66294-61	Cluster-2961.66294	61	..........KD.........	298
Cluster-2961.147722-207	Cluster-2961.147722	207	..........KD.........	298
Cluster-2961.215216-128	Cluster-2961.215216	128	..........KD.........	298
Cluster-44895.0-139	Cluster-44895.0	139	..........KD.........	298
Cluster-2961.144554-113	Cluster-2961.144554	113	..........KD.........	298
Cluster-2961.148320-169	Cluster-2961.148320	169	..........KD.........	298
Cluster-2961.120059-19	Cluster-2961.120059	19	..........KD.........	298
Cluster-2961.143468-234	Cluster-2961.143468	234	..........KD.........	298
Cluster-2961.165440-69	Cluster-2961.165440	69	..........KD.........	298
Cluster-2961.148022-187	Cluster-2961.148022	187	..........KD.........	298
Cluster-2961.154248-17	Cluster-2961.154248	17	..........KD.........	298
Cluster-2961.148806-60	Cluster-2961.148806	60	..........KD.........	298
Cluster-2961.159411-396	Cluster-2961.159411	396	..........KD.........	298
Cluster-2961.18954-155	Cluster-2961.18954	155	..........KD.........	298
Cluster-2961.286301-270	Cluster-2961.286301	270	..........KD.........	298
Cluster-2961.152055-58	Cluster-2961.152055	58	.........FKE.........	35
Cluster-2961.146133-70	Cluster-2961.146133	70	.........FKE.........	35
Cluster-2961.121957-38	Cluster-2961.121957	38	.........FKE.........	35
Cluster-2961.99182-710	Cluster-2961.99182	710	.........FKE.........	35
Cluster-2961.178505-150	Cluster-2961.178505	150	.........FKE.........	35
Cluster-2961.189345-89	Cluster-2961.189345	89	.........FKE.........	35
Cluster-2961.153565-201	Cluster-2961.153565	201	.........FKE.........	35
Cluster-2961.167033-161	Cluster-2961.167033	161	.........FKE.........	35
Cluster-2961.219676-50	Cluster-2961.219676	50	.........FKE.........	35
Cluster-2961.161497-708	Cluster-2961.161497	708	.........FKE.........	35
Cluster-2961.141775-271	Cluster-2961.141775	271	.........FKE.........	35
Cluster-2961.158909-701	Cluster-2961.158909	701	.........FKE.........	35
Cluster-2961.146144-63	Cluster-2961.146144	63	.........FKE.........	35
Cluster-2961.160215-536	Cluster-2961.160215	536	.........FKE.........	35
Cluster-2961.84057-20	Cluster-2961.84057	20	.........FKE.........	35
Cluster-2961.147413-17	Cluster-2961.147413	17	.........FKE.........	35
Cluster-2961.102454-23	Cluster-2961.102454	23	.........FKE.........	35
Cluster-2961.134514-125	Cluster-2961.134514	125	.........FKE.........	35
Cluster-2961.236947-103	Cluster-2961.236947	103	.........FKE.........	35
Cluster-2961.142289-121	Cluster-2961.142289	121	.........FKE.........	35
Cluster-2961.126322-53	Cluster-2961.126322	53	.........FKE.........	35
Cluster-2961.166044-252	Cluster-2961.166044	252	.........FKE.........	35
Cluster-2961.153642-671	Cluster-2961.153642	671	.........FKE.........	35
Cluster-2961.99182-190	Cluster-2961.99182	190	.........FKE.........	35
Cluster-2961.175472-121	Cluster-2961.175472	121	.........FKE.........	35
Cluster-2961.144347-62	Cluster-2961.144347	62	.........FKE.........	35
Cluster-2961.131724-73	Cluster-2961.131724	73	.........FKE.........	35
Cluster-2961.202136-24	Cluster-2961.202136	24	.........FKE.........	35
Cluster-2961.158367-155	Cluster-2961.158367	155	.........FKE.........	35
Cluster-2961.142206-441	Cluster-2961.142206	441	.........FKE.........	35
Cluster-2961.164042-283	Cluster-2961.164042	283	.........FKE.........	35
Cluster-2961.153218-121	Cluster-2961.153218	121	.........FKE.........	35
Cluster-2961.148883-21	Cluster-2961.148883	21	.........FKE.........	35
Cluster-2961.85040-226	Cluster-2961.85040	226	.........FKE.........	35
Cluster-2961.148022-92	Cluster-2961.148022	92	.........FKE.........	35
Cluster-2961.230246-112	Cluster-2961.230246	112	.........EKG.........	43
Cluster-2961.148626-89	Cluster-2961.148626	89	.........EKG.........	43
Cluster-2961.148551-84	Cluster-2961.148551	84	.........EKG.........	43
Cluster-2961.176713-99	Cluster-2961.176713	99	.........EKG.........	43
Cluster-2961.221520-100	Cluster-2961.221520	100	.........EKG.........	43
Cluster-2961.136285-315	Cluster-2961.136285	315	.........EKG.........	43
Cluster-2961.200250-37	Cluster-2961.200250	37	.........EKG.........	43
Cluster-2961.143849-99	Cluster-2961.143849	99	.........EKG.........	43
Cluster-2961.173744-37	Cluster-2961.173744	37	.........EKG.........	43
Cluster-2961.147224-91	Cluster-2961.147224	91	.........EKG.........	43
Cluster-2961.178505-144	Cluster-2961.178505	144	.........EKG.........	43
Cluster-2961.147948-300	Cluster-2961.147948	300	.........EKG.........	43
Cluster-2961.225618-45	Cluster-2961.225618	45	.........EKG.........	43
Cluster-2961.167392-91	Cluster-2961.167392	91	.........EKG.........	43
Cluster-2961.163000-70	Cluster-2961.163000	70	.........EKG.........	43
Cluster-2961.149286-222	Cluster-2961.149286	222	.........EKG.........	43
Cluster-2961.61581-238	Cluster-2961.61581	238	.........EKG.........	43
Cluster-2961.99771-387	Cluster-2961.99771	387	.........EKG.........	43
Cluster-2961.164181-279	Cluster-2961.164181	279	.........EKG.........	43
Cluster-2961.150489-162	Cluster-2961.150489	162	.........EKG.........	43
Cluster-2961.170565-216	Cluster-2961.170565	216	.........EKG.........	43
Cluster-2961.50886-237	Cluster-2961.50886	237	.........EKG.........	43
Cluster-2961.159047-54	Cluster-2961.159047	54	.........EKG.........	43
Cluster-2961.229525-263	Cluster-2961.229525	263	.........EKG.........	43
Cluster-2961.64764-21	Cluster-2961.64764	21	.........EKG.........	43
Cluster-2961.227523-87	Cluster-2961.227523	87	.........EKG.........	43
Cluster-2961.213690-88	Cluster-2961.213690	88	.........EKG.........	43
Cluster-2961.153691-106	Cluster-2961.153691	106	.........EKG.........	43
Cluster-2961.159411-471	Cluster-2961.159411	471	.........EKG.........	43
Cluster-2961.95108-236	Cluster-2961.95108	236	.........EKG.........	43
Cluster-2961.216467-181	Cluster-2961.216467	181	.........EKG.........	43
Cluster-2961.145343-162	Cluster-2961.145343	162	.........EKG.........	43
Cluster-2961.147577-181	Cluster-2961.147577	181	.........EKG.........	43
Cluster-2961.144086-16	Cluster-2961.144086	16	.........EKG.........	43
Cluster-2961.170565-118	Cluster-2961.170565	118	.........EKG.........	43
Cluster-2961.87219-66	Cluster-2961.87219	66	.........EKG.........	43
Cluster-2961.180966-92	Cluster-2961.180966	92	.........EKG.........	43
Cluster-2961.243186-98	Cluster-2961.243186	98	.........EKG.........	43
Cluster-2961.170318-124	Cluster-2961.170318	124	.........EKG.........	43
Cluster-2961.141632-18	Cluster-2961.141632	18	.........EKG.........	43
Cluster-2961.163553-47	Cluster-2961.163553	47	.........EKG.........	43
Cluster-2961.152737-118	Cluster-2961.152737	118	.........EKG.........	43
Cluster-2961.146982-169	Cluster-2961.146982	169	.........EKG.........	43
Cluster-2961.72413-72	Cluster-2961.72413	72	..........KE.........	190
Cluster-2961.132611-72	Cluster-2961.132611	72	..........KE.........	190
Cluster-2961.153705-32	Cluster-2961.153705	32	..........KE.........	190
Cluster-2961.148408-358	Cluster-2961.148408	358	..........KE.........	190
Cluster-2961.263487-21	Cluster-2961.263487	21	..........KE.........	190
Cluster-2961.218507-484	Cluster-2961.218507	484	..........KE.........	190
Cluster-2961.97014-86	Cluster-2961.97014	86	..........KE.........	190
Cluster-2961.148267-103	Cluster-2961.148267	103	..........KE.........	190
Cluster-2961.148176-65	Cluster-2961.148176	65	..........KE.........	190
Cluster-2961.140533-183	Cluster-2961.140533	183	..........KE.........	190
Cluster-2961.113991-22	Cluster-2961.113991	22	..........KE.........	190
Cluster-2961.146435-349	Cluster-2961.146435	349	..........KE.........	190
Cluster-2961.155416-37	Cluster-2961.155416	37	..........KE.........	190
Cluster-2961.211908-52	Cluster-2961.211908	52	..........KE.........	190
Cluster-2961.218984-70	Cluster-2961.218984	70	..........KE.........	190
Cluster-2961.187492-99	Cluster-2961.187492	99	..........KE.........	190
Cluster-2961.138943-152	Cluster-2961.138943	152	..........KE.........	190
Cluster-2961.187851-17	Cluster-2961.187851	17	..........KE.........	190
Cluster-2961.151830-44	Cluster-2961.151830	44	..........KE.........	190
Cluster-2961.137417-20	Cluster-2961.137417	20	..........KE.........	190
Cluster-2961.150548-166	Cluster-2961.150548	166	..........KE.........	190
Cluster-2961.171421-151	Cluster-2961.171421	151	..........KE.........	190
Cluster-2961.207190-143	Cluster-2961.207190	143	..........KE.........	190
Cluster-2961.148675-44	Cluster-2961.148675	44	..........KE.........	190
Cluster-2961.166728-26	Cluster-2961.166728	26	..........KE.........	190
Cluster-2961.155479-183	Cluster-2961.155479	183	..........KE.........	190
Cluster-2961.172872-57	Cluster-2961.172872	57	..........KE.........	190
Cluster-2961.161853-38	Cluster-2961.161853	38	..........KE.........	190
Cluster-2961.151672-283	Cluster-2961.151672	283	..........KE.........	190
Cluster-2961.114908-135	Cluster-2961.114908	135	..........KE.........	190
Cluster-2961.152021-153	Cluster-2961.152021	153	..........KE.........	190
Cluster-2961.140296-115	Cluster-2961.140296	115	..........KE.........	190
Cluster-2961.130566-226	Cluster-2961.130566	226	..........KE.........	190
Cluster-2961.148176-59	Cluster-2961.148176	59	..........KE.........	190
Cluster-2961.100493-274	Cluster-2961.100493	274	..........KE.........	190
Cluster-2961.191464-65	Cluster-2961.191464	65	..........KE.........	190
Cluster-2961.293639-126	Cluster-2961.293639	126	..........KE.........	190
Cluster-2961.171184-296	Cluster-2961.171184	296	..........KE.........	190
Cluster-2961.158814-159	Cluster-2961.158814	159	..........KE.........	190
Cluster-2961.154733-259	Cluster-2961.154733	259	..........KE.........	190
Cluster-2961.166012-68	Cluster-2961.166012	68	..........KE.........	190
Cluster-2961.92642-139	Cluster-2961.92642	139	..........KE.........	190
Cluster-2961.139703-206	Cluster-2961.139703	206	..........KE.........	190
Cluster-2961.226003-476	Cluster-2961.226003	476	..........KE.........	190
Cluster-2961.178114-17	Cluster-2961.178114	17	..........KE.........	190
Cluster-2961.137804-348	Cluster-2961.137804	348	..........KE.........	190
Cluster-2961.152137-125	Cluster-2961.152137	125	..........KE.........	190
Cluster-2961.188262-139	Cluster-2961.188262	139	..........KE.........	190
Cluster-2961.185033-98	Cluster-2961.185033	98	..........KE.........	190
Cluster-2961.147777-321	Cluster-2961.147777	321	..........KE.........	190
Cluster-2961.163635-38	Cluster-2961.163635	38	..........KE.........	190
Cluster-2961.158909-730	Cluster-2961.158909	730	..........KE.........	190
Cluster-2961.113596-260	Cluster-2961.113596	260	..........KE.........	190
Cluster-2961.112453-69	Cluster-2961.112453	69	..........KE.........	190
Cluster-2961.143468-598	Cluster-2961.143468	598	..........KE.........	190
Cluster-2961.147668-228	Cluster-2961.147668	228	..........KE.........	190
Cluster-2961.147948-279	Cluster-2961.147948	279	..........KE.........	190
Cluster-2961.150469-266	Cluster-2961.150469	266	..........KE.........	190
Cluster-2961.203526-17	Cluster-2961.203526	17	..........KE.........	190
Cluster-2961.140229-153	Cluster-2961.140229	153	..........KE.........	190
Cluster-2961.132065-205	Cluster-2961.132065	205	..........KE.........	190
Cluster-2961.68496-66	Cluster-2961.68496	66	..........KE.........	190
Cluster-2961.80567-38	Cluster-2961.80567	38	..........KE.........	190
Cluster-2961.148281-132	Cluster-2961.148281	132	..........KE.........	190
Cluster-2961.147652-140	Cluster-2961.147652	140	..........KE.........	190
Cluster-2961.165698-105	Cluster-2961.165698	105	..........KE.........	190
Cluster-2961.154549-45	Cluster-2961.154549	45	..........KE.........	190
Cluster-2961.149031-190	Cluster-2961.149031	190	..........KE.........	190
Cluster-2961.66294-73	Cluster-2961.66294	73	..........KE.........	190
Cluster-2961.195927-45	Cluster-2961.195927	45	..........KE.........	190
Cluster-2961.135739-56	Cluster-2961.135739	56	..........KE.........	190
Cluster-2961.54821-67	Cluster-2961.54821	67	..........KE.........	190
Cluster-2961.143468-636	Cluster-2961.143468	636	..........KE.........	190
Cluster-2961.129421-318	Cluster-2961.129421	318	..........KE.........	190
Cluster-2961.152061-41	Cluster-2961.152061	41	..........KE.........	190
Cluster-2961.150449-243	Cluster-2961.150449	243	..........KE.........	190
Cluster-2961.161012-72	Cluster-2961.161012	72	..........KE.........	190
Cluster-2961.134558-195	Cluster-2961.134558	195	..........KE.........	190
Cluster-2961.149623-43	Cluster-2961.149623	43	..........KE.........	190
Cluster-2961.154195-49	Cluster-2961.154195	49	..........KE.........	190
Cluster-10466.0-125	Cluster-10466.0	125	..........KE.........	190
Cluster-2961.153560-393	Cluster-2961.153560	393	..........KE.........	190
Cluster-2961.100493-144	Cluster-2961.100493	144	..........KE.........	190
Cluster-2961.149286-220	Cluster-2961.149286	220	..........KE.........	190
Cluster-2961.141574-116	Cluster-2961.141574	116	..........KE.........	190
Cluster-2961.173432-360	Cluster-2961.173432	360	..........KE.........	190
Cluster-2961.142493-124	Cluster-2961.142493	124	..........KE.........	190
Cluster-2961.182317-161	Cluster-2961.182317	161	..........KE.........	190
Cluster-2961.167025-82	Cluster-2961.167025	82	..........KE.........	190
Cluster-2961.115925-317	Cluster-2961.115925	317	..........KE.........	190
Cluster-2961.167033-397	Cluster-2961.167033	397	..........KE.........	190
Cluster-2961.149819-260	Cluster-2961.149819	260	..........KE.........	190
Cluster-2961.138751-183	Cluster-2961.138751	183	..........KE.........	190
Cluster-2961.217317-32	Cluster-2961.217317	32	..........KE.........	190
Cluster-2961.153199-24	Cluster-2961.153199	24	..........KE.........	190
Cluster-2961.151877-290	Cluster-2961.151877	290	..........KE.........	190
Cluster-2961.118397-490	Cluster-2961.118397	490	..........KE.........	190
Cluster-2961.161823-451	Cluster-2961.161823	451	..........KE.........	190
Cluster-2961.171273-24	Cluster-2961.171273	24	..........KE.........	190
Cluster-2961.145824-292	Cluster-2961.145824	292	..........KE.........	190
Cluster-2961.158726-26	Cluster-2961.158726	26	..........KE.........	190
Cluster-2961.165257-175	Cluster-2961.165257	175	..........KE.........	190
Cluster-2961.119294-48	Cluster-2961.119294	48	..........KE.........	190
Cluster-2961.156876-46	Cluster-2961.156876	46	..........KE.........	190
Cluster-2961.150548-291	Cluster-2961.150548	291	..........KE.........	190
Cluster-2961.136110-34	Cluster-2961.136110	34	..........KE.........	190
Cluster-2961.86756-234	Cluster-2961.86756	234	..........KE.........	190
Cluster-2961.188153-39	Cluster-2961.188153	39	..........KE.........	190
Cluster-2961.152844-313	Cluster-2961.152844	313	..........KE.........	190
Cluster-2961.142861-261	Cluster-2961.142861	261	..........KE.........	190
Cluster-2961.167379-228	Cluster-2961.167379	228	..........KE.........	190
Cluster-2961.29969-273	Cluster-2961.29969	273	..........KE.........	190
Cluster-2961.157817-110	Cluster-2961.157817	110	..........KE.........	190
Cluster-2961.77203-73	Cluster-2961.77203	73	..........KE.........	190
Cluster-2961.153115-250	Cluster-2961.153115	250	..........KE.........	190
Cluster-2961.118324-211	Cluster-2961.118324	211	..........KE.........	190
Cluster-2961.142861-257	Cluster-2961.142861	257	..........KE.........	190
Cluster-2961.126749-342	Cluster-2961.126749	342	..........KE.........	190
Cluster-2961.167191-92	Cluster-2961.167191	92	..........KE.........	190
Cluster-2961.249157-118	Cluster-2961.249157	118	..........KE.........	190
Cluster-2961.148281-110	Cluster-2961.148281	110	..........KE.........	190
Cluster-2961.155362-104	Cluster-2961.155362	104	..........KE.........	190
Cluster-2961.146058-170	Cluster-2961.146058	170	..........KE.........	190
Cluster-2961.147631-214	Cluster-2961.147631	214	..........KE.........	190
Cluster-2961.149954-100	Cluster-2961.149954	100	..........KE.........	190
Cluster-2961.213959-216	Cluster-2961.213959	216	..........KE.........	190
Cluster-2961.157787-117	Cluster-2961.157787	117	..........KE.........	190
Cluster-2961.129162-11	Cluster-2961.129162	11	..........KE.........	190
Cluster-2961.135909-72	Cluster-2961.135909	72	..........KE.........	190
Cluster-2961.149286-165	Cluster-2961.149286	165	..........KE.........	190
Cluster-2961.146704-181	Cluster-2961.146704	181	..........KE.........	190
Cluster-2961.164706-184	Cluster-2961.164706	184	..........KE.........	190
Cluster-2961.137816-225	Cluster-2961.137816	225	..........KE.........	190
Cluster-2961.141775-278	Cluster-2961.141775	278	..........KE.........	190
Cluster-2961.148676-340	Cluster-2961.148676	340	..........KE.........	190
Cluster-2961.180646-34	Cluster-2961.180646	34	..........KE.........	190
Cluster-2961.161857-66	Cluster-2961.161857	66	..........KE.........	190
Cluster-2961.202525-67	Cluster-2961.202525	67	..........KE.........	190
Cluster-2961.153820-377	Cluster-2961.153820	377	..........KE.........	190
Cluster-2961.197383-153	Cluster-2961.197383	153	..........KE.........	190
Cluster-2961.147405-194	Cluster-2961.147405	194	..........KE.........	190
Cluster-2961.148120-40	Cluster-2961.148120	40	..........KE.........	190
Cluster-2961.148711-133	Cluster-2961.148711	133	..........KE.........	190
Cluster-2961.170161-167	Cluster-2961.170161	167	..........KE.........	190
Cluster-2961.147577-219	Cluster-2961.147577	219	..........KE.........	190
Cluster-2961.231789-144	Cluster-2961.231789	144	..........KE.........	190
Cluster-2961.181791-364	Cluster-2961.181791	364	..........KE.........	190
Cluster-2961.145566-521	Cluster-2961.145566	521	..........KE.........	190
Cluster-2961.171451-116	Cluster-2961.171451	116	..........KE.........	190
Cluster-2961.184662-72	Cluster-2961.184662	72	..........KE.........	190
Cluster-2961.33029-52	Cluster-2961.33029	52	..........KE.........	190
Cluster-2961.148320-135	Cluster-2961.148320	135	..........KE.........	190
Cluster-2961.126998-515	Cluster-2961.126998	515	..........KE.........	190
Cluster-2961.154612-49	Cluster-2961.154612	49	..........KE.........	190
Cluster-2961.114908-217	Cluster-2961.114908	217	..........KE.........	190
Cluster-2961.145901-213	Cluster-2961.145901	213	..........KE.........	190
Cluster-2961.145129-191	Cluster-2961.145129	191	..........KE.........	190
Cluster-2961.145360-311	Cluster-2961.145360	311	..........KE.........	190
Cluster-2961.145749-122	Cluster-2961.145749	122	..........KE.........	190
Cluster-2961.148149-140	Cluster-2961.148149	140	..........KE.........	190
Cluster-2961.152137-11	Cluster-2961.152137	11	..........KE.........	190
Cluster-2961.126689-154	Cluster-2961.126689	154	..........KE.........	190
Cluster-2961.149286-199	Cluster-2961.149286	199	..........KE.........	190
Cluster-2961.160513-142	Cluster-2961.160513	142	..........KE.........	190
Cluster-2961.119615-98	Cluster-2961.119615	98	..........KE.........	190
Cluster-2961.165302-101	Cluster-2961.165302	101	..........KE.........	190
Cluster-2961.147948-93	Cluster-2961.147948	93	..........KE.........	190
Cluster-2961.122302-72	Cluster-2961.122302	72	..........KE.........	190
Cluster-2961.187860-38	Cluster-2961.187860	38	..........KE.........	190
Cluster-2961.152061-126	Cluster-2961.152061	126	..........KE.........	190
Cluster-2961.130035-101	Cluster-2961.130035	101	..........KE.........	190
Cluster-2961.142863-212	Cluster-2961.142863	212	..........KE.........	190
Cluster-2961.27571-47	Cluster-2961.27571	47	..........KE.........	190
Cluster-2961.147449-229	Cluster-2961.147449	229	..........KE.........	190
Cluster-2961.139067-683	Cluster-2961.139067	683	..........KE.........	190
Cluster-2961.113564-132	Cluster-2961.113564	132	..........KE.........	190
Cluster-2961.148236-479	Cluster-2961.148236	479	..........KE.........	190
Cluster-2961.149540-235	Cluster-2961.149540	235	..........KE.........	190
Cluster-2961.182645-143	Cluster-2961.182645	143	..........KE.........	190
Cluster-2961.135434-32	Cluster-2961.135434	32	..........KE.........	190
Cluster-2961.145592-65	Cluster-2961.145592	65	..........KE.........	190
Cluster-2961.237727-36	Cluster-2961.237727	36	..........KE.........	190
Cluster-2961.85219-112	Cluster-2961.85219	112	..........KE.........	190
Cluster-2961.264243-24	Cluster-2961.264243	24	..........KE.........	190
Cluster-2961.156802-494	Cluster-2961.156802	494	..........KE.........	190
Cluster-2961.147502-425	Cluster-2961.147502	425	..........KE.........	190
Cluster-2961.143468-625	Cluster-2961.143468	625	..........KE.........	190
Cluster-2961.141301-76	Cluster-2961.141301	76	..........KE.........	190
Cluster-2961.246448-62	Cluster-2961.246448	62	..........KE.........	190
Cluster-2961.139089-604	Cluster-2961.139089	604	..........KE.........	190
Cluster-2961.157728-131	Cluster-2961.157728	131	.........FK..........	122
Cluster-2961.4855-39	Cluster-2961.4855	39	.........FK..........	122
Cluster-2961.71390-35	Cluster-2961.71390	35	.........FK..........	122
Cluster-2961.120091-89	Cluster-2961.120091	89	.........FK..........	122
Cluster-2961.182645-36	Cluster-2961.182645	36	.........FK..........	122
Cluster-2961.181098-86	Cluster-2961.181098	86	.........FK..........	122
Cluster-2961.151754-129	Cluster-2961.151754	129	.........FK..........	122
Cluster-2961.200153-106	Cluster-2961.200153	106	.........FK..........	122
Cluster-2961.160513-153	Cluster-2961.160513	153	.........FK..........	122
Cluster-2961.129088-43	Cluster-2961.129088	43	.........FK..........	122
Cluster-2961.165059-59	Cluster-2961.165059	59	.........FK..........	122
Cluster-2961.193577-65	Cluster-2961.193577	65	.........FK..........	122
Cluster-2961.178354-30	Cluster-2961.178354	30	.........FK..........	122
Cluster-2961.170161-97	Cluster-2961.170161	97	.........FK..........	122
Cluster-2961.140051-55	Cluster-2961.140051	55	.........FK..........	122
Cluster-2961.142289-346	Cluster-2961.142289	346	.........FK..........	122
Cluster-2961.124356-65	Cluster-2961.124356	65	.........FK..........	122
Cluster-2961.153574-97	Cluster-2961.153574	97	.........FK..........	122
Cluster-2961.161144-155	Cluster-2961.161144	155	.........FK..........	122
Cluster-2961.99283-98	Cluster-2961.99283	98	.........FK..........	122
Cluster-2961.161159-109	Cluster-2961.161159	109	.........FK..........	122
Cluster-2961.147921-102	Cluster-2961.147921	102	.........FK..........	122
Cluster-2961.200581-99	Cluster-2961.200581	99	.........FK..........	122
Cluster-2961.99182-861	Cluster-2961.99182	861	.........FK..........	122
Cluster-2961.73930-87	Cluster-2961.73930	87	.........FK..........	122
Cluster-2961.104352-62	Cluster-2961.104352	62	.........FK..........	122
Cluster-2961.140279-44	Cluster-2961.140279	44	.........FK..........	122
Cluster-2961.168448-179	Cluster-2961.168448	179	.........FK..........	122
Cluster-2961.246631-27	Cluster-2961.246631	27	.........FK..........	122
Cluster-2961.147891-136	Cluster-2961.147891	136	.........FK..........	122
Cluster-2961.157828-14	Cluster-2961.157828	14	.........FK..........	122
Cluster-2961.91719-43	Cluster-2961.91719	43	.........FK..........	122
Cluster-2961.153867-38	Cluster-2961.153867	38	.........FK..........	122
Cluster-2961.146202-181	Cluster-2961.146202	181	.........FK..........	122
Cluster-2961.157814-24	Cluster-2961.157814	24	.........FK..........	122
Cluster-2961.184662-135	Cluster-2961.184662	135	.........FK..........	122
Cluster-2961.104107-346	Cluster-2961.104107	346	.........FK..........	122
Cluster-2961.140229-48	Cluster-2961.140229	48	.........FK..........	122
Cluster-2961.93929-111	Cluster-2961.93929	111	.........FK..........	122
Cluster-2961.158909-425	Cluster-2961.158909	425	.........FK..........	122
Cluster-2961.137954-316	Cluster-2961.137954	316	.........FK..........	122
Cluster-2961.223844-281	Cluster-2961.223844	281	.........FK..........	122
Cluster-2961.144772-561	Cluster-2961.144772	561	.........FK..........	122
Cluster-2961.146058-168	Cluster-2961.146058	168	.........FK..........	122
Cluster-38799.0-254	Cluster-38799.0	254	.........FK..........	122
Cluster-2961.59836-66	Cluster-2961.59836	66	.........FK..........	122
Cluster-2961.154514-57	Cluster-2961.154514	57	.........FK..........	122
Cluster-2961.148107-461	Cluster-2961.148107	461	.........FK..........	122
Cluster-2961.211305-363	Cluster-2961.211305	363	.........FK..........	122
Cluster-2961.148095-21	Cluster-2961.148095	21	.........FK..........	122
Cluster-2961.142027-30	Cluster-2961.142027	30	.........FK..........	122
Cluster-2961.141155-222	Cluster-2961.141155	222	.........FK..........	122
Cluster-2961.151548-42	Cluster-2961.151548	42	.........FK..........	122
Cluster-2961.182645-172	Cluster-2961.182645	172	.........FK..........	122
Cluster-2961.148277-227	Cluster-2961.148277	227	.........FK..........	122
Cluster-2961.180540-62	Cluster-2961.180540	62	.........FK..........	122
Cluster-2961.75979-158	Cluster-2961.75979	158	.........FK..........	122
Cluster-2961.170565-207	Cluster-2961.170565	207	.........FK..........	122
Cluster-2961.157558-414	Cluster-2961.157558	414	.........FK..........	122
Cluster-2961.188693-127	Cluster-2961.188693	127	.........FK..........	122
Cluster-2961.164192-26	Cluster-2961.164192	26	.........FK..........	122
Cluster-2961.188346-18	Cluster-2961.188346	18	.........FK..........	122
Cluster-2961.74262-352	Cluster-2961.74262	352	.........FK..........	122
Cluster-2961.129162-62	Cluster-2961.129162	62	.........FK..........	122
Cluster-2961.126449-318	Cluster-2961.126449	318	.........FK..........	122
Cluster-2961.144772-983	Cluster-2961.144772	983	.........FK..........	122
Cluster-2961.140336-125	Cluster-2961.140336	125	.........FK..........	122
Cluster-2961.131448-110	Cluster-2961.131448	110	.........FK..........	122
Cluster-2961.65230-65	Cluster-2961.65230	65	.........FK..........	122
Cluster-2961.202359-12	Cluster-2961.202359	12	.........FK..........	122
Cluster-2961.152137-35	Cluster-2961.152137	35	.........FK..........	122
Cluster-2961.154539-160	Cluster-2961.154539	160	.........FK..........	122
Cluster-2961.158453-69	Cluster-2961.158453	69	.........FK..........	122
Cluster-2961.74716-211	Cluster-2961.74716	211	.........FK..........	122
Cluster-2961.159176-102	Cluster-2961.159176	102	.........FK..........	122
Cluster-2961.187023-127	Cluster-2961.187023	127	.........FK..........	122
Cluster-2961.157787-152	Cluster-2961.157787	152	.........FK..........	122
Cluster-2961.149030-194	Cluster-2961.149030	194	.........FK..........	122
Cluster-2961.157525-175	Cluster-2961.157525	175	.........FK..........	122
Cluster-2961.140229-53	Cluster-2961.140229	53	.........FK..........	122
Cluster-2961.188185-306	Cluster-2961.188185	306	.........FK..........	122
Cluster-2961.141301-37	Cluster-2961.141301	37	.........FK..........	122
Cluster-2961.158517-12	Cluster-2961.158517	12	.........FK..........	122
Cluster-2961.146395-141	Cluster-2961.146395	141	.........FK..........	122
Cluster-2961.154539-165	Cluster-2961.154539	165	.........FK..........	122
Cluster-2961.163013-87	Cluster-2961.163013	87	.........FK..........	122
Cluster-2961.246448-69	Cluster-2961.246448	69	.........FK..........	122
Cluster-2961.148806-135	Cluster-2961.148806	135	.........FK..........	122
Cluster-2961.184662-116	Cluster-2961.184662	116	.........FK..........	122
Cluster-2961.219448-22	Cluster-2961.219448	22	.........FK..........	122
Cluster-2961.149954-64	Cluster-2961.149954	64	.........FK..........	122
Cluster-2961.87445-72	Cluster-2961.87445	72	.........FK..........	122
Cluster-2961.167392-44	Cluster-2961.167392	44	.........FK..........	122
Cluster-2961.141632-34	Cluster-2961.141632	34	.........FK..........	122
Cluster-2961.162221-222	Cluster-2961.162221	222	.........FK..........	122
Cluster-2961.146614-50	Cluster-2961.146614	50	.........FK..........	122
Cluster-2961.141661-434	Cluster-2961.141661	434	.........FK..........	122
Cluster-2961.133611-60	Cluster-2961.133611	60	.........FK..........	122
Cluster-2961.179754-187	Cluster-2961.179754	187	.........FK..........	122
Cluster-2961.148676-325	Cluster-2961.148676	325	.........FK..........	122
Cluster-2961.102995-126	Cluster-2961.102995	126	.........FK..........	122
Cluster-2961.274165-48	Cluster-2961.274165	48	.........FK..........	122
Cluster-2961.150178-181	Cluster-2961.150178	181	.........FK..........	122
Cluster-2961.187023-117	Cluster-2961.187023	117	.........FK..........	122
Cluster-2961.147573-32	Cluster-2961.147573	32	.........FK..........	122
Cluster-2961.45087-133	Cluster-2961.45087	133	.........FK..........	122
Cluster-2961.103668-96	Cluster-2961.103668	96	.........FK..........	122
Cluster-2961.147777-122	Cluster-2961.147777	122	.........FK..........	122
Cluster-2961.191591-39	Cluster-2961.191591	39	.........FK..........	122
Cluster-2961.269050-69	Cluster-2961.269050	69	.........FK..........	122
Cluster-2961.135909-89	Cluster-2961.135909	89	.........FK..........	122
Cluster-2961.148281-138	Cluster-2961.148281	138	.........FK..........	122
Cluster-2961.144772-216	Cluster-2961.144772	216	.........FK..........	122
Cluster-2961.148155-142	Cluster-2961.148155	142	.........FK..........	122
Cluster-2961.157388-175	Cluster-2961.157388	175	.........FK..........	122
Cluster-2961.149869-55	Cluster-2961.149869	55	.........FK..........	122
Cluster-2961.149954-220	Cluster-2961.149954	220	.........FK..........	122
Cluster-2961.148320-124	Cluster-2961.148320	124	.........FK..........	122
Cluster-2961.70306-131	Cluster-2961.70306	131	.........FK..........	122
Cluster-2961.151447-102	Cluster-2961.151447	102	.........FK..........	122
Cluster-2961.165080-276	Cluster-2961.165080	276	.........FK..........	122
Cluster-2961.136851-98	Cluster-2961.136851	98	.........FK..........	122
Cluster-2961.152061-55	Cluster-2961.152061	55	.........YK..........	79
Cluster-2961.258637-355	Cluster-2961.258637	355	.........YK..........	79
Cluster-2961.177364-36	Cluster-2961.177364	36	.........YK..........	79
Cluster-2961.97100-32	Cluster-2961.97100	32	.........YK..........	79
Cluster-2961.149153-176	Cluster-2961.149153	176	.........YK..........	79
Cluster-2961.89629-176	Cluster-2961.89629	176	.........YK..........	79
Cluster-2961.164706-228	Cluster-2961.164706	228	.........YK..........	79
Cluster-2961.143766-48	Cluster-2961.143766	48	.........YK..........	79
Cluster-2961.278192-166	Cluster-2961.278192	166	.........YK..........	79
Cluster-2961.157787-127	Cluster-2961.157787	127	.........YK..........	79
Cluster-2961.104394-98	Cluster-2961.104394	98	.........YK..........	79
Cluster-2961.142888-143	Cluster-2961.142888	143	.........YK..........	79
Cluster-2961.107907-74	Cluster-2961.107907	74	.........YK..........	79
Cluster-2961.236199-17	Cluster-2961.236199	17	.........YK..........	79
Cluster-2961.158929-19	Cluster-2961.158929	19	.........YK..........	79
Cluster-2961.142117-13	Cluster-2961.142117	13	.........YK..........	79
Cluster-2961.126325-123	Cluster-2961.126325	123	.........YK..........	79
Cluster-2961.84004-25	Cluster-2961.84004	25	.........YK..........	79
Cluster-2961.134366-533	Cluster-2961.134366	533	.........YK..........	79
Cluster-2961.146709-147	Cluster-2961.146709	147	.........YK..........	79
Cluster-2961.142932-72	Cluster-2961.142932	72	.........YK..........	79
Cluster-2961.96169-44	Cluster-2961.96169	44	.........YK..........	79
Cluster-2961.158788-20	Cluster-2961.158788	20	.........YK..........	79
Cluster-2961.159158-119	Cluster-2961.159158	119	.........YK..........	79
Cluster-2961.137816-131	Cluster-2961.137816	131	.........YK..........	79
Cluster-2961.142531-61	Cluster-2961.142531	61	.........YK..........	79
Cluster-2961.140051-75	Cluster-2961.140051	75	.........YK..........	79
Cluster-2961.168448-84	Cluster-2961.168448	84	.........YK..........	79
Cluster-2961.55230-74	Cluster-2961.55230	74	.........YK..........	79
Cluster-2961.151916-157	Cluster-2961.151916	157	.........YK..........	79
Cluster-2961.113614-11	Cluster-2961.113614	11	.........YK..........	79
Cluster-2961.72464-32	Cluster-2961.72464	32	.........YK..........	79
Cluster-2961.112977-35	Cluster-2961.112977	35	.........YK..........	79
Cluster-2961.149030-150	Cluster-2961.149030	150	.........YK..........	79
Cluster-2961.115647-38	Cluster-2961.115647	38	.........YK..........	79
Cluster-2961.161255-15	Cluster-2961.161255	15	.........YK..........	79
Cluster-2961.140200-207	Cluster-2961.140200	207	.........YK..........	79
Cluster-2961.152958-277	Cluster-2961.152958	277	.........YK..........	79
Cluster-2961.64135-107	Cluster-2961.64135	107	.........YK..........	79
Cluster-27232.0-14	Cluster-27232.0	14	.........YK..........	79
Cluster-2961.82007-130	Cluster-2961.82007	130	.........YK..........	79
Cluster-2961.134514-93	Cluster-2961.134514	93	.........YK..........	79
Cluster-2961.154514-52	Cluster-2961.154514	52	.........YK..........	79
Cluster-2961.228903-92	Cluster-2961.228903	92	.........YK..........	79
Cluster-2961.147631-202	Cluster-2961.147631	202	.........YK..........	79
Cluster-2961.188262-41	Cluster-2961.188262	41	.........YK..........	79
Cluster-2961.157728-66	Cluster-2961.157728	66	.........YK..........	79
Cluster-2961.159525-93	Cluster-2961.159525	93	.........YK..........	79
Cluster-2961.130949-219	Cluster-2961.130949	219	.........YK..........	79
Cluster-2961.171421-78	Cluster-2961.171421	78	.........YK..........	79
Cluster-2961.171456-217	Cluster-2961.171456	217	.........YK..........	79
Cluster-2961.120059-14	Cluster-2961.120059	14	.........YK..........	79
Cluster-2961.149077-104	Cluster-2961.149077	104	.........YK..........	79
Cluster-2961.150489-145	Cluster-2961.150489	145	.........YK..........	79
Cluster-2961.149178-358	Cluster-2961.149178	358	.........YK..........	79
Cluster-2961.112387-246	Cluster-2961.112387	246	.........YK..........	79
Cluster-2961.131304-59	Cluster-2961.131304	59	.........YK..........	79
Cluster-2961.179754-259	Cluster-2961.179754	259	.........YK..........	79
Cluster-2961.296590-12	Cluster-2961.296590	12	.........YK..........	79
Cluster-2961.167392-95	Cluster-2961.167392	95	.........YK..........	79
Cluster-2961.183060-97	Cluster-2961.183060	97	.........YK..........	79
Cluster-2961.121248-56	Cluster-2961.121248	56	.........YK..........	79
Cluster-2961.136165-346	Cluster-2961.136165	346	.........YK..........	79
Cluster-2961.126325-134	Cluster-2961.126325	134	.........YK..........	79
Cluster-2961.150548-169	Cluster-2961.150548	169	.........YK..........	79
Cluster-2961.182553-52	Cluster-2961.182553	52	.........YK..........	79
Cluster-2961.74223-30	Cluster-2961.74223	30	.........YK..........	79
Cluster-2961.150114-125	Cluster-2961.150114	125	.........YK..........	79
Cluster-2961.158908-78	Cluster-2961.158908	78	.........YK..........	79
Cluster-2961.146988-29	Cluster-2961.146988	29	.........YK..........	79
Cluster-2961.94341-66	Cluster-2961.94341	66	.........YK..........	79
Cluster-2961.145592-136	Cluster-2961.145592	136	.........YK..........	79
Cluster-2961.183847-126	Cluster-2961.183847	126	.........YK..........	79
Cluster-2961.148485-46	Cluster-2961.148485	46	.........YK..........	79
Cluster-2961.154549-51	Cluster-2961.154549	51	.........YK..........	79
Cluster-2961.159671-105	Cluster-2961.159671	105	.........YK..........	79
Cluster-2961.127561-147	Cluster-2961.127561	147	.........YK..........	79
Cluster-2961.150801-40	Cluster-2961.150801	40	.........YK..........	79
Cluster-2961.148095-28	Cluster-2961.148095	28	.........YK..........	79
Cluster-2961.84057-81	Cluster-2961.84057	81	.........EK..........	120
Cluster-2961.153403-49	Cluster-2961.153403	49	.........EK..........	120
Cluster-2961.153565-262	Cluster-2961.153565	262	.........EK..........	120
Cluster-2961.54634-489	Cluster-2961.54634	489	.........EK..........	120
Cluster-2961.146704-155	Cluster-2961.146704	155	.........EK..........	120
Cluster-2961.154517-20	Cluster-2961.154517	20	.........EK..........	120
Cluster-2961.152061-86	Cluster-2961.152061	86	.........EK..........	120
Cluster-2961.117459-18	Cluster-2961.117459	18	.........EK..........	120
Cluster-2961.154514-20	Cluster-2961.154514	20	.........EK..........	120
Cluster-2961.167033-106	Cluster-2961.167033	106	.........EK..........	120
Cluster-2961.148991-17	Cluster-2961.148991	17	.........EK..........	120
Cluster-2961.152875-18	Cluster-2961.152875	18	.........EK..........	120
Cluster-2961.147234-116	Cluster-2961.147234	116	.........EK..........	120
Cluster-2961.256535-41	Cluster-2961.256535	41	.........EK..........	120
Cluster-2961.158908-113	Cluster-2961.158908	113	.........EK..........	120
Cluster-2961.154872-137	Cluster-2961.154872	137	.........EK..........	120
Cluster-2961.143468-603	Cluster-2961.143468	603	.........EK..........	120
Cluster-2961.131724-314	Cluster-2961.131724	314	.........EK..........	120
Cluster-2961.148120-42	Cluster-2961.148120	42	.........EK..........	120
Cluster-2961.147948-277	Cluster-2961.147948	277	.........EK..........	120
Cluster-2961.188262-144	Cluster-2961.188262	144	.........EK..........	120
Cluster-2961.174236-428	Cluster-2961.174236	428	.........EK..........	120
Cluster-2961.131285-26	Cluster-2961.131285	26	.........EK..........	120
Cluster-2961.176839-393	Cluster-2961.176839	393	.........EK..........	120
Cluster-2961.151684-447	Cluster-2961.151684	447	.........EK..........	120
Cluster-2961.145631-69	Cluster-2961.145631	69	.........EK..........	120
Cluster-2961.149587-404	Cluster-2961.149587	404	.........EK..........	120
Cluster-2961.145901-143	Cluster-2961.145901	143	.........EK..........	120
Cluster-2961.88468-15	Cluster-2961.88468	15	.........EK..........	120
Cluster-2961.161532-212	Cluster-2961.161532	212	.........EK..........	120
Cluster-2961.148189-102	Cluster-2961.148189	102	.........EK..........	120
Cluster-2961.127992-59	Cluster-2961.127992	59	.........EK..........	120
Cluster-2961.147272-19	Cluster-2961.147272	19	.........EK..........	120
Cluster-2961.181238-57	Cluster-2961.181238	57	.........EK..........	120
Cluster-2961.92975-480	Cluster-2961.92975	480	.........EK..........	120
Cluster-2961.155210-76	Cluster-2961.155210	76	.........EK..........	120
Cluster-2961.151357-246	Cluster-2961.151357	246	.........EK..........	120
Cluster-2961.137733-18	Cluster-2961.137733	18	.........EK..........	120
Cluster-2961.121254-37	Cluster-2961.121254	37	.........EK..........	120
Cluster-2961.156152-177	Cluster-2961.156152	177	.........EK..........	120
Cluster-2961.217987-41	Cluster-2961.217987	41	.........EK..........	120
Cluster-2961.149243-95	Cluster-2961.149243	95	.........EK..........	120
Cluster-2961.138714-74	Cluster-2961.138714	74	.........EK..........	120
Cluster-2961.237727-14	Cluster-2961.237727	14	.........EK..........	120
Cluster-2961.155210-100	Cluster-2961.155210	100	.........EK..........	120
Cluster-2961.140200-179	Cluster-2961.140200	179	.........EK..........	120
Cluster-2961.147113-153	Cluster-2961.147113	153	.........EK..........	120
Cluster-2961.130094-117	Cluster-2961.130094	117	.........EK..........	120
Cluster-2961.214059-109	Cluster-2961.214059	109	.........EK..........	120
Cluster-2961.152958-114	Cluster-2961.152958	114	.........EK..........	120
Cluster-2961.155857-92	Cluster-2961.155857	92	.........EK..........	120
Cluster-2961.243252-47	Cluster-2961.243252	47	.........EK..........	120
Cluster-2961.164637-83	Cluster-2961.164637	83	.........EK..........	120
Cluster-2961.142407-61	Cluster-2961.142407	61	.........EK..........	120
Cluster-2961.162060-182	Cluster-2961.162060	182	.........EK..........	120
Cluster-2961.153565-213	Cluster-2961.153565	213	.........EK..........	120
Cluster-2961.157828-149	Cluster-2961.157828	149	.........EK..........	120
Cluster-2961.170035-290	Cluster-2961.170035	290	.........EK..........	120
Cluster-2961.151548-62	Cluster-2961.151548	62	.........EK..........	120
Cluster-2961.201727-44	Cluster-2961.201727	44	.........EK..........	120
Cluster-2961.147135-123	Cluster-2961.147135	123	.........EK..........	120
Cluster-2961.158909-248	Cluster-2961.158909	248	.........EK..........	120
Cluster-2961.139501-644	Cluster-2961.139501	644	.........EK..........	120
Cluster-2961.153115-122	Cluster-2961.153115	122	.........EK..........	120
Cluster-2961.151357-53	Cluster-2961.151357	53	.........EK..........	120
Cluster-2961.180966-172	Cluster-2961.180966	172	.........EK..........	120
Cluster-2961.49105-77	Cluster-2961.49105	77	.........EK..........	120
Cluster-2961.140784-68	Cluster-2961.140784	68	.........EK..........	120
Cluster-2961.293639-82	Cluster-2961.293639	82	.........EK..........	120
Cluster-2961.255296-100	Cluster-2961.255296	100	.........EK..........	120
Cluster-2961.174264-114	Cluster-2961.174264	114	.........EK..........	120
Cluster-2961.157902-82	Cluster-2961.157902	82	.........EK..........	120
Cluster-2961.161255-75	Cluster-2961.161255	75	.........EK..........	120
Cluster-2961.139450-106	Cluster-2961.139450	106	.........EK..........	120
Cluster-2961.131520-38	Cluster-2961.131520	38	.........EK..........	120
Cluster-2961.126285-23	Cluster-2961.126285	23	.........EK..........	120
Cluster-2961.202525-75	Cluster-2961.202525	75	.........EK..........	120
Cluster-2961.147894-46	Cluster-2961.147894	46	.........EK..........	120
Cluster-2961.128535-128	Cluster-2961.128535	128	.........EK..........	120
Cluster-2961.184262-56	Cluster-2961.184262	56	.........EK..........	120
Cluster-2961.274165-66	Cluster-2961.274165	66	.........EK..........	120
Cluster-2961.136851-232	Cluster-2961.136851	232	.........EK..........	120
Cluster-2961.178281-67	Cluster-2961.178281	67	.........EK..........	120
Cluster-2961.148236-635	Cluster-2961.148236	635	.........EK..........	120
Cluster-2961.134652-254	Cluster-2961.134652	254	.........EK..........	120
Cluster-2961.148413-275	Cluster-2961.148413	275	.........EK..........	120
Cluster-2961.137548-110	Cluster-2961.137548	110	.........EK..........	120
Cluster-2961.158241-286	Cluster-2961.158241	286	.........EK..........	120
Cluster-2961.147921-52	Cluster-2961.147921	52	.........EK..........	120
Cluster-2961.155479-187	Cluster-2961.155479	187	.........EK..........	120
Cluster-2961.162994-75	Cluster-2961.162994	75	.........EK..........	120
Cluster-2961.148213-360	Cluster-2961.148213	360	.........EK..........	120
Cluster-2961.158665-22	Cluster-2961.158665	22	.........EK..........	120
Cluster-2961.162060-202	Cluster-2961.162060	202	.........EK..........	120
Cluster-2961.136371-155	Cluster-2961.136371	155	.........EK..........	120
Cluster-2961.262286-267	Cluster-2961.262286	267	.........EK..........	120
Cluster-2961.200397-66	Cluster-2961.200397	66	.........EK..........	120
Cluster-2961.154796-79	Cluster-2961.154796	79	.........EK..........	120
Cluster-2961.152791-82	Cluster-2961.152791	82	.........EK..........	120
Cluster-2961.119198-618	Cluster-2961.119198	618	.........EK..........	120
Cluster-2961.145516-116	Cluster-2961.145516	116	.........EK..........	120
Cluster-2961.113564-134	Cluster-2961.113564	134	.........EK..........	120
Cluster-2961.137804-420	Cluster-2961.137804	420	.........EK..........	120
Cluster-2961.155563-39	Cluster-2961.155563	39	.........EK..........	120
Cluster-2961.143468-342	Cluster-2961.143468	342	.........EK..........	120
Cluster-2961.214276-61	Cluster-2961.214276	61	.........EK..........	120
Cluster-2961.219969-126	Cluster-2961.219969	126	.........EK..........	120
Cluster-2961.142493-155	Cluster-2961.142493	155	.........EK..........	120
Cluster-2961.185981-518	Cluster-2961.185981	518	.........EK..........	120
Cluster-2961.127782-192	Cluster-2961.127782	192	.........EK..........	120
Cluster-2961.146435-104	Cluster-2961.146435	104	.........EK..........	120
Cluster-2961.147777-281	Cluster-2961.147777	281	.........EK..........	120
Cluster-2961.253091-176	Cluster-2961.253091	176	.........EK..........	120
Cluster-2961.252551-18	Cluster-2961.252551	18	.........EK..........	120
Cluster-2961.152116-137	Cluster-2961.152116	137	.........EK..........	120
Cluster-2961.147777-344	Cluster-2961.147777	344	.........EK..........	120
Cluster-2961.197383-164	Cluster-2961.197383	164	.........EK..........	120
Cluster-2961.191973-40	Cluster-2961.191973	40	.........EK..........	120
Cluster-2961.208853-312	Cluster-2961.208853	312	.........EK..........	120
Cluster-2961.141775-280	Cluster-2961.141775	280	.........EK..........	120
Cluster-2961.115647-27	Cluster-2961.115647	27	.........DK..........	73
Cluster-2961.130303-315	Cluster-2961.130303	315	.........DK..........	73
Cluster-2961.173575-61	Cluster-2961.173575	61	.........DK..........	73
Cluster-2961.170318-149	Cluster-2961.170318	149	.........DK..........	73
Cluster-2961.136569-643	Cluster-2961.136569	643	.........DK..........	73
Cluster-2961.97521-657	Cluster-2961.97521	657	.........DK..........	73
Cluster-2961.164637-41	Cluster-2961.164637	41	.........DK..........	73
Cluster-2961.147525-29	Cluster-2961.147525	29	.........DK..........	73
Cluster-2961.139067-122	Cluster-2961.139067	122	.........DK..........	73
Cluster-2961.139435-285	Cluster-2961.139435	285	.........DK..........	73
Cluster-2961.115925-119	Cluster-2961.115925	119	.........DK..........	73
Cluster-2961.139501-525	Cluster-2961.139501	525	.........DK..........	73
Cluster-2961.180646-31	Cluster-2961.180646	31	.........DK..........	73
Cluster-2961.212620-89	Cluster-2961.212620	89	.........DK..........	73
Cluster-2961.154442-76	Cluster-2961.154442	76	.........DK..........	73
Cluster-2961.151296-76	Cluster-2961.151296	76	.........DK..........	73
Cluster-2961.228103-298	Cluster-2961.228103	298	.........DK..........	73
Cluster-2961.153199-125	Cluster-2961.153199	125	.........DK..........	73
Cluster-2961.174994-119	Cluster-2961.174994	119	.........DK..........	73
Cluster-2961.174422-339	Cluster-2961.174422	339	.........DK..........	73
Cluster-2961.154727-272	Cluster-2961.154727	272	.........DK..........	73
Cluster-2961.152061-36	Cluster-2961.152061	36	.........DK..........	73
Cluster-2961.172657-187	Cluster-2961.172657	187	.........DK..........	73
Cluster-2961.153299-74	Cluster-2961.153299	74	.........DK..........	73
Cluster-2961.163000-46	Cluster-2961.163000	46	.........DK..........	73
Cluster-2961.129421-170	Cluster-2961.129421	170	.........DK..........	73
Cluster-2961.176384-214	Cluster-2961.176384	214	.........DK..........	73
Cluster-2961.183988-158	Cluster-2961.183988	158	.........DK..........	73
Cluster-2961.148107-451	Cluster-2961.148107	451	.........DK..........	73
Cluster-2961.57182-93	Cluster-2961.57182	93	.........DK..........	73
Cluster-2961.139853-193	Cluster-2961.139853	193	.........DK..........	73
Cluster-2961.122808-342	Cluster-2961.122808	342	.........DK..........	73
Cluster-2961.142407-255	Cluster-2961.142407	255	.........DK..........	73
Cluster-2961.160513-171	Cluster-2961.160513	171	.........DK..........	73
Cluster-2961.161005-107	Cluster-2961.161005	107	.........DK..........	73
Cluster-2961.149243-117	Cluster-2961.149243	117	.........DK..........	73
Cluster-2961.154574-13	Cluster-2961.154574	13	.........DK..........	73
Cluster-2961.147823-167	Cluster-2961.147823	167	.........DK..........	73
Cluster-2961.149286-192	Cluster-2961.149286	192	.........DK..........	73
Cluster-2961.153820-706	Cluster-2961.153820	706	.........DK..........	73
Cluster-2961.191591-196	Cluster-2961.191591	196	.........DK..........	73
Cluster-2961.141775-264	Cluster-2961.141775	264	.........DK..........	73
Cluster-2961.148095-168	Cluster-2961.148095	168	.........DK..........	73
Cluster-2961.148236-668	Cluster-2961.148236	668	.........DK..........	73
Cluster-2961.224549-21	Cluster-2961.224549	21	.........DK..........	73
Cluster-2961.126998-302	Cluster-2961.126998	302	.........DK..........	73
Cluster-2961.94341-72	Cluster-2961.94341	72	.........DK..........	73
Cluster-2961.151672-133	Cluster-2961.151672	133	.........DK..........	73
Cluster-2961.138020-85	Cluster-2961.138020	85	.........DK..........	73
Cluster-2961.157384-277	Cluster-2961.157384	277	.........DK..........	73
Cluster-2961.72353-21	Cluster-2961.72353	21	.........DK..........	73
Cluster-2961.142407-238	Cluster-2961.142407	238	.........DK..........	73
Cluster-2961.207190-125	Cluster-2961.207190	125	.........DK..........	73
Cluster-2961.182645-179	Cluster-2961.182645	179	.........DK..........	73
Cluster-2961.128812-54	Cluster-2961.128812	54	.........DK..........	73
Cluster-2961.149587-105	Cluster-2961.149587	105	.........DK..........	73
Cluster-4919.0-148	Cluster-4919.0	148	.........DK..........	73
Cluster-2961.135649-223	Cluster-2961.135649	223	.........DK..........	73
Cluster-2961.153598-629	Cluster-2961.153598	629	.........DK..........	73
Cluster-2961.157817-106	Cluster-2961.157817	106	.........DK..........	73
Cluster-2961.137384-431	Cluster-2961.137384	431	.........DK..........	73
Cluster-2961.147888-120	Cluster-2961.147888	120	.........DK..........	73
Cluster-2961.161710-262	Cluster-2961.161710	262	.........DK..........	73
Cluster-2961.136371-482	Cluster-2961.136371	482	.........DK..........	73
Cluster-2961.148884-313	Cluster-2961.148884	313	.........DK..........	73
Cluster-2961.143468-213	Cluster-2961.143468	213	.........DK..........	73
Cluster-2961.143849-88	Cluster-2961.143849	88	.........DK..........	73
Cluster-2961.150548-135	Cluster-2961.150548	135	.........DK..........	73
Cluster-2961.118324-154	Cluster-2961.118324	154	.........DK..........	73
Cluster-2961.142189-90	Cluster-2961.142189	90	.........DK..........	73
Cluster-2961.194155-47	Cluster-2961.194155	47	.........DK..........	73
Cluster-2961.139640-59	Cluster-2961.139640	59	.........DK..........	73
Cluster-2961.222659-26	Cluster-2961.222659	26	.........DK..........	73
Cluster-2961.148982-77	Cluster-2961.148982	77	.........NK..........	60
Cluster-2961.157902-245	Cluster-2961.157902	245	.........NK..........	60
Cluster-2961.170859-140	Cluster-2961.170859	140	.........NK..........	60
Cluster-2961.148213-264	Cluster-2961.148213	264	.........NK..........	60
Cluster-2961.149804-97	Cluster-2961.149804	97	.........NK..........	60
Cluster-2961.207734-32	Cluster-2961.207734	32	.........NK..........	60
Cluster-2961.148430-54	Cluster-2961.148430	54	.........NK..........	60
Cluster-2961.130553-13	Cluster-2961.130553	13	.........NK..........	60
Cluster-2961.155210-182	Cluster-2961.155210	182	.........NK..........	60
Cluster-2961.139450-60	Cluster-2961.139450	60	.........NK..........	60
Cluster-2961.185885-274	Cluster-2961.185885	274	.........NK..........	60
Cluster-2961.155490-249	Cluster-2961.155490	249	.........NK..........	60
Cluster-2961.156656-19	Cluster-2961.156656	19	.........NK..........	60
Cluster-2961.90029-31	Cluster-2961.90029	31	.........NK..........	60
Cluster-2961.152061-29	Cluster-2961.152061	29	.........NK..........	60
Cluster-2961.146755-273	Cluster-2961.146755	273	.........NK..........	60
Cluster-2961.148022-196	Cluster-2961.148022	196	.........NK..........	60
Cluster-2961.155933-133	Cluster-2961.155933	133	.........NK..........	60
Cluster-2961.144772-980	Cluster-2961.144772	980	.........NK..........	60
Cluster-2961.148189-141	Cluster-2961.148189	141	.........NK..........	60
Cluster-2961.134514-237	Cluster-2961.134514	237	.........NK..........	60
Cluster-2961.112387-18	Cluster-2961.112387	18	.........NK..........	60
Cluster-2961.180966-238	Cluster-2961.180966	238	.........NK..........	60
Cluster-2961.257026-81	Cluster-2961.257026	81	.........NK..........	60
Cluster-2961.91718-77	Cluster-2961.91718	77	.........NK..........	60
Cluster-2961.132576-43	Cluster-2961.132576	43	.........NK..........	60
Cluster-2961.158665-30	Cluster-2961.158665	30	.........NK..........	60
Cluster-2961.161823-445	Cluster-2961.161823	445	.........NK..........	60
Cluster-2961.125789-265	Cluster-2961.125789	265	.........NK..........	60
Cluster-2961.149786-95	Cluster-2961.149786	95	.........NK..........	60
Cluster-2961.149976-258	Cluster-2961.149976	258	.........NK..........	60
Cluster-2961.181311-234	Cluster-2961.181311	234	.........NK..........	60
Cluster-2961.145592-47	Cluster-2961.145592	47	.........NK..........	60
Cluster-2961.144841-71	Cluster-2961.144841	71	.........NK..........	60
Cluster-2961.146435-52	Cluster-2961.146435	52	.........NK..........	60
Cluster-2961.148485-57	Cluster-2961.148485	57	.........NK..........	60
Cluster-2961.142230-182	Cluster-2961.142230	182	.........NK..........	60
Cluster-2961.161012-70	Cluster-2961.161012	70	.........NK..........	60
Cluster-2961.138714-80	Cluster-2961.138714	80	.........NK..........	60
Cluster-2961.165440-46	Cluster-2961.165440	46	.........NK..........	60
Cluster-2961.163042-71	Cluster-2961.163042	71	.........NK..........	60
Cluster-2961.148974-155	Cluster-2961.148974	155	.........NK..........	60
Cluster-2961.232118-29	Cluster-2961.232118	29	.........NK..........	60
Cluster-2961.147886-244	Cluster-2961.147886	244	.........NK..........	60
Cluster-2961.148149-92	Cluster-2961.148149	92	.........NK..........	60
Cluster-2961.138714-124	Cluster-2961.138714	124	.........NK..........	60
Cluster-2961.144154-268	Cluster-2961.144154	268	.........NK..........	60
Cluster-2961.148281-162	Cluster-2961.148281	162	.........NK..........	60
Cluster-2961.79864-83	Cluster-2961.79864	83	.........NK..........	60
Cluster-12852.0-81	Cluster-12852.0	81	.........NK..........	60
Cluster-2961.154022-28	Cluster-2961.154022	28	.........NK..........	60
Cluster-2961.140229-171	Cluster-2961.140229	171	.........NK..........	60
Cluster-2961.114238-157	Cluster-2961.114238	157	.........NK..........	60
Cluster-2961.104394-89	Cluster-2961.104394	89	.........NK..........	60
Cluster-2961.144772-305	Cluster-2961.144772	305	.........NK..........	60
Cluster-2961.144582-183	Cluster-2961.144582	183	.........NK..........	60
Cluster-2961.46607-84	Cluster-2961.46607	84	.........NK..........	60
Cluster-2961.142888-375	Cluster-2961.142888	375	.........NK..........	60
Cluster-2961.148095-171	Cluster-2961.148095	171	.........NK..........	60
Cluster-2961.121287-40	Cluster-2961.121287	40	.........NK..........	60
Cluster-2961.139144-45	Cluster-2961.139144	45	.........AK..........	88
Cluster-2961.142971-123	Cluster-2961.142971	123	.........AK..........	88
Cluster-8129.0-47	Cluster-8129.0	47	.........AK..........	88
Cluster-2961.159613-75	Cluster-2961.159613	75	.........AK..........	88
Cluster-2961.140495-137	Cluster-2961.140495	137	.........AK..........	88
Cluster-2961.169812-21	Cluster-2961.169812	21	.........AK..........	88
Cluster-2961.126074-102	Cluster-2961.126074	102	.........AK..........	88
Cluster-2961.152799-15	Cluster-2961.152799	15	.........AK..........	88
Cluster-2961.143056-298	Cluster-2961.143056	298	.........AK..........	88
Cluster-2961.140229-209	Cluster-2961.140229	209	.........AK..........	88
Cluster-2961.114242-364	Cluster-2961.114242	364	.........AK..........	88
Cluster-2961.149031-253	Cluster-2961.149031	253	.........AK..........	88
Cluster-2961.71390-40	Cluster-2961.71390	40	.........AK..........	88
Cluster-2961.150609-73	Cluster-2961.150609	73	.........AK..........	88
Cluster-2961.189091-33	Cluster-2961.189091	33	.........AK..........	88
Cluster-2961.181484-86	Cluster-2961.181484	86	.........AK..........	88
Cluster-2961.114252-91	Cluster-2961.114252	91	.........AK..........	88
Cluster-2961.135199-33	Cluster-2961.135199	33	.........AK..........	88
Cluster-2961.58291-140	Cluster-2961.58291	140	.........AK..........	88
Cluster-2961.142888-370	Cluster-2961.142888	370	.........AK..........	88
Cluster-2961.161255-78	Cluster-2961.161255	78	.........AK..........	88
Cluster-2961.146435-334	Cluster-2961.146435	334	.........AK..........	88
Cluster-2961.147380-211	Cluster-2961.147380	211	.........AK..........	88
Cluster-2961.143468-642	Cluster-2961.143468	642	.........AK..........	88
Cluster-2961.193733-109	Cluster-2961.193733	109	.........AK..........	88
Cluster-2961.155416-22	Cluster-2961.155416	22	.........AK..........	88
Cluster-2961.145901-190	Cluster-2961.145901	190	.........AK..........	88
Cluster-2961.152958-85	Cluster-2961.152958	85	.........AK..........	88
Cluster-2961.160106-221	Cluster-2961.160106	221	.........AK..........	88
Cluster-2961.152682-36	Cluster-2961.152682	36	.........AK..........	88
Cluster-2961.143468-378	Cluster-2961.143468	378	.........AK..........	88
Cluster-38799.0-117	Cluster-38799.0	117	.........AK..........	88
Cluster-2961.150797-254	Cluster-2961.150797	254	.........AK..........	88
Cluster-2961.29969-75	Cluster-2961.29969	75	.........AK..........	88
Cluster-2961.138122-117	Cluster-2961.138122	117	.........AK..........	88
Cluster-2961.134652-170	Cluster-2961.134652	170	.........AK..........	88
Cluster-2961.131448-243	Cluster-2961.131448	243	.........AK..........	88
Cluster-2961.193880-78	Cluster-2961.193880	78	.........AK..........	88
Cluster-2961.148320-130	Cluster-2961.148320	130	.........AK..........	88
Cluster-2961.145631-64	Cluster-2961.145631	64	.........AK..........	88
Cluster-2961.149043-116	Cluster-2961.149043	116	.........AK..........	88
Cluster-2961.147886-107	Cluster-2961.147886	107	.........AK..........	88
Cluster-2961.165257-632	Cluster-2961.165257	632	.........AK..........	88
Cluster-2961.166522-355	Cluster-2961.166522	355	.........AK..........	88
Cluster-2961.16588-23	Cluster-2961.16588	23	.........AK..........	88
Cluster-2961.142888-357	Cluster-2961.142888	357	.........AK..........	88
Cluster-2961.156621-270	Cluster-2961.156621	270	.........AK..........	88
Cluster-2961.158908-83	Cluster-2961.158908	83	.........AK..........	88
Cluster-2961.94330-100	Cluster-2961.94330	100	.........AK..........	88
Cluster-2961.155210-92	Cluster-2961.155210	92	.........AK..........	88
Cluster-2961.161144-80	Cluster-2961.161144	80	.........AK..........	88
Cluster-2961.142888-355	Cluster-2961.142888	355	.........AK..........	88
Cluster-2961.148883-75	Cluster-2961.148883	75	.........AK..........	88
Cluster-2961.115925-297	Cluster-2961.115925	297	.........AK..........	88
Cluster-2961.149198-21	Cluster-2961.149198	21	.........AK..........	88
Cluster-2961.191591-101	Cluster-2961.191591	101	.........AK..........	88
Cluster-2961.246448-66	Cluster-2961.246448	66	.........AK..........	88
Cluster-2961.158998-590	Cluster-2961.158998	590	.........AK..........	88
Cluster-2961.154147-130	Cluster-2961.154147	130	.........AK..........	88
Cluster-2961.150049-73	Cluster-2961.150049	73	.........AK..........	88
Cluster-2961.202525-209	Cluster-2961.202525	209	.........AK..........	88
Cluster-2961.161159-159	Cluster-2961.161159	159	.........AK..........	88
Cluster-2961.207087-46	Cluster-2961.207087	46	.........AK..........	88
Cluster-2961.14764-22	Cluster-2961.14764	22	.........AK..........	88
Cluster-2961.166522-305	Cluster-2961.166522	305	.........AK..........	88
Cluster-2961.184277-100	Cluster-2961.184277	100	.........AK..........	88
Cluster-2961.149721-65	Cluster-2961.149721	65	.........AK..........	88
Cluster-2961.144268-40	Cluster-2961.144268	40	.........AK..........	88
Cluster-2961.147971-89	Cluster-2961.147971	89	.........AK..........	88
Cluster-2961.84057-17	Cluster-2961.84057	17	.........AK..........	88
Cluster-2961.126325-194	Cluster-2961.126325	194	.........AK..........	88
Cluster-2961.151684-160	Cluster-2961.151684	160	.........AK..........	88
Cluster-2961.148675-114	Cluster-2961.148675	114	.........AK..........	88
Cluster-2961.163013-116	Cluster-2961.163013	116	.........AK..........	88
Cluster-2961.133519-53	Cluster-2961.133519	53	.........AK..........	88
Cluster-2961.148383-57	Cluster-2961.148383	57	.........AK..........	88
Cluster-2961.153299-69	Cluster-2961.153299	69	.........AK..........	88
Cluster-2961.146202-85	Cluster-2961.146202	85	.........AK..........	88
Cluster-2961.153724-107	Cluster-2961.153724	107	.........AK..........	88
Cluster-2961.208853-325	Cluster-2961.208853	325	.........AK..........	88
Cluster-2961.143081-93	Cluster-2961.143081	93	.........AK..........	88
Cluster-2961.145824-12	Cluster-2961.145824	12	.........AK..........	88
Cluster-2961.181791-428	Cluster-2961.181791	428	.........AK..........	88
Cluster-2961.137384-359	Cluster-2961.137384	359	.........AK..........	88
Cluster-2961.191591-48	Cluster-2961.191591	48	.........AK..........	88
Cluster-2961.124341-81	Cluster-2961.124341	81	.........AK..........	88
Cluster-2961.146290-59	Cluster-2961.146290	59	.........AK..........	88
Cluster-2961.150548-243	Cluster-2961.150548	243	.........AK..........	88
Cluster-2961.178928-76	Cluster-2961.178928	76	.........PK..........	57
Cluster-2961.171421-82	Cluster-2961.171421	82	.........PK..........	57
Cluster-2961.148413-121	Cluster-2961.148413	121	.........PK..........	57
Cluster-2961.147823-69	Cluster-2961.147823	69	.........PK..........	57
Cluster-2961.142863-155	Cluster-2961.142863	155	.........PK..........	57
Cluster-2961.166161-161	Cluster-2961.166161	161	.........PK..........	57
Cluster-2961.148281-151	Cluster-2961.148281	151	.........PK..........	57
Cluster-2961.44115-63	Cluster-2961.44115	63	.........PK..........	57
Cluster-2961.161005-103	Cluster-2961.161005	103	.........PK..........	57
Cluster-2961.149243-180	Cluster-2961.149243	180	.........PK..........	57
Cluster-2961.133674-92	Cluster-2961.133674	92	.........PK..........	57
Cluster-2961.151684-442	Cluster-2961.151684	442	.........PK..........	57
Cluster-2961.147310-24	Cluster-2961.147310	24	.........PK..........	57
Cluster-2961.149924-92	Cluster-2961.149924	92	.........PK..........	57
Cluster-2961.148711-106	Cluster-2961.148711	106	.........PK..........	57
Cluster-2961.179629-55	Cluster-2961.179629	55	.........PK..........	57
Cluster-2961.146395-262	Cluster-2961.146395	262	.........PK..........	57
Cluster-2961.174994-55	Cluster-2961.174994	55	.........PK..........	57
Cluster-2961.154549-64	Cluster-2961.154549	64	.........PK..........	57
Cluster-2961.147777-200	Cluster-2961.147777	200	.........PK..........	57
Cluster-2961.110583-17	Cluster-2961.110583	17	.........PK..........	57
Cluster-2961.142888-461	Cluster-2961.142888	461	.........PK..........	57
Cluster-2961.153218-16	Cluster-2961.153218	16	.........PK..........	57
Cluster-2961.133218-160	Cluster-2961.133218	160	.........PK..........	57
Cluster-2961.180985-35	Cluster-2961.180985	35	.........PK..........	57
Cluster-2961.83494-58	Cluster-2961.83494	58	.........PK..........	57
Cluster-2961.122820-18	Cluster-2961.122820	18	.........PK..........	57
Cluster-2961.155210-196	Cluster-2961.155210	196	.........PK..........	57
Cluster-2961.167074-21	Cluster-2961.167074	21	.........PK..........	57
Cluster-2961.148974-435	Cluster-2961.148974	435	.........PK..........	57
Cluster-2961.111095-286	Cluster-2961.111095	286	.........PK..........	57
Cluster-2961.152958-416	Cluster-2961.152958	416	.........PK..........	57
Cluster-2961.153705-634	Cluster-2961.153705	634	.........PK..........	57
Cluster-2961.149786-167	Cluster-2961.149786	167	.........PK..........	57
Cluster-38963.0-34	Cluster-38963.0	34	.........PK..........	57
Cluster-2961.66657-14	Cluster-2961.66657	14	.........PK..........	57
Cluster-2961.174798-184	Cluster-2961.174798	184	.........PK..........	57
Cluster-2961.146064-36	Cluster-2961.146064	36	.........PK..........	57
Cluster-2961.73754-337	Cluster-2961.73754	337	.........PK..........	57
Cluster-2961.147846-66	Cluster-2961.147846	66	.........PK..........	57
Cluster-2961.191591-56	Cluster-2961.191591	56	.........PK..........	57
Cluster-2961.146409-471	Cluster-2961.146409	471	.........PK..........	57
Cluster-2961.157828-90	Cluster-2961.157828	90	.........PK..........	57
Cluster-2961.147823-73	Cluster-2961.147823	73	.........PK..........	57
Cluster-2961.154248-109	Cluster-2961.154248	109	.........PK..........	57
Cluster-2961.156152-111	Cluster-2961.156152	111	.........PK..........	57
Cluster-2961.148320-111	Cluster-2961.148320	111	.........PK..........	57
Cluster-2961.112387-104	Cluster-2961.112387	104	.........PK..........	57
Cluster-2961.153840-14	Cluster-2961.153840	14	.........PK..........	57
Cluster-2961.147594-150	Cluster-2961.147594	150	.........PK..........	57
Cluster-2961.155210-46	Cluster-2961.155210	46	.........PK..........	57
Cluster-2961.148809-85	Cluster-2961.148809	85	.........PK..........	57
Cluster-2961.146290-44	Cluster-2961.146290	44	.........PK..........	57
Cluster-2961.148106-56	Cluster-2961.148106	56	.........PK..........	57
Cluster-2961.148070-99	Cluster-2961.148070	99	.........PK..........	57
Cluster-2961.142888-489	Cluster-2961.142888	489	.........PK..........	57
Cluster-2961.154549-35	Cluster-2961.154549	35	.........PK..........	57
Cluster-2961.162221-90	Cluster-2961.162221	90	.........WK..........	22
Cluster-2961.179312-53	Cluster-2961.179312	53	.........WK..........	22
Cluster-2961.153594-12	Cluster-2961.153594	12	.........WK..........	22
Cluster-2961.161332-281	Cluster-2961.161332	281	.........WK..........	22
Cluster-2961.148606-75	Cluster-2961.148606	75	.........WK..........	22
Cluster-2961.187754-196	Cluster-2961.187754	196	.........WK..........	22
Cluster-2961.139776-805	Cluster-2961.139776	805	.........WK..........	22
Cluster-2961.167379-158	Cluster-2961.167379	158	.........WK..........	22
Cluster-2961.149043-152	Cluster-2961.149043	152	.........WK..........	22
Cluster-2961.143929-37	Cluster-2961.143929	37	.........WK..........	22
Cluster-2961.200892-57	Cluster-2961.200892	57	.........WK..........	22
Cluster-2961.141893-27	Cluster-2961.141893	27	.........WK..........	22
Cluster-2961.137678-238	Cluster-2961.137678	238	.........WK..........	22
Cluster-2961.148676-317	Cluster-2961.148676	317	.........WK..........	22
Cluster-2961.123797-13	Cluster-2961.123797	13	.........WK..........	22
Cluster-2961.151964-90	Cluster-2961.151964	90	.........WK..........	22
Cluster-2961.149924-113	Cluster-2961.149924	113	.........WK..........	22
Cluster-2961.155792-65	Cluster-2961.155792	65	.........WK..........	22
Cluster-2961.136569-548	Cluster-2961.136569	548	.........WK..........	22
Cluster-2961.234900-15	Cluster-2961.234900	15	.........WK..........	22
Cluster-2961.147405-129	Cluster-2961.147405	129	.........WK..........	22
Cluster-2961.212198-66	Cluster-2961.212198	66	.........WK..........	22
Cluster-2961.108116-81	Cluster-2961.108116	81	.........GK..........	61
Cluster-2961.150548-247	Cluster-2961.150548	247	.........GK..........	61
Cluster-2961.145824-163	Cluster-2961.145824	163	.........GK..........	61
Cluster-2961.137548-45	Cluster-2961.137548	45	.........GK..........	61
Cluster-2961.148155-315	Cluster-2961.148155	315	.........GK..........	61
Cluster-2961.160417-159	Cluster-2961.160417	159	.........GK..........	61
Cluster-2961.217987-51	Cluster-2961.217987	51	.........GK..........	61
Cluster-2961.151684-276	Cluster-2961.151684	276	.........GK..........	61
Cluster-2961.166522-216	Cluster-2961.166522	216	.........GK..........	61
Cluster-2961.156802-385	Cluster-2961.156802	385	.........GK..........	61
Cluster-2961.151672-289	Cluster-2961.151672	289	.........GK..........	61
Cluster-2961.127790-217	Cluster-2961.127790	217	.........GK..........	61
Cluster-2961.148583-19	Cluster-2961.148583	19	.........GK..........	61
Cluster-2961.147777-206	Cluster-2961.147777	206	.........GK..........	61
Cluster-2961.219293-307	Cluster-2961.219293	307	.........GK..........	61
Cluster-2961.144154-87	Cluster-2961.144154	87	.........GK..........	61
Cluster-2961.153674-177	Cluster-2961.153674	177	.........GK..........	61
Cluster-2961.152958-401	Cluster-2961.152958	401	.........GK..........	61
Cluster-2961.147835-310	Cluster-2961.147835	310	.........GK..........	61
Cluster-2961.135739-24	Cluster-2961.135739	24	.........GK..........	61
Cluster-2961.151684-455	Cluster-2961.151684	455	.........GK..........	61
Cluster-2961.254109-132	Cluster-2961.254109	132	.........GK..........	61
Cluster-2961.176021-55	Cluster-2961.176021	55	.........GK..........	61
Cluster-2961.144772-571	Cluster-2961.144772	571	.........GK..........	61
Cluster-2961.114238-61	Cluster-2961.114238	61	.........GK..........	61
Cluster-2961.147594-159	Cluster-2961.147594	159	.........GK..........	61
Cluster-2961.149198-238	Cluster-2961.149198	238	.........GK..........	61
Cluster-2961.100493-124	Cluster-2961.100493	124	.........GK..........	61
Cluster-2961.110221-42	Cluster-2961.110221	42	.........GK..........	61
Cluster-2961.202525-17	Cluster-2961.202525	17	.........GK..........	61
Cluster-2961.106632-164	Cluster-2961.106632	164	.........GK..........	61
Cluster-2961.170318-156	Cluster-2961.170318	156	.........GK..........	61
Cluster-2961.150548-297	Cluster-2961.150548	297	.........GK..........	61
Cluster-2961.157902-151	Cluster-2961.157902	151	.........GK..........	61
Cluster-2961.82043-15	Cluster-2961.82043	15	.........GK..........	61
Cluster-2961.148606-170	Cluster-2961.148606	170	.........GK..........	61
Cluster-2961.156876-61	Cluster-2961.156876	61	.........GK..........	61
Cluster-2961.143056-87	Cluster-2961.143056	87	.........GK..........	61
Cluster-2961.187023-109	Cluster-2961.187023	109	.........GK..........	61
Cluster-2961.143731-65	Cluster-2961.143731	65	.........GK..........	61
Cluster-2961.162221-215	Cluster-2961.162221	215	.........GK..........	61
Cluster-2961.97473-26	Cluster-2961.97473	26	.........GK..........	61
Cluster-2961.147823-174	Cluster-2961.147823	174	.........GK..........	61
Cluster-2961.150178-242	Cluster-2961.150178	242	.........GK..........	61
Cluster-2961.136371-270	Cluster-2961.136371	270	.........GK..........	61
Cluster-2961.193573-56	Cluster-2961.193573	56	.........GK..........	61
Cluster-2961.142863-217	Cluster-2961.142863	217	.........GK..........	61
Cluster-2961.207052-199	Cluster-2961.207052	199	.........GK..........	61
Cluster-2961.147573-257	Cluster-2961.147573	257	.........GK..........	61
Cluster-2961.149286-160	Cluster-2961.149286	160	.........GK..........	61
Cluster-2961.182317-47	Cluster-2961.182317	47	.........GK..........	61
Cluster-2961.147380-217	Cluster-2961.147380	217	.........GK..........	61
Cluster-2961.148320-240	Cluster-2961.148320	240	.........GK..........	61
Cluster-2961.147639-29	Cluster-2961.147639	29	.........GK..........	61
Cluster-2961.167033-317	Cluster-2961.167033	317	.........GK..........	61
Cluster-2961.146435-308	Cluster-2961.146435	308	.........GK..........	61
Cluster-2961.157787-122	Cluster-2961.157787	122	.........GK..........	61
Cluster-2961.156802-97	Cluster-2961.156802	97	.........GK..........	61
Cluster-2961.96749-188	Cluster-2961.96749	188	.........GK..........	61
Cluster-2961.142407-152	Cluster-2961.142407	152	.........GK..........	61
Cluster-2961.148320-187	Cluster-2961.148320	187	.........GK..........	61

## Sheet: Camellia sinensis
ID	Protein accession	Position	Motif Logo	Motif Logo	Number of sites
CSA028600.1-14	CSA028600.1	14	E-1KK+7	.........EK......K…	62
CSA022844.1-12	CSA022844.1	12	E-1KK+7	.........EK......K…	62
CSA022844.1-30	CSA022844.1	30	E-1KK+7	.........EK......K…	62
CSA001605.1-23	CSA001605.1	23	E-1KK+7	.........EK......K…	62
CSA028658.1-34	CSA028658.1	34	E-1KK+7	.........EK......K…	62
CSA001606.1-31	CSA001606.1	31	E-1KK+7	.........EK......K…	62
CSA001606.1-13	CSA001606.1	13	E-1KK+7	.........EK......K…	62
CSA013904.1-106	CSA013904.1	106	E-1KK+7	.........EK......K…	62
CSA006537.1-259	CSA006537.1	259	E-1KK+7	.........EK......K…	62
CSA021835.1-342	CSA021835.1	342	E-1KK+7	.........EK......K…	62
CSA006539.1-345	CSA006539.1	345	E-1KK+7	.........EK......K…	62
CSA036892.1-58	CSA036892.1	58	E-1KK+7	.........EK......K…	62
CSA029135.1-1221	CSA029135.1	1221	E-1KK+7	.........EK......K…	62
CSA001794.1-42	CSA001794.1	42	E-1KK+7	.........EK......K…	62
CSA001667.1-44	CSA001667.1	44	E-1KK+7	.........EK......K…	62
CSA023182.1-128	CSA023182.1	128	E-1KK+7	.........EK......K…	62
CSA009227.1-523	CSA009227.1	523	E-1KK+7	.........EK......K…	62
CSA015898.1-86	CSA015898.1	86	E-1KK+7	.........EK......K…	62
CSA001005.1-53	CSA001005.1	53	E-1KK+7	.........EK......K…	62
CSA016400.1-32	CSA016400.1	32	E-1KK+7	.........EK......K…	62
CSA022844.1-18	CSA022844.1	18	E-1KK+7	.........EK......K…	62
CSA013811.1-241	CSA013811.1	241	E-1KK+7	.........EK......K…	62
CSA007658.1-87	CSA007658.1	87	E-1KK+7	.........EK......K…	62
CSA006880.1-40	CSA006880.1	40	E-1KK+7	.........EK......K…	62
CSA031575.1-98	CSA031575.1	98	E-1KK+7	.........EK......K…	62
CSA016043.1-880	CSA016043.1	880	E-1KK+7	.........EK......K…	62
CSA002579.1-206	CSA002579.1	206	E-1KK+7	.........EK......K…	62
CSA018098.1-149	CSA018098.1	149	E-1KK+7	.........EK......K…	62
CSA009205.1-529	CSA009205.1	529	E-1KK+7	.........EK......K…	62
CSA013811.1-529	CSA013811.1	529	E-1KK+7	.........EK......K…	62
CSA017776.1-266	CSA017776.1	266	E-1KK+7	.........EK......K…	62
CSA001234.1-25	CSA001234.1	25	E-1KK+7	.........EK......K…	62
CSA013547.1-529	CSA013547.1	529	E-1KK+7	.........EK......K…	62
CSA012136.1-400	CSA012136.1	400	E-1KK+7	.........EK......K…	62
CSA018167.1-584	CSA018167.1	584	E-1KK+7	.........EK......K…	62
CSA021703.1-70	CSA021703.1	70	E-1KK+7	.........EK......K…	62
CSA010476.1-105	CSA010476.1	105	E-1KK+7	.........EK......K…	62
CSA013811.1-243	CSA013811.1	243	E-1KK+7	.........EK......K…	62
CSA033270.1-130	CSA033270.1	130	E-1KK+7	.........EK......K…	62
CSA017664.1-158	CSA017664.1	158	E-1KK+7	.........EK......K…	62
CSA009927.1-468	CSA009927.1	468	E-1KK+7	.........EK......K…	62
CSA035981.1-98	CSA035981.1	98	E-1KK+7	.........EK......K…	62
CSA027825.1-130	CSA027825.1	130	E-1KK+7	.........EK......K…	62
CSA009710.1-664	CSA009710.1	664	E-1KK+7	.........EK......K…	62
CSA013419.1-15	CSA013419.1	15	E-1KK+7	.........EK......K…	62
CSA012449.1-77	CSA012449.1	77	E-1KK+7	.........EK......K…	62
CSA029276.1-194	CSA029276.1	194	E-1KK+7	.........EK......K…	62
CSA031519.1-129	CSA031519.1	129	E-1KK+7	.........EK......K…	62
CSA018687.1-552	CSA018687.1	552	E-1KK+7	.........EK......K…	62
CSA000790.1-269	CSA000790.1	269	E-1KK+7	.........EK......K…	62
CSA015176.1-107	CSA015176.1	107	E-1KK+7	.........EK......K…	62
CSA035044.1-94	CSA035044.1	94	E-1KK+7	.........EK......K…	62
CSA001741.1-99	CSA001741.1	99	E-1KK+7	.........EK......K…	62
CSA005455.1-151	CSA005455.1	151	E-1KK+7	.........EK......K…	62
CSA029482.1-173	CSA029482.1	173	E-1KK+7	.........EK......K…	62
CSA027685.1-18	CSA027685.1	18	E-1KK+7	.........EK......K…	62
CSA009727.1-61	CSA009727.1	61	E-1KK+7	.........EK......K…	62
CSA002602.1-44	CSA002602.1	44	E-1KK+7	.........EK......K…	62
CSA010961.1-214	CSA010961.1	214	E-1KK+7	.........EK......K…	62
CSA010862.1-212	CSA010862.1	212	E-1KK+7	.........EK......K…	62
CSA003654.1-137	CSA003654.1	137	E-1KK+7	.........EK......K…	62
CSA032793.1-532	CSA032793.1	532	E-1KK+7	.........EK......K…	62
CSA034381.1-248	CSA034381.1	248	K-7KE+1	...K......KE.........	51
CSA001606.1-41	CSA001606.1	41	K-7KE+1	...K......KE.........	51
CSA022844.1-40	CSA022844.1	40	K-7KE+1	...K......KE.........	51
CSA002712.1-234	CSA002712.1	234	K-7KE+1	...K......KE.........	51
CSA001605.1-33	CSA001605.1	33	K-7KE+1	...K......KE.........	51
CSA023208.1-538	CSA023208.1	538	K-7KE+1	...K......KE.........	51
CSA020674.1-646	CSA020674.1	646	K-7KE+1	...K......KE.........	51
CSA033796.1-261	CSA033796.1	261	K-7KE+1	...K......KE.........	51
CSA035110.1-265	CSA035110.1	265	K-7KE+1	...K......KE.........	51
CSA025613.1-314	CSA025613.1	314	K-7KE+1	...K......KE.........	51
CSA035207.1-94	CSA035207.1	94	K-7KE+1	...K......KE.........	51
CSA030198.1-135	CSA030198.1	135	K-7KE+1	...K......KE.........	51
CSA014748.1-110	CSA014748.1	110	K-7KE+1	...K......KE.........	51
CSA013997.1-277	CSA013997.1	277	K-7KE+1	...K......KE.........	51
CSA002530.1-306	CSA002530.1	306	K-7KE+1	...K......KE.........	51
CSA016400.1-20	CSA016400.1	20	K-7KE+1	...K......KE.........	51
CSA023208.1-563	CSA023208.1	563	K-7KE+1	...K......KE.........	51
CSA019662.1-185	CSA019662.1	185	K-7KE+1	...K......KE.........	51
CSA036135.1-48	CSA036135.1	48	K-7KE+1	...K......KE.........	51
CSA031519.1-11	CSA031519.1	11	K-7KE+1	...K......KE.........	51
CSA019241.1-198	CSA019241.1	198	K-7KE+1	...K......KE.........	51
CSA000480.1-164	CSA000480.1	164	K-7KE+1	...K......KE.........	51
CSA012876.1-66	CSA012876.1	66	K-7KE+1	...K......KE.........	51
CSA023182.1-205	CSA023182.1	205	K-7KE+1	...K......KE.........	51
CSA010191.1-589	CSA010191.1	589	K-7KE+1	...K......KE.........	51
CSA030644.1-50	CSA030644.1	50	K-7KE+1	...K......KE.........	51
CSA022360.1-123	CSA022360.1	123	K-7KE+1	...K......KE.........	51
CSA026073.1-589	CSA026073.1	589	K-7KE+1	...K......KE.........	51
CSA002361.1-141	CSA002361.1	141	K-7KE+1	...K......KE.........	51
CSA005116.1-94	CSA005116.1	94	K-7KE+1	...K......KE.........	51
CSA001667.1-373	CSA001667.1	373	K-7KE+1	...K......KE.........	51
CSA021957.1-348	CSA021957.1	348	K-7KE+1	...K......KE.........	51
CSA020587.1-148	CSA020587.1	148	K-7KE+1	...K......KE.........	51
CSA014195.1-53	CSA014195.1	53	K-7KE+1	...K......KE.........	51
CSA019161.1-412	CSA019161.1	412	K-7KE+1	...K......KE.........	51
CSA025443.1-88	CSA025443.1	88	K-7KE+1	...K......KE.........	51
CSA005455.1-90	CSA005455.1	90	K-7KE+1	...K......KE.........	51
CSA013811.1-456	CSA013811.1	456	K-7KE+1	...K......KE.........	51
CSA025110.1-203	CSA025110.1	203	K-7KE+1	...K......KE.........	51
CSA036357.1-144	CSA036357.1	144	K-7KE+1	...K......KE.........	51
CSA009025.1-26	CSA009025.1	26	K-7KE+1	...K......KE.........	51
CSA028506.1-105	CSA028506.1	105	K-7KE+1	...K......KE.........	51
CSA021623.1-173	CSA021623.1	173	K-7KE+1	...K......KE.........	51
CSA022649.1-34	CSA022649.1	34	K-7KE+1	...K......KE.........	51
CSA005551.1-16	CSA005551.1	16	K-7KE+1	...K......KE.........	51
CSA003663.1-305	CSA003663.1	305	K-7KE+1	...K......KE.........	51
CSA018346.1-184	CSA018346.1	184	K-7KE+1	...K......KE.........	51
CSA019181.1-26	CSA019181.1	26	K-7KE+1	...K......KE.........	51
CSA028806.1-119	CSA028806.1	119	K-7KE+1	...K......KE.........	51
CSA015055.1-169	CSA015055.1	169	K-7KE+1	...K......KE.........	51
CSA013811.1-517	CSA013811.1	517	K-7KE+1	...K......KE.........	51
CSA001606.1-26	CSA001606.1	26	A-2KK+1	........A.KK.........	42
CSA022844.1-25	CSA022844.1	25	A-2KK+1	........A.KK.........	42
CSA028658.1-29	CSA028658.1	29	A-2KK+1	........A.KK.........	42
CSA001605.1-18	CSA001605.1	18	A-2KK+1	........A.KK.........	42
CSA016706.1-50	CSA016706.1	50	A-2KK+1	........A.KK.........	42
CSA017237.1-224	CSA017237.1	224	A-2KK+1	........A.KK.........	42
CSA020896.1-216	CSA020896.1	216	A-2KK+1	........A.KK.........	42
CSA036590.1-322	CSA036590.1	322	A-2KK+1	........A.KK.........	42
CSA010129.1-145	CSA010129.1	145	A-2KK+1	........A.KK.........	42
CSA014616.1-415	CSA014616.1	415	A-2KK+1	........A.KK.........	42
CSA008945.1-384	CSA008945.1	384	A-2KK+1	........A.KK.........	42
CSA011933.1-519	CSA011933.1	519	A-2KK+1	........A.KK.........	42
CSA026696.1-503	CSA026696.1	503	A-2KK+1	........A.KK.........	42
CSA030262.1-211	CSA030262.1	211	A-2KK+1	........A.KK.........	42
CSA025432.1-700	CSA025432.1	700	A-2KK+1	........A.KK.........	42
CSA030986.1-21	CSA030986.1	21	A-2KK+1	........A.KK.........	42
CSA016853.1-176	CSA016853.1	176	A-2KK+1	........A.KK.........	42
CSA026566.1-133	CSA026566.1	133	A-2KK+1	........A.KK.........	42
CSA010664.1-100	CSA010664.1	100	A-2KK+1	........A.KK.........	42
CSA026004.1-180	CSA026004.1	180	A-2KK+1	........A.KK.........	42
CSA011054.1-59	CSA011054.1	59	A-2KK+1	........A.KK.........	42
CSA018613.1-130	CSA018613.1	130	A-2KK+1	........A.KK.........	42
CSA032333.1-541	CSA032333.1	541	A-2KK+1	........A.KK.........	42
CSA002568.1-123	CSA002568.1	123	A-2KK+1	........A.KK.........	42
CSA000107.1-119	CSA000107.1	119	A-2KK+1	........A.KK.........	42
CSA036790.1-120	CSA036790.1	120	A-2KK+1	........A.KK.........	42
CSA026073.1-199	CSA026073.1	199	A-2KK+1	........A.KK.........	42
CSA036590.1-437	CSA036590.1	437	A-2KK+1	........A.KK.........	42
CSA031536.1-839	CSA031536.1	839	A-2KK+1	........A.KK.........	42
CSA008945.1-510	CSA008945.1	510	A-2KK+1	........A.KK.........	42
CSA026954.1-327	CSA026954.1	327	A-2KK+1	........A.KK.........	42
CSA023255.1-177	CSA023255.1	177	A-2KK+1	........A.KK.........	42
CSA018083.1-371	CSA018083.1	371	A-2KK+1	........A.KK.........	42
CSA007815.1-182	CSA007815.1	182	A-2KK+1	........A.KK.........	42
CSA000260.1-188	CSA000260.1	188	A-2KK+1	........A.KK.........	42
CSA034289.1-272	CSA034289.1	272	A-2KK+1	........A.KK.........	42
CSA032934.1-460	CSA032934.1	460	A-2KK+1	........A.KK.........	42
CSA014370.1-139	CSA014370.1	139	A-2KK+1	........A.KK.........	42
CSA023423.1-35	CSA023423.1	35	A-2KK+1	........A.KK.........	42
CSA008945.1-334	CSA008945.1	334	A-2KK+1	........A.KK.........	42
CSA009530.1-117	CSA009530.1	117	A-2KK+1	........A.KK.........	42
CSA020117.1-155	CSA020117.1	155	A-2KK+1	........A.KK.........	42
CSA007815.1-177	CSA007815.1	177	E-1K	.........EK..........	262
CSA013503.1-51	CSA013503.1	51	E-1K	.........EK..........	262
CSA011661.1-26	CSA011661.1	26	E-1K	.........EK..........	262
CSA016196.1-418	CSA016196.1	418	E-1K	.........EK..........	262
CSA032813.1-33	CSA032813.1	33	E-1K	.........EK..........	262
CSA022980.1-26	CSA022980.1	26	E-1K	.........EK..........	262
CSA034432.1-384	CSA034432.1	384	E-1K	.........EK..........	262
CSA001408.1-414	CSA001408.1	414	E-1K	.........EK..........	262
CSA022412.1-499	CSA022412.1	499	E-1K	.........EK..........	262
CSA008885.1-137	CSA008885.1	137	E-1K	.........EK..........	262
CSA023480.1-636	CSA023480.1	636	E-1K	.........EK..........	262
CSA001605.1-12	CSA001605.1	12	E-1K	.........EK..........	262
CSA006049.1-252	CSA006049.1	252	E-1K	.........EK..........	262
CSA034381.1-324	CSA034381.1	324	E-1K	.........EK..........	262
CSA006268.1-350	CSA006268.1	350	E-1K	.........EK..........	262
CSA019160.1-1003	CSA019160.1	1003	E-1K	.........EK..........	262
CSA005991.1-103	CSA005991.1	103	E-1K	.........EK..........	262
CSA026632.1-218	CSA026632.1	218	E-1K	.........EK..........	262
CSA024905.1-240	CSA024905.1	240	E-1K	.........EK..........	262
CSA013417.1-169	CSA013417.1	169	E-1K	.........EK..........	262
CSA010785.1-272	CSA010785.1	272	E-1K	.........EK..........	262
CSA000963.1-563	CSA000963.1	563	E-1K	.........EK..........	262
CSA035110.1-419	CSA035110.1	419	E-1K	.........EK..........	262
CSA011517.1-863	CSA011517.1	863	E-1K	.........EK..........	262
CSA000107.1-124	CSA000107.1	124	E-1K	.........EK..........	262
CSA026349.1-20	CSA026349.1	20	E-1K	.........EK..........	262
CSA034831.1-78	CSA034831.1	78	E-1K	.........EK..........	262
CSA027795.1-276	CSA027795.1	276	E-1K	.........EK..........	262
CSA035110.1-129	CSA035110.1	129	E-1K	.........EK..........	262
CSA013417.1-55	CSA013417.1	55	E-1K	.........EK..........	262
CSA036916.1-43	CSA036916.1	43	E-1K	.........EK..........	262
CSA009927.1-475	CSA009927.1	475	E-1K	.........EK..........	262
CSA010797.1-126	CSA010797.1	126	E-1K	.........EK..........	262
CSA016470.1-63	CSA016470.1	63	E-1K	.........EK..........	262
CSA005556.1-36	CSA005556.1	36	E-1K	.........EK..........	262
CSA015996.1-974	CSA015996.1	974	E-1K	.........EK..........	262
CSA016043.1-529	CSA016043.1	529	E-1K	.........EK..........	262
CSA000306.1-563	CSA000306.1	563	E-1K	.........EK..........	262
CSA006537.1-256	CSA006537.1	256	E-1K	.........EK..........	262
CSA028166.1-62	CSA028166.1	62	E-1K	.........EK..........	262
CSA034280.1-509	CSA034280.1	509	E-1K	.........EK..........	262
CSA027285.1-262	CSA027285.1	262	E-1K	.........EK..........	262
CSA028658.1-23	CSA028658.1	23	E-1K	.........EK..........	262
CSA005509.1-126	CSA005509.1	126	E-1K	.........EK..........	262
CSA009227.1-563	CSA009227.1	563	E-1K	.........EK..........	262
CSA030281.1-334	CSA030281.1	334	E-1K	.........EK..........	262
CSA015066.1-70	CSA015066.1	70	E-1K	.........EK..........	262
CSA014052.1-272	CSA014052.1	272	E-1K	.........EK..........	262
CSA010838.1-102	CSA010838.1	102	E-1K	.........EK..........	262
CSA004910.1-61	CSA004910.1	61	E-1K	.........EK..........	262
CSA035408.1-428	CSA035408.1	428	E-1K	.........EK..........	262
CSA002108.1-92	CSA002108.1	92	E-1K	.........EK..........	262
CSA004910.1-222	CSA004910.1	222	E-1K	.........EK..........	262
CSA032793.1-600	CSA032793.1	600	E-1K	.........EK..........	262
CSA019996.1-252	CSA019996.1	252	E-1K	.........EK..........	262
CSA022360.1-155	CSA022360.1	155	E-1K	.........EK..........	262
CSA031718.1-255	CSA031718.1	255	E-1K	.........EK..........	262
CSA033848.1-70	CSA033848.1	70	E-1K	.........EK..........	262
CSA028293.1-64	CSA028293.1	64	E-1K	.........EK..........	262
CSA005033.1-67	CSA005033.1	67	E-1K	.........EK..........	262
CSA002335.1-151	CSA002335.1	151	E-1K	.........EK..........	262
CSA003952.1-199	CSA003952.1	199	E-1K	.........EK..........	262
CSA033796.1-402	CSA033796.1	402	E-1K	.........EK..........	262
CSA013336.1-157	CSA013336.1	157	E-1K	.........EK..........	262
CSA026219.1-141	CSA026219.1	141	E-1K	.........EK..........	262
CSA024142.1-217	CSA024142.1	217	E-1K	.........EK..........	262
CSA028194.1-728	CSA028194.1	728	E-1K	.........EK..........	262
CSA033762.1-210	CSA033762.1	210	E-1K	.........EK..........	262
CSA011817.1-214	CSA011817.1	214	E-1K	.........EK..........	262
CSA002568.1-47	CSA002568.1	47	E-1K	.........EK..........	262
CSA005866.1-88	CSA005866.1	88	E-1K	.........EK..........	262
CSA036590.1-362	CSA036590.1	362	E-1K	.........EK..........	262
CSA022360.1-269	CSA022360.1	269	E-1K	.........EK..........	262
CSA013417.1-156	CSA013417.1	156	E-1K	.........EK..........	262
CSA010369.1-96	CSA010369.1	96	E-1K	.........EK..........	262
CSA033994.1-179	CSA033994.1	179	E-1K	.........EK..........	262
CSA002213.1-71	CSA002213.1	71	E-1K	.........EK..........	262
CSA031781.1-159	CSA031781.1	159	E-1K	.........EK..........	262
CSA016043.1-518	CSA016043.1	518	E-1K	.........EK..........	262
CSA035896.1-93	CSA035896.1	93	E-1K	.........EK..........	262
CSA013811.1-538	CSA013811.1	538	E-1K	.........EK..........	262
CSA028194.1-518	CSA028194.1	518	E-1K	.........EK..........	262
CSA033261.1-523	CSA033261.1	523	E-1K	.........EK..........	262
CSA017891.1-356	CSA017891.1	356	E-1K	.........EK..........	262
CSA026073.1-333	CSA026073.1	333	E-1K	.........EK..........	262
CSA012375.1-135	CSA012375.1	135	E-1K	.........EK..........	262
CSA030673.1-915	CSA030673.1	915	E-1K	.........EK..........	262
CSA012291.1-126	CSA012291.1	126	E-1K	.........EK..........	262
CSA010446.1-253	CSA010446.1	253	E-1K	.........EK..........	262
CSA025110.1-272	CSA025110.1	272	E-1K	.........EK..........	262
CSA028248.1-46	CSA028248.1	46	E-1K	.........EK..........	262
CSA005982.1-173	CSA005982.1	173	E-1K	.........EK..........	262
CSA029580.1-276	CSA029580.1	276	E-1K	.........EK..........	262
CSA009759.1-123	CSA009759.1	123	E-1K	.........EK..........	262
CSA008625.1-202	CSA008625.1	202	E-1K	.........EK..........	262
CSA020777.1-97	CSA020777.1	97	E-1K	.........EK..........	262
CSA009227.1-530	CSA009227.1	530	E-1K	.........EK..........	262
CSA022823.1-40	CSA022823.1	40	E-1K	.........EK..........	262
CSA011928.1-572	CSA011928.1	572	E-1K	.........EK..........	262
CSA012222.1-347	CSA012222.1	347	E-1K	.........EK..........	262
CSA033430.1-239	CSA033430.1	239	E-1K	.........EK..........	262
CSA031822.1-15	CSA031822.1	15	E-1K	.........EK..........	262
CSA025573.1-58	CSA025573.1	58	E-1K	.........EK..........	262
CSA029832.1-576	CSA029832.1	576	E-1K	.........EK..........	262
CSA016043.1-417	CSA016043.1	417	E-1K	.........EK..........	262
CSA019241.1-156	CSA019241.1	156	E-1K	.........EK..........	262
CSA025110.1-268	CSA025110.1	268	E-1K	.........EK..........	262
CSA018083.1-363	CSA018083.1	363	E-1K	.........EK..........	262
CSA033628.1-1735	CSA033628.1	1735	E-1K	.........EK..........	262
CSA020605.1-190	CSA020605.1	190	E-1K	.........EK..........	262
CSA002537.1-547	CSA002537.1	547	E-1K	.........EK..........	262
CSA000795.1-121	CSA000795.1	121	E-1K	.........EK..........	262
CSA016033.1-541	CSA016033.1	541	E-1K	.........EK..........	262
CSA025443.1-126	CSA025443.1	126	E-1K	.........EK..........	262
CSA002108.1-140	CSA002108.1	140	E-1K	.........EK..........	262
CSA029227.1-57	CSA029227.1	57	E-1K	.........EK..........	262
CSA008278.1-146	CSA008278.1	146	E-1K	.........EK..........	262
CSA028726.1-205	CSA028726.1	205	E-1K	.........EK..........	262
CSA007722.1-495	CSA007722.1	495	E-1K	.........EK..........	262
CSA022360.1-146	CSA022360.1	146	E-1K	.........EK..........	262
CSA000531.1-174	CSA000531.1	174	E-1K	.........EK..........	262
CSA010160.1-446	CSA010160.1	446	E-1K	.........EK..........	262
CSA009227.1-325	CSA009227.1	325	E-1K	.........EK..........	262
CSA034412.1-407	CSA034412.1	407	E-1K	.........EK..........	262
CSA017616.1-332	CSA017616.1	332	E-1K	.........EK..........	262
CSA034422.1-370	CSA034422.1	370	E-1K	.........EK..........	262
CSA013341.1-188	CSA013341.1	188	E-1K	.........EK..........	262
CSA036357.1-392	CSA036357.1	392	E-1K	.........EK..........	262
CSA034775.1-607	CSA034775.1	607	E-1K	.........EK..........	262
CSA003086.1-424	CSA003086.1	424	E-1K	.........EK..........	262
CSA019997.1-292	CSA019997.1	292	E-1K	.........EK..........	262
CSA015928.1-196	CSA015928.1	196	E-1K	.........EK..........	262
CSA023468.1-288	CSA023468.1	288	E-1K	.........EK..........	262
CSA032793.1-360	CSA032793.1	360	E-1K	.........EK..........	262
CSA030516.1-129	CSA030516.1	129	E-1K	.........EK..........	262
CSA003662.1-302	CSA003662.1	302	E-1K	.........EK..........	262
CSA031117.1-58	CSA031117.1	58	E-1K	.........EK..........	262
CSA025803.1-97	CSA025803.1	97	E-1K	.........EK..........	262
CSA001723.1-162	CSA001723.1	162	E-1K	.........EK..........	262
CSA003658.1-326	CSA003658.1	326	E-1K	.........EK..........	262
CSA011221.1-118	CSA011221.1	118	E-1K	.........EK..........	262
CSA003232.1-223	CSA003232.1	223	E-1K	.........EK..........	262
CSA023573.1-105	CSA023573.1	105	E-1K	.........EK..........	262
CSA025321.1-81	CSA025321.1	81	E-1K	.........EK..........	262
CSA014396.1-57	CSA014396.1	57	E-1K	.........EK..........	262
CSA013009.1-52	CSA013009.1	52	E-1K	.........EK..........	262
CSA033693.1-362	CSA033693.1	362	E-1K	.........EK..........	262
CSA025511.1-57	CSA025511.1	57	E-1K	.........EK..........	262
CSA002810.1-165	CSA002810.1	165	E-1K	.........EK..........	262
CSA002602.1-151	CSA002602.1	151	E-1K	.........EK..........	262
CSA020890.1-60	CSA020890.1	60	E-1K	.........EK..........	262
CSA032691.1-219	CSA032691.1	219	E-1K	.........EK..........	262
CSA029967.1-138	CSA029967.1	138	E-1K	.........EK..........	262
CSA003471.1-92	CSA003471.1	92	E-1K	.........EK..........	262
CSA032793.1-602	CSA032793.1	602	E-1K	.........EK..........	262
CSA005074.1-299	CSA005074.1	299	E-1K	.........EK..........	262
CSA022929.1-58	CSA022929.1	58	E-1K	.........EK..........	262
CSA010083.1-126	CSA010083.1	126	E-1K	.........EK..........	262
CSA029743.1-13	CSA029743.1	13	E-1K	.........EK..........	262
CSA013997.1-258	CSA013997.1	258	E-1K	.........EK..........	262
CSA014730.1-309	CSA014730.1	309	E-1K	.........EK..........	262
CSA032812.1-110	CSA032812.1	110	E-1K	.........EK..........	262
CSA031106.1-181	CSA031106.1	181	E-1K	.........EK..........	262
CSA004403.1-136	CSA004403.1	136	E-1K	.........EK..........	262
CSA032834.1-201	CSA032834.1	201	E-1K	.........EK..........	262
CSA011928.1-411	CSA011928.1	411	E-1K	.........EK..........	262
CSA015535.1-1515	CSA015535.1	1515	E-1K	.........EK..........	262
CSA019962.1-796	CSA019962.1	796	E-1K	.........EK..........	262
CSA026341.1-354	CSA026341.1	354	E-1K	.........EK..........	262
CSA032868.1-57	CSA032868.1	57	E-1K	.........EK..........	262
CSA030667.1-13	CSA030667.1	13	E-1K	.........EK..........	262
CSA017818.1-109	CSA017818.1	109	E-1K	.........EK..........	262
CSA023321.1-287	CSA023321.1	287	E-1K	.........EK..........	262
CSA028993.1-219	CSA028993.1	219	E-1K	.........EK..........	262
CSA015792.1-115	CSA015792.1	115	E-1K	.........EK..........	262
CSA011959.1-42	CSA011959.1	42	E-1K	.........EK..........	262
CSA025110.1-291	CSA025110.1	291	E-1K	.........EK..........	262
CSA031781.1-460	CSA031781.1	460	E-1K	.........EK..........	262
CSA007747.1-494	CSA007747.1	494	E-1K	.........EK..........	262
CSA011735.1-26	CSA011735.1	26	E-1K	.........EK..........	262
CSA023554.1-70	CSA023554.1	70	E-1K	.........EK..........	262
CSA012976.1-54	CSA012976.1	54	E-1K	.........EK..........	262
CSA025612.1-357	CSA025612.1	357	E-1K	.........EK..........	262
CSA014385.1-83	CSA014385.1	83	E-1K	.........EK..........	262
CSA013046.1-186	CSA013046.1	186	E-1K	.........EK..........	262
CSA003213.1-287	CSA003213.1	287	E-1K	.........EK..........	262
CSA012572.1-185	CSA012572.1	185	E-1K	.........EK..........	262
CSA002837.1-191	CSA002837.1	191	E-1K	.........EK..........	262
CSA019238.1-750	CSA019238.1	750	E-1K	.........EK..........	262
CSA034956.1-17	CSA034956.1	17	E-1K	.........EK..........	262
CSA036589.1-193	CSA036589.1	193	E-1K	.........EK..........	262
CSA033994.1-285	CSA033994.1	285	E-1K	.........EK..........	262
CSA003060.1-211	CSA003060.1	211	E-1K	.........EK..........	262
CSA016111.1-135	CSA016111.1	135	E-1K	.........EK..........	262
CSA024064.1-161	CSA024064.1	161	E-1K	.........EK..........	262
CSA018098.1-260	CSA018098.1	260	E-1K	.........EK..........	262
CSA031117.1-82	CSA031117.1	82	E-1K	.........EK..........	262
CSA016269.1-147	CSA016269.1	147	E-1K	.........EK..........	262
CSA014653.1-230	CSA014653.1	230	E-1K	.........EK..........	262
CSA010862.1-232	CSA010862.1	232	E-1K	.........EK..........	262
CSA014011.1-139	CSA014011.1	139	E-1K	.........EK..........	262
CSA017726.1-87	CSA017726.1	87	E-1K	.........EK..........	262
CSA010446.1-359	CSA010446.1	359	E-1K	.........EK..........	262
CSA004504.1-142	CSA004504.1	142	E-1K	.........EK..........	262
CSA001864.1-369	CSA001864.1	369	E-1K	.........EK..........	262
CSA000790.1-346	CSA000790.1	346	E-1K	.........EK..........	262
CSA025443.1-152	CSA025443.1	152	E-1K	.........EK..........	262
CSA025110.1-238	CSA025110.1	238	E-1K	.........EK..........	262
CSA033982.1-254	CSA033982.1	254	E-1K	.........EK..........	262
CSA002108.1-137	CSA002108.1	137	E-1K	.........EK..........	262
CSA013811.1-556	CSA013811.1	556	E-1K	.........EK..........	262
CSA026073.1-253	CSA026073.1	253	E-1K	.........EK..........	262
CSA034775.1-587	CSA034775.1	587	E-1K	.........EK..........	262
CSA025110.1-294	CSA025110.1	294	E-1K	.........EK..........	262
CSA015898.1-117	CSA015898.1	117	E-1K	.........EK..........	262
CSA010160.1-201	CSA010160.1	201	E-1K	.........EK..........	262
CSA007722.1-437	CSA007722.1	437	E-1K	.........EK..........	262
CSA005888.1-121	CSA005888.1	121	E-1K	.........EK..........	262
CSA029482.1-274	CSA029482.1	274	E-1K	.........EK..........	262
CSA014079.1-53	CSA014079.1	53	E-1K	.........EK..........	262
CSA032793.1-628	CSA032793.1	628	E-1K	.........EK..........	262
CSA015978.1-285	CSA015978.1	285	E-1K	.........EK..........	262
CSA007722.1-497	CSA007722.1	497	E-1K	.........EK..........	262
CSA013811.1-481	CSA013811.1	481	E-1K	.........EK..........	262
CSA005660.1-101	CSA005660.1	101	E-1K	.........EK..........	262
CSA016983.1-970	CSA016983.1	970	E-1K	.........EK..........	262
CSA002026.1-47	CSA002026.1	47	E-1K	.........EK..........	262
CSA022874.1-363	CSA022874.1	363	E-1K	.........EK..........	262
CSA000172.1-74	CSA000172.1	74	E-1K	.........EK..........	262
CSA002778.1-321	CSA002778.1	321	E-1K	.........EK..........	262
CSA031794.1-81	CSA031794.1	81	E-1K	.........EK..........	262
CSA035147.1-485	CSA035147.1	485	E-1K	.........EK..........	262
CSA028599.1-47	CSA028599.1	47	E-1K	.........EK..........	262
CSA011933.1-729	CSA011933.1	729	E-1K	.........EK..........	262
CSA005379.1-125	CSA005379.1	125	E-1K	.........EK..........	262
CSA008946.1-52	CSA008946.1	52	E-1K	.........EK..........	262
CSA019161.1-76	CSA019161.1	76	E-1K	.........EK..........	262
CSA003086.1-96	CSA003086.1	96	E-1K	.........EK..........	262
CSA005189.1-460	CSA005189.1	460	E-1K	.........EK..........	262
CSA016705.1-32	CSA016705.1	32	E-1K	.........EK..........	262
CSA031787.1-13	CSA031787.1	13	E-1K	.........EK..........	262
CSA019423.1-181	CSA019423.1	181	E-1K	.........EK..........	262
CSA033261.1-310	CSA033261.1	310	E-1K	.........EK..........	262
CSA011225.1-52	CSA011225.1	52	E-1K	.........EK..........	262
CSA032560.1-48	CSA032560.1	48	E-1K	.........EK..........	262
CSA000042.1-246	CSA000042.1	246	E-1K	.........EK..........	262
CSA018751.1-377	CSA018751.1	377	E-1K	.........EK..........	262
CSA025613.1-407	CSA025613.1	407	E-1K	.........EK..........	262
CSA035793.1-660	CSA035793.1	660	E-1K	.........EK..........	262
CSA015733.1-117	CSA015733.1	117	E-1K	.........EK..........	262
CSA003432.1-107	CSA003432.1	107	E-1K	.........EK..........	262
CSA032691.1-183	CSA032691.1	183	E-1K	.........EK..........	262
CSA014753.1-197	CSA014753.1	197	E-1K	.........EK..........	262
CSA005059.1-173	CSA005059.1	173	E-1K	.........EK..........	262
CSA012836.1-310	CSA012836.1	310	E-1K	.........EK..........	262
CSA034503.1-75	CSA034503.1	75	E-1K	.........EK..........	262
CSA001864.1-265	CSA001864.1	265	E-1K	.........EK..........	262
CSA000242.1-151	CSA000242.1	151	E-1K	.........EK..........	262
CSA034492.1-305	CSA034492.1	305	E-1K	.........EK..........	262
CSA016856.1-553	CSA016856.1	553	E-1K	.........EK..........	262
CSA035765.1-18	CSA035765.1	18	E-1K	.........EK..........	262
CSA005422.1-276	CSA005422.1	276	E-1K	.........EK..........	262
CSA034340.1-89	CSA034340.1	89	K-6KE+1	....K.....KE.........	41
CSA003232.1-237	CSA003232.1	237	K-6KE+1	....K.....KE.........	41
CSA028552.1-377	CSA028552.1	377	K-6KE+1	....K.....KE.........	41
CSA019857.1-559	CSA019857.1	559	K-6KE+1	....K.....KE.........	41
CSA003662.1-377	CSA003662.1	377	K-6KE+1	....K.....KE.........	41
CSA023208.1-583	CSA023208.1	583	K-6KE+1	....K.....KE.........	41
CSA021703.1-94	CSA021703.1	94	K-6KE+1	....K.....KE.........	41
CSA013811.1-277	CSA013811.1	277	K-6KE+1	....K.....KE.........	41
CSA018967.1-37	CSA018967.1	37	K-6KE+1	....K.....KE.........	41
CSA010785.1-278	CSA010785.1	278	K-6KE+1	....K.....KE.........	41
CSA026073.1-627	CSA026073.1	627	K-6KE+1	....K.....KE.........	41
CSA008487.1-217	CSA008487.1	217	K-6KE+1	....K.....KE.........	41
CSA005087.1-351	CSA005087.1	351	K-6KE+1	....K.....KE.........	41
CSA012572.1-367	CSA012572.1	367	K-6KE+1	....K.....KE.........	41
CSA011933.1-193	CSA011933.1	193	K-6KE+1	....K.....KE.........	41
CSA019241.1-65	CSA019241.1	65	K-6KE+1	....K.....KE.........	41
CSA005011.1-109	CSA005011.1	109	K-6KE+1	....K.....KE.........	41
CSA021619.1-247	CSA021619.1	247	K-6KE+1	....K.....KE.........	41
CSA015371.1-368	CSA015371.1	368	K-6KE+1	....K.....KE.........	41
CSA025704.1-519	CSA025704.1	519	K-6KE+1	....K.....KE.........	41
CSA020107.1-184	CSA020107.1	184	K-6KE+1	....K.....KE.........	41
CSA033796.1-408	CSA033796.1	408	K-6KE+1	....K.....KE.........	41
CSA023469.1-100	CSA023469.1	100	K-6KE+1	....K.....KE.........	41
CSA011621.1-39	CSA011621.1	39	K-6KE+1	....K.....KE.........	41
CSA024855.1-114	CSA024855.1	114	K-6KE+1	....K.....KE.........	41
CSA033458.1-139	CSA033458.1	139	K-6KE+1	....K.....KE.........	41
CSA011006.1-477	CSA011006.1	477	K-6KE+1	....K.....KE.........	41
CSA013853.1-188	CSA013853.1	188	K-6KE+1	....K.....KE.........	41
CSA000660.1-89	CSA000660.1	89	K-6KE+1	....K.....KE.........	41
CSA007585.1-70	CSA007585.1	70	K-6KE+1	....K.....KE.........	41
CSA027312.1-100	CSA027312.1	100	K-6KE+1	....K.....KE.........	41
CSA003650.1-112	CSA003650.1	112	K-6KE+1	....K.....KE.........	41
CSA015552.1-113	CSA015552.1	113	K-6KE+1	....K.....KE.........	41
CSA003480.1-27	CSA003480.1	27	K-6KE+1	....K.....KE.........	41
CSA036155.1-191	CSA036155.1	191	K-6KE+1	....K.....KE.........	41
CSA008530.1-241	CSA008530.1	241	K-6KE+1	....K.....KE.........	41
CSA036455.1-463	CSA036455.1	463	K-6KE+1	....K.....KE.........	41
CSA015733.1-152	CSA015733.1	152	K-6KE+1	....K.....KE.........	41
CSA032793.1-389	CSA032793.1	389	K-6KE+1	....K.....KE.........	41
CSA013811.1-252	CSA013811.1	252	K-6KE+1	....K.....KE.........	41
CSA026673.1-394	CSA026673.1	394	K-6KE+1	....K.....KE.........	41
CSA000963.1-560	CSA000963.1	560	KD+1K+7	..........KD.....K...	32
CSA000306.1-560	CSA000306.1	560	KD+1K+7	..........KD.....K...	32
CSA009227.1-560	CSA009227.1	560	KD+1K+7	..........KD.....K...	32
CSA023208.1-556	CSA023208.1	556	KD+1K+7	..........KD.....K...	32
CSA006518.1-82	CSA006518.1	82	KD+1K+7	..........KD.....K...	32
CSA002537.1-206	CSA002537.1	206	KD+1K+7	..........KD.....K...	32
CSA015316.1-131	CSA015316.1	131	KD+1K+7	..........KD.....K...	32
CSA024975.1-606	CSA024975.1	606	KD+1K+7	..........KD.....K...	32
CSA025894.1-60	CSA025894.1	60	KD+1K+7	..........KD.....K...	32
CSA017654.1-315	CSA017654.1	315	KD+1K+7	..........KD.....K...	32
CSA030414.1-93	CSA030414.1	93	KD+1K+7	..........KD.....K...	32
CSA009759.1-128	CSA009759.1	128	KD+1K+7	..........KD.....K...	32
CSA000795.1-144	CSA000795.1	144	KD+1K+7	..........KD.....K...	32
CSA019241.1-191	CSA019241.1	191	KD+1K+7	..........KD.....K...	32
CSA035110.1-122	CSA035110.1	122	KD+1K+7	..........KD.....K...	32
CSA028643.1-21	CSA028643.1	21	KD+1K+7	..........KD.....K...	32
CSA009518.1-171	CSA009518.1	171	KD+1K+7	..........KD.....K...	32
CSA005455.1-83	CSA005455.1	83	KD+1K+7	..........KD.....K...	32
CSA008945.1-71	CSA008945.1	71	KD+1K+7	..........KD.....K...	32
CSA001820.1-21	CSA001820.1	21	KD+1K+7	..........KD.....K...	32
CSA027456.1-374	CSA027456.1	374	KD+1K+7	..........KD.....K...	32
CSA028843.1-218	CSA028843.1	218	KD+1K+7	..........KD.....K...	32
CSA017237.1-229	CSA017237.1	229	KD+1K+7	..........KD.....K...	32
CSA013811.1-449	CSA013811.1	449	KD+1K+7	..........KD.....K...	32
CSA033099.1-15	CSA033099.1	15	KD+1K+7	..........KD.....K...	32
CSA015476.1-195	CSA015476.1	195	KD+1K+7	..........KD.....K...	32
CSA004531.1-142	CSA004531.1	142	KD+1K+7	..........KD.....K...	32
CSA000036.1-357	CSA000036.1	357	KD+1K+7	..........KD.....K...	32
CSA014181.1-60	CSA014181.1	60	KD+1K+7	..........KD.....K...	32
CSA027456.1-627	CSA027456.1	627	KD+1K+7	..........KD.....K...	32
CSA011770.1-123	CSA011770.1	123	KD+1K+7	..........KD.....K...	32
CSA021656.1-98	CSA021656.1	98	KD+1K+7	..........KD.....K...	32
CSA028552.1-387	CSA028552.1	387	KK+5	..........K....K.....	208
CSA003658.1-411	CSA003658.1	411	KK+5	..........K....K.....	208
CSA003662.1-387	CSA003662.1	387	KK+5	..........K....K.....	208
CSA021951.1-342	CSA021951.1	342	KK+5	..........K....K.....	208
CSA002555.1-1075	CSA002555.1	1075	KK+5	..........K....K.....	208
CSA018530.1-90	CSA018530.1	90	KK+5	..........K....K.....	208
CSA029884.1-101	CSA029884.1	101	KK+5	..........K....K.....	208
CSA036948.1-125	CSA036948.1	125	KK+5	..........K....K.....	208
CSA028748.1-433	CSA028748.1	433	KK+5	..........K....K.....	208
CSA002712.1-199	CSA002712.1	199	KK+5	..........K....K.....	208
CSA025704.1-163	CSA025704.1	163	KK+5	..........K....K.....	208
CSA030516.1-124	CSA030516.1	124	KK+5	..........K....K.....	208
CSA030406.1-209	CSA030406.1	209	KK+5	..........K....K.....	208
CSA020590.1-125	CSA020590.1	125	KK+5	..........K....K.....	208
CSA010797.1-121	CSA010797.1	121	KK+5	..........K....K.....	208
CSA001667.1-318	CSA001667.1	318	KK+5	..........K....K.....	208
CSA025443.1-121	CSA025443.1	121	KK+5	..........K....K.....	208
CSA009227.1-518	CSA009227.1	518	KK+5	..........K....K.....	208
CSA034037.1-443	CSA034037.1	443	KK+5	..........K....K.....	208
CSA005455.1-158	CSA005455.1	158	KK+5	..........K....K.....	208
CSA026304.1-94	CSA026304.1	94	KK+5	..........K....K.....	208
CSA023915.1-159	CSA023915.1	159	KK+5	..........K....K.....	208
CSA021126.1-312	CSA021126.1	312	KK+5	..........K....K.....	208
CSA017776.1-268	CSA017776.1	268	KK+5	..........K....K.....	208
CSA009025.1-131	CSA009025.1	131	KK+5	..........K....K.....	208
CSA010785.1-267	CSA010785.1	267	KK+5	..........K....K.....	208
CSA026954.1-319	CSA026954.1	319	KK+5	..........K....K.....	208
CSA025082.1-156	CSA025082.1	156	KK+5	..........K....K.....	208
CSA029472.1-202	CSA029472.1	202	KK+5	..........K....K.....	208
CSA025126.1-662	CSA025126.1	662	KK+5	..........K....K.....	208
CSA024625.1-62	CSA024625.1	62	KK+5	..........K....K.....	208
CSA009779.1-473	CSA009779.1	473	KK+5	..........K....K.....	208
CSA026004.1-189	CSA026004.1	189	KK+5	..........K....K.....	208
CSA027652.1-446	CSA027652.1	446	KK+5	..........K....K.....	208
CSA032793.1-220	CSA032793.1	220	KK+5	..........K....K.....	208
CSA028143.1-180	CSA028143.1	180	KK+5	..........K....K.....	208
CSA007008.1-129	CSA007008.1	129	KK+5	..........K....K.....	208
CSA011770.1-130	CSA011770.1	130	KK+5	..........K....K.....	208
CSA026274.1-53	CSA026274.1	53	KK+5	..........K....K.....	208
CSA024339.1-104	CSA024339.1	104	KK+5	..........K....K.....	208
CSA010160.1-441	CSA010160.1	441	KK+5	..........K....K.....	208
CSA023845.1-33	CSA023845.1	33	KK+5	..........K....K.....	208
CSA036415.1-106	CSA036415.1	106	KK+5	..........K....K.....	208
CSA026004.1-147	CSA026004.1	147	KK+5	..........K....K.....	208
CSA025321.1-242	CSA025321.1	242	KK+5	..........K....K.....	208
CSA025573.1-108	CSA025573.1	108	KK+5	..........K....K.....	208
CSA026367.1-139	CSA026367.1	139	KK+5	..........K....K.....	208
CSA029967.1-225	CSA029967.1	225	KK+5	..........K....K.....	208
CSA033083.1-115	CSA033083.1	115	KK+5	..........K....K.....	208
CSA032793.1-562	CSA032793.1	562	KK+5	..........K....K.....	208
CSA021951.1-226	CSA021951.1	226	KK+5	..........K....K.....	208
CSA022844.1-62	CSA022844.1	62	KK+5	..........K....K.....	208
CSA033458.1-128	CSA033458.1	128	KK+5	..........K....K.....	208
CSA011032.1-65	CSA011032.1	65	KK+5	..........K....K.....	208
CSA013417.1-77	CSA013417.1	77	KK+5	..........K....K.....	208
CSA006542.1-101	CSA006542.1	101	KK+5	..........K....K.....	208
CSA011054.1-89	CSA011054.1	89	KK+5	..........K....K.....	208
CSA018967.1-18	CSA018967.1	18	KK+5	..........K....K.....	208
CSA021853.1-94	CSA021853.1	94	KK+5	..........K....K.....	208
CSA015066.1-194	CSA015066.1	194	KK+5	..........K....K.....	208
CSA031781.1-455	CSA031781.1	455	KK+5	..........K....K.....	208
CSA020117.1-473	CSA020117.1	473	KK+5	..........K....K.....	208
CSA007849.1-208	CSA007849.1	208	KK+5	..........K....K.....	208
CSA023089.1-151	CSA023089.1	151	KK+5	..........K....K.....	208
CSA008740.1-142	CSA008740.1	142	KK+5	..........K....K.....	208
CSA000172.1-123	CSA000172.1	123	KK+5	..........K....K.....	208
CSA011441.1-48	CSA011441.1	48	KK+5	..........K....K.....	208
CSA028552.1-327	CSA028552.1	327	KK+5	..........K....K.....	208
CSA036892.1-65	CSA036892.1	65	KK+5	..........K....K.....	208
CSA033796.1-525	CSA033796.1	525	KK+5	..........K....K.....	208
CSA017603.1-65	CSA017603.1	65	KK+5	..........K....K.....	208
CSA028646.1-133	CSA028646.1	133	KK+5	..........K....K.....	208
CSA010528.1-22	CSA010528.1	22	KK+5	..........K....K.....	208
CSA009227.1-513	CSA009227.1	513	KK+5	..........K....K.....	208
CSA004024.1-265	CSA004024.1	265	KK+5	..........K....K.....	208
CSA026539.1-64	CSA026539.1	64	KK+5	..........K....K.....	208
CSA017933.1-120	CSA017933.1	120	KK+5	..........K....K.....	208
CSA007849.1-401	CSA007849.1	401	KK+5	..........K....K.....	208
CSA004532.1-215	CSA004532.1	215	KK+5	..........K....K.....	208
CSA032456.1-63	CSA032456.1	63	KK+5	..........K....K.....	208
CSA026073.1-633	CSA026073.1	633	KK+5	..........K....K.....	208
CSA015390.1-76	CSA015390.1	76	KK+5	..........K....K.....	208
CSA033628.1-1597	CSA033628.1	1597	KK+5	..........K....K.....	208
CSA002220.1-108	CSA002220.1	108	KK+5	..........K....K.....	208
CSA007815.1-121	CSA007815.1	121	KK+5	..........K....K.....	208
CSA015996.1-478	CSA015996.1	478	KK+5	..........K....K.....	208
CSA012532.1-317	CSA012532.1	317	KK+5	..........K....K.....	208
CSA013029.1-121	CSA013029.1	121	KK+5	..........K....K.....	208
CSA007682.1-66	CSA007682.1	66	KK+5	..........K....K.....	208
CSA015476.1-168	CSA015476.1	168	KK+5	..........K....K.....	208
CSA025321.1-76	CSA025321.1	76	KK+5	..........K....K.....	208
CSA013466.1-235	CSA013466.1	235	KK+5	..........K....K.....	208
CSA033482.1-153	CSA033482.1	153	KK+5	..........K....K.....	208
CSA000480.1-159	CSA000480.1	159	KK+5	..........K....K.....	208
CSA030060.1-109	CSA030060.1	109	KK+5	..........K....K.....	208
CSA032978.1-107	CSA032978.1	107	KK+5	..........K....K.....	208
CSA015476.1-127	CSA015476.1	127	KK+5	..........K....K.....	208
CSA030173.1-89	CSA030173.1	89	KK+5	..........K....K.....	208
CSA015733.1-193	CSA015733.1	193	KK+5	..........K....K.....	208
CSA033458.1-117	CSA033458.1	117	KK+5	..........K....K.....	208
CSA010842.1-66	CSA010842.1	66	KK+5	..........K....K.....	208
CSA001216.1-297	CSA001216.1	297	KK+5	..........K....K.....	208
CSA001667.1-427	CSA001667.1	427	KK+5	..........K....K.....	208
CSA025082.1-47	CSA025082.1	47	KK+5	..........K....K.....	208
CSA005888.1-116	CSA005888.1	116	KK+5	..........K....K.....	208
CSA022255.1-186	CSA022255.1	186	KK+5	..........K....K.....	208
CSA024064.1-189	CSA024064.1	189	KK+5	..........K....K.....	208
CSA036790.1-101	CSA036790.1	101	KK+5	..........K....K.....	208
CSA032793.1-120	CSA032793.1	120	KK+5	..........K....K.....	208
CSA018927.1-188	CSA018927.1	188	KK+5	..........K....K.....	208
CSA034127.1-114	CSA034127.1	114	KK+5	..........K....K.....	208
CSA019962.1-444	CSA019962.1	444	KK+5	..........K....K.....	208
CSA020913.1-163	CSA020913.1	163	KK+5	..........K....K.....	208
CSA016353.1-162	CSA016353.1	162	KK+5	..........K....K.....	208
CSA011950.1-178	CSA011950.1	178	KK+5	..........K....K.....	208
CSA000107.1-188	CSA000107.1	188	KK+5	..........K....K.....	208
CSA002466.1-145	CSA002466.1	145	KK+5	..........K....K.....	208
CSA005509.1-139	CSA005509.1	139	KK+5	..........K....K.....	208
CSA010192.1-154	CSA010192.1	154	KK+5	..........K....K.....	208
CSA021739.1-94	CSA021739.1	94	KK+5	..........K....K.....	208
CSA011739.1-415	CSA011739.1	415	KK+5	..........K....K.....	208
CSA026777.1-44	CSA026777.1	44	KK+5	..........K....K.....	208
CSA000531.1-71	CSA000531.1	71	KK+5	..........K....K.....	208
CSA035408.1-418	CSA035408.1	418	KK+5	..........K....K.....	208
CSA036415.1-101	CSA036415.1	101	KK+5	..........K....K.....	208
CSA036357.1-229	CSA036357.1	229	KK+5	..........K....K.....	208
CSA007666.1-54	CSA007666.1	54	KK+5	..........K....K.....	208
CSA007207.1-60	CSA007207.1	60	KK+5	..........K....K.....	208
CSA029975.1-139	CSA029975.1	139	KK+5	..........K....K.....	208
CSA011021.1-238	CSA011021.1	238	KK+5	..........K....K.....	208
CSA010446.1-346	CSA010446.1	346	KK+5	..........K....K.....	208
CSA035896.1-116	CSA035896.1	116	KK+5	..........K....K.....	208
CSA002108.1-150	CSA002108.1	150	KK+5	..........K....K.....	208
CSA036554.1-82	CSA036554.1	82	KK+5	..........K....K.....	208
CSA025496.1-584	CSA025496.1	584	KK+5	..........K....K.....	208
CSA015773.1-197	CSA015773.1	197	KK+5	..........K....K.....	208
CSA003732.1-91	CSA003732.1	91	KK+5	..........K....K.....	208
CSA011959.1-86	CSA011959.1	86	KK+5	..........K....K.....	208
CSA026351.1-124	CSA026351.1	124	KK+5	..........K....K.....	208
CSA026073.1-616	CSA026073.1	616	KK+5	..........K....K.....	208
CSA008855.1-191	CSA008855.1	191	KK+5	..........K....K.....	208
CSA029979.1-1162	CSA029979.1	1162	KK+5	..........K....K.....	208
CSA020674.1-162	CSA020674.1	162	KK+5	..........K....K.....	208
CSA036455.1-108	CSA036455.1	108	KK+5	..........K....K.....	208
CSA026304.1-59	CSA026304.1	59	KK+5	..........K....K.....	208
CSA016705.1-523	CSA016705.1	523	KK+5	..........K....K.....	208
CSA015454.1-88	CSA015454.1	88	KK+5	..........K....K.....	208
CSA009227.1-252	CSA009227.1	252	KK+5	..........K....K.....	208
CSA002703.1-84	CSA002703.1	84	KK+5	..........K....K.....	208
CSA027285.1-198	CSA027285.1	198	KK+5	..........K....K.....	208
CSA010519.1-192	CSA010519.1	192	KK+5	..........K....K.....	208
CSA012291.1-400	CSA012291.1	400	KK+5	..........K....K.....	208
CSA033628.1-1544	CSA033628.1	1544	KK+5	..........K....K.....	208
CSA020889.1-14	CSA020889.1	14	KK+5	..........K....K.....	208
CSA026482.1-90	CSA026482.1	90	KK+5	..........K....K.....	208
CSA022823.1-26	CSA022823.1	26	KK+5	..........K....K.....	208
CSA009617.1-205	CSA009617.1	205	KK+5	..........K....K.....	208
CSA031106.1-163	CSA031106.1	163	KK+5	..........K....K.....	208
CSA036455.1-278	CSA036455.1	278	KK+5	..........K....K.....	208
CSA036415.1-96	CSA036415.1	96	KK+5	..........K....K.....	208
CSA034820.1-57	CSA034820.1	57	KK+5	..........K....K.....	208
CSA035408.1-423	CSA035408.1	423	KK+5	..........K....K.....	208
CSA008278.1-141	CSA008278.1	141	KK+5	..........K....K.....	208
CSA024064.1-184	CSA024064.1	184	KK+5	..........K....K.....	208
CSA025587.1-59	CSA025587.1	59	KK+5	..........K....K.....	208
CSA034820.1-62	CSA034820.1	62	KK+5	..........K....K.....	208
CSA009913.1-293	CSA009913.1	293	KK+5	..........K....K.....	208
CSA035706.1-198	CSA035706.1	198	KK+5	..........K....K.....	208
CSA010160.1-149	CSA010160.1	149	KK+5	..........K....K.....	208
CSA033261.1-15	CSA033261.1	15	KK+5	..........K....K.....	208
CSA024339.1-240	CSA024339.1	240	KK+5	..........K....K.....	208
CSA022360.1-106	CSA022360.1	106	KK+5	..........K....K.....	208
CSA017776.1-461	CSA017776.1	461	KK+5	..........K....K.....	208
CSA029743.1-85	CSA029743.1	85	KK+5	..........K....K.....	208
CSA016043.1-648	CSA016043.1	648	KK+5	..........K....K.....	208
CSA010530.1-83	CSA010530.1	83	KK+5	..........K....K.....	208
CSA005116.1-306	CSA005116.1	306	KK+5	..........K....K.....	208
CSA032657.1-269	CSA032657.1	269	KK+5	..........K....K.....	208
CSA024525.1-107	CSA024525.1	107	KK+5	..........K....K.....	208
CSA027461.1-255	CSA027461.1	255	KK+5	..........K....K.....	208
CSA032366.1-87	CSA032366.1	87	KK+5	..........K....K.....	208
CSA031117.1-24	CSA031117.1	24	KK+5	..........K....K.....	208
CSA015092.1-110	CSA015092.1	110	KK+5	..........K....K.....	208
CSA033628.1-1539	CSA033628.1	1539	KK+5	..........K....K.....	208
CSA001864.1-650	CSA001864.1	650	KK+5	..........K....K.....	208
CSA025224.1-31	CSA025224.1	31	KK+5	..........K....K.....	208
CSA020068.1-140	CSA020068.1	140	KK+5	..........K....K.....	208
CSA021564.1-237	CSA021564.1	237	KK+5	..........K....K.....	208
CSA021948.1-123	CSA021948.1	123	KK+5	..........K....K.....	208
CSA018613.1-107	CSA018613.1	107	KK+5	..........K....K.....	208
CSA015733.1-198	CSA015733.1	198	KK+5	..........K....K.....	208
CSA030644.1-73	CSA030644.1	73	KK+5	..........K....K.....	208
CSA022980.1-188	CSA022980.1	188	KK+5	..........K....K.....	208
CSA026796.1-237	CSA026796.1	237	KK+5	..........K....K.....	208
CSA019996.1-163	CSA019996.1	163	KK+5	..........K....K.....	208
CSA017525.1-75	CSA017525.1	75	KK+5	..........K....K.....	208
CSA014742.1-176	CSA014742.1	176	KK+5	..........K....K.....	208
CSA015093.1-61	CSA015093.1	61	KK+5	..........K....K.....	208
CSA010681.1-206	CSA010681.1	206	KK+5	..........K....K.....	208
CSA025687.1-33	CSA025687.1	33	KK+5	..........K....K.....	208
CSA033864.1-143	CSA033864.1	143	KK+5	..........K....K.....	208
CSA026350.1-147	CSA026350.1	147	KK+5	..........K....K.....	208
CSA020761.1-375	CSA020761.1	375	KK+5	..........K....K.....	208
CSA003654.1-365	CSA003654.1	365	KK+5	..........K....K.....	208
CSA024512.1-44	CSA024512.1	44	KK+5	..........K....K.....	208
CSA028726.1-137	CSA028726.1	137	KK+5	..........K....K.....	208
CSA007815.1-89	CSA007815.1	89	KK+5	..........K....K.....	208
CSA020587.1-79	CSA020587.1	79	KK+5	..........K....K.....	208
CSA033802.1-123	CSA033802.1	123	KD+1	..........KD.........	157
CSA029874.1-123	CSA029874.1	123	KD+1	..........KD.........	157
CSA008341.1-563	CSA008341.1	563	KD+1	..........KD.........	157
CSA013811.1-547	CSA013811.1	547	KD+1	..........KD.........	157
CSA012537.1-301	CSA012537.1	301	KD+1	..........KD.........	157
CSA027456.1-303	CSA027456.1	303	KD+1	..........KD.........	157
CSA032793.1-588	CSA032793.1	588	KD+1	..........KD.........	157
CSA013547.1-547	CSA013547.1	547	KD+1	..........KD.........	157
CSA028194.1-156	CSA028194.1	156	KD+1	..........KD.........	157
CSA030367.1-588	CSA030367.1	588	KD+1	..........KD.........	157
CSA032885.1-521	CSA032885.1	521	KD+1	..........KD.........	157
CSA028194.1-552	CSA028194.1	552	KD+1	..........KD.........	157
CSA021564.1-231	CSA021564.1	231	KD+1	..........KD.........	157
CSA019148.1-19	CSA019148.1	19	KD+1	..........KD.........	157
CSA006518.1-94	CSA006518.1	94	KD+1	..........KD.........	157
CSA026073.1-319	CSA026073.1	319	KD+1	..........KD.........	157
CSA023321.1-210	CSA023321.1	210	KD+1	..........KD.........	157
CSA030792.1-36	CSA030792.1	36	KD+1	..........KD.........	157
CSA021639.1-213	CSA021639.1	213	KD+1	..........KD.........	157
CSA012958.1-234	CSA012958.1	234	KD+1	..........KD.........	157
CSA002220.1-18	CSA002220.1	18	KD+1	..........KD.........	157
CSA010324.1-782	CSA010324.1	782	KD+1	..........KD.........	157
CSA032333.1-916	CSA032333.1	916	KD+1	..........KD.........	157
CSA014557.1-17	CSA014557.1	17	KD+1	..........KD.........	157
CSA013341.1-184	CSA013341.1	184	KD+1	..........KD.........	157
CSA017238.1-154	CSA017238.1	154	KD+1	..........KD.........	157
CSA026004.1-141	CSA026004.1	141	KD+1	..........KD.........	157
CSA002537.1-218	CSA002537.1	218	KD+1	..........KD.........	157
CSA036323.1-124	CSA036323.1	124	KD+1	..........KD.........	157
CSA029877.1-22	CSA029877.1	22	KD+1	..........KD.........	157
CSA034363.1-174	CSA034363.1	174	KD+1	..........KD.........	157
CSA024975.1-533	CSA024975.1	533	KD+1	..........KD.........	157
CSA030618.1-82	CSA030618.1	82	KD+1	..........KD.........	157
CSA003651.1-55	CSA003651.1	55	KD+1	..........KD.........	157
CSA030516.1-97	CSA030516.1	97	KD+1	..........KD.........	157
CSA010616.1-187	CSA010616.1	187	KD+1	..........KD.........	157
CSA011978.1-31	CSA011978.1	31	KD+1	..........KD.........	157
CSA000531.1-155	CSA000531.1	155	KD+1	..........KD.........	157
CSA018687.1-715	CSA018687.1	715	KD+1	..........KD.........	157
CSA003697.1-93	CSA003697.1	93	KD+1	..........KD.........	157
CSA007544.1-672	CSA007544.1	672	KD+1	..........KD.........	157
CSA018282.1-154	CSA018282.1	154	KD+1	..........KD.........	157
CSA007722.1-366	CSA007722.1	366	KD+1	..........KD.........	157
CSA027832.1-30	CSA027832.1	30	KD+1	..........KD.........	157
CSA011544.1-55	CSA011544.1	55	KD+1	..........KD.........	157
CSA021126.1-249	CSA021126.1	249	KD+1	..........KD.........	157
CSA021143.1-38	CSA021143.1	38	KD+1	..........KD.........	157
CSA028194.1-512	CSA028194.1	512	KD+1	..........KD.........	157
CSA009720.1-212	CSA009720.1	212	KD+1	..........KD.........	157
CSA017100.1-533	CSA017100.1	533	KD+1	..........KD.........	157
CSA016043.1-146	CSA016043.1	146	KD+1	..........KD.........	157
CSA012999.1-91	CSA012999.1	91	KD+1	..........KD.........	157
CSA036241.1-108	CSA036241.1	108	KD+1	..........KD.........	157
CSA035382.1-56	CSA035382.1	56	KD+1	..........KD.........	157
CSA000790.1-102	CSA000790.1	102	KD+1	..........KD.........	157
CSA017616.1-221	CSA017616.1	221	KD+1	..........KD.........	157
CSA026954.1-233	CSA026954.1	233	KD+1	..........KD.........	157
CSA029877.1-95	CSA029877.1	95	KD+1	..........KD.........	157
CSA035108.1-88	CSA035108.1	88	KD+1	..........KD.........	157
CSA018358.1-393	CSA018358.1	393	KD+1	..........KD.........	157
CSA031781.1-17	CSA031781.1	17	KD+1	..........KD.........	157
CSA021739.1-31	CSA021739.1	31	KD+1	..........KD.........	157
CSA019681.1-154	CSA019681.1	154	KD+1	..........KD.........	157
CSA002568.1-193	CSA002568.1	193	KD+1	..........KD.........	157
CSA011621.1-107	CSA011621.1	107	KD+1	..........KD.........	157
CSA021512.1-235	CSA021512.1	235	KD+1	..........KD.........	157
CSA012537.1-601	CSA012537.1	601	KD+1	..........KD.........	157
CSA010446.1-459	CSA010446.1	459	KD+1	..........KD.........	157
CSA009889.1-441	CSA009889.1	441	KD+1	..........KD.........	157
CSA033628.1-1678	CSA033628.1	1678	KD+1	..........KD.........	157
CSA001777.1-174	CSA001777.1	174	KD+1	..........KD.........	157
CSA022045.1-68	CSA022045.1	68	KD+1	..........KD.........	157
CSA010191.1-638	CSA010191.1	638	KD+1	..........KD.........	157
CSA034325.1-359	CSA034325.1	359	KD+1	..........KD.........	157
CSA009205.1-372	CSA009205.1	372	KD+1	..........KD.........	157
CSA016470.1-188	CSA016470.1	188	KD+1	..........KD.........	157
CSA036938.1-25	CSA036938.1	25	KD+1	..........KD.........	157
CSA021951.1-56	CSA021951.1	56	KD+1	..........KD.........	157
CSA011382.1-144	CSA011382.1	144	KD+1	..........KD.........	157
CSA021739.1-91	CSA021739.1	91	KD+1	..........KD.........	157
CSA003213.1-244	CSA003213.1	244	KD+1	..........KD.........	157
CSA002568.1-242	CSA002568.1	242	KD+1	..........KD.........	157
CSA034340.1-108	CSA034340.1	108	KD+1	..........KD.........	157
CSA030262.1-243	CSA030262.1	243	KD+1	..........KD.........	157
CSA027797.1-98	CSA027797.1	98	KD+1	..........KD.........	157
CSA003662.1-68	CSA003662.1	68	KD+1	..........KD.........	157
CSA016186.1-430	CSA016186.1	430	KD+1	..........KD.........	157
CSA013155.1-86	CSA013155.1	86	KD+1	..........KD.........	157
CSA004279.1-295	CSA004279.1	295	KD+1	..........KD.........	157
CSA035939.1-214	CSA035939.1	214	KD+1	..........KD.........	157
CSA022255.1-249	CSA022255.1	249	KD+1	..........KD.........	157
CSA013184.1-131	CSA013184.1	131	KD+1	..........KD.........	157
CSA026073.1-638	CSA026073.1	638	KD+1	..........KD.........	157
CSA007724.1-432	CSA007724.1	432	KD+1	..........KD.........	157
CSA028143.1-138	CSA028143.1	138	KD+1	..........KD.........	157
CSA030439.1-509	CSA030439.1	509	KD+1	..........KD.........	157
CSA024064.1-180	CSA024064.1	180	KD+1	..........KD.........	157
CSA033628.1-1743	CSA033628.1	1743	KD+1	..........KD.........	157
CSA018167.1-1028	CSA018167.1	1028	KD+1	..........KD.........	157
CSA007571.1-48	CSA007571.1	48	KD+1	..........KD.........	157
CSA010085.1-11	CSA010085.1	11	KD+1	..........KD.........	157
CSA010083.1-385	CSA010083.1	385	KD+1	..........KD.........	157
CSA028001.1-34	CSA028001.1	34	KD+1	..........KD.........	157
CSA033083.1-52	CSA033083.1	52	KD+1	..........KD.........	157
CSA003658.1-451	CSA003658.1	451	KD+1	..........KD.........	157
CSA011619.1-357	CSA011619.1	357	KD+1	..........KD.........	157
CSA028031.1-254	CSA028031.1	254	KD+1	..........KD.........	157
CSA010844.1-66	CSA010844.1	66	KD+1	..........KD.........	157
CSA028748.1-333	CSA028748.1	333	KD+1	..........KD.........	157
CSA002712.1-250	CSA002712.1	250	KD+1	..........KD.........	157
CSA028031.1-234	CSA028031.1	234	KD+1	..........KD.........	157
CSA033796.1-312	CSA033796.1	312	KD+1	..........KD.........	157
CSA033762.1-184	CSA033762.1	184	KD+1	..........KD.........	157
CSA010446.1-351	CSA010446.1	351	KD+1	..........KD.........	157
CSA025803.1-163	CSA025803.1	163	KD+1	..........KD.........	157
CSA032813.1-46	CSA032813.1	46	KD+1	..........KD.........	157
CSA025025.1-215	CSA025025.1	215	KD+1	..........KD.........	157
CSA025110.1-85	CSA025110.1	85	KD+1	..........KD.........	157
CSA010530.1-97	CSA010530.1	97	KD+1	..........KD.........	157
CSA003060.1-261	CSA003060.1	261	KD+1	..........KD.........	157
CSA023147.1-123	CSA023147.1	123	KD+1	..........KD.........	157
CSA029877.1-78	CSA029877.1	78	KD+1	..........KD.........	157
CSA004532.1-256	CSA004532.1	256	KD+1	..........KD.........	157
CSA009418.1-148	CSA009418.1	148	KD+1	..........KD.........	157
CSA012958.1-245	CSA012958.1	245	KD+1	..........KD.........	157
CSA010519.1-83	CSA010519.1	83	KD+1	..........KD.........	157
CSA019089.1-187	CSA019089.1	187	KD+1	..........KD.........	157
CSA034927.1-189	CSA034927.1	189	KD+1	..........KD.........	157
CSA011668.1-63	CSA011668.1	63	KD+1	..........KD.........	157
CSA021143.1-331	CSA021143.1	331	KD+1	..........KD.........	157
CSA025186.1-240	CSA025186.1	240	KD+1	..........KD.........	157
CSA035826.1-38	CSA035826.1	38	KD+1	..........KD.........	157
CSA007565.1-168	CSA007565.1	168	KD+1	..........KD.........	157
CSA001723.1-246	CSA001723.1	246	KD+1	..........KD.........	157
CSA021639.1-95	CSA021639.1	95	KD+1	..........KD.........	157
CSA030060.1-28	CSA030060.1	28	KD+1	..........KD.........	157
CSA025676.1-248	CSA025676.1	248	KD+1	..........KD.........	157
CSA028031.1-303	CSA028031.1	303	KD+1	..........KD.........	157
CSA005568.1-217	CSA005568.1	217	KD+1	..........KD.........	157
CSA026896.1-134	CSA026896.1	134	KD+1	..........KD.........	157
CSA000931.1-285	CSA000931.1	285	KD+1	..........KD.........	157
CSA019996.1-94	CSA019996.1	94	KD+1	..........KD.........	157
CSA011221.1-88	CSA011221.1	88	KD+1	..........KD.........	157
CSA026073.1-225	CSA026073.1	225	KD+1	..........KD.........	157
CSA030281.1-170	CSA030281.1	170	KD+1	..........KD.........	157
CSA009283.1-21	CSA009283.1	21	KD+1	..........KD.........	157
CSA002213.1-21	CSA002213.1	21	KD+1	..........KD.........	157
CSA015989.1-54	CSA015989.1	54	KD+1	..........KD.........	157
CSA013702.1-142	CSA013702.1	142	KD+1	..........KD.........	157
CSA001325.1-179	CSA001325.1	179	KD+1	..........KD.........	157
CSA019996.1-153	CSA019996.1	153	KD+1	..........KD.........	157
CSA026821.1-332	CSA026821.1	332	KD+1	..........KD.........	157
CSA022079.1-177	CSA022079.1	177	KD+1	..........KD.........	157
CSA020562.1-44	CSA020562.1	44	KD+1	..........KD.........	157
CSA036210.1-67	CSA036210.1	67	KD+1	..........KD.........	157
CSA019997.1-286	CSA019997.1	286	KD+1	..........KD.........	157
CSA036938.1-216	CSA036938.1	216	KD+1	..........KD.........	157
CSA009227.1-532	CSA009227.1	532	KK+7	..........K......K...	175
CSA015476.1-292	CSA015476.1	292	KK+7	..........K......K...	175
CSA000306.1-532	CSA000306.1	532	KK+7	..........K......K...	175
CSA000963.1-532	CSA000963.1	532	KK+7	..........K......K...	175
CSA012532.1-405	CSA012532.1	405	KK+7	..........K......K...	175
CSA013417.1-215	CSA013417.1	215	KK+7	..........K......K...	175
CSA028660.1-136	CSA028660.1	136	KK+7	..........K......K...	175
CSA001786.1-62	CSA001786.1	62	KK+7	..........K......K...	175
CSA011207.1-26	CSA011207.1	26	KK+7	..........K......K...	175
CSA017789.1-65	CSA017789.1	65	KK+7	..........K......K...	175
CSA026298.1-481	CSA026298.1	481	KK+7	..........K......K...	175
CSA021639.1-221	CSA021639.1	221	KK+7	..........K......K...	175
CSA025687.1-26	CSA025687.1	26	KK+7	..........K......K...	175
CSA036135.1-87	CSA036135.1	87	KK+7	..........K......K...	175
CSA026073.1-582	CSA026073.1	582	KK+7	..........K......K...	175
CSA010191.1-582	CSA010191.1	582	KK+7	..........K......K...	175
CSA018288.1-101	CSA018288.1	101	KK+7	..........K......K...	175
CSA036806.1-137	CSA036806.1	137	KK+7	..........K......K...	175
CSA021739.1-75	CSA021739.1	75	KK+7	..........K......K...	175
CSA022929.1-252	CSA022929.1	252	KK+7	..........K......K...	175
CSA033261.1-354	CSA033261.1	354	KK+7	..........K......K...	175
CSA026447.1-50	CSA026447.1	50	KK+7	..........K......K...	175
CSA032584.1-110	CSA032584.1	110	KK+7	..........K......K...	175
CSA002354.1-27	CSA002354.1	27	KK+7	..........K......K...	175
CSA036938.1-21	CSA036938.1	21	KK+7	..........K......K...	175
CSA015066.1-119	CSA015066.1	119	KK+7	..........K......K...	175
CSA001723.1-212	CSA001723.1	212	KK+7	..........K......K...	175
CSA022360.1-179	CSA022360.1	179	KK+7	..........K......K...	175
CSA002568.1-226	CSA002568.1	226	KK+7	..........K......K...	175
CSA026004.1-209	CSA026004.1	209	KK+7	..........K......K...	175
CSA033259.1-247	CSA033259.1	247	KK+7	..........K......K...	175
CSA032793.1-113	CSA032793.1	113	KK+7	..........K......K...	175
CSA026341.1-443	CSA026341.1	443	KK+7	..........K......K...	175
CSA010129.1-238	CSA010129.1	238	KK+7	..........K......K...	175
CSA007940.1-224	CSA007940.1	224	KK+7	..........K......K...	175
CSA030198.1-138	CSA030198.1	138	KK+7	..........K......K...	175
CSA012532.1-353	CSA012532.1	353	KK+7	..........K......K...	175
CSA017430.1-235	CSA017430.1	235	KK+7	..........K......K...	175
CSA032350.1-79	CSA032350.1	79	KK+7	..........K......K...	175
CSA009759.1-170	CSA009759.1	170	KK+7	..........K......K...	175
CSA036590.1-126	CSA036590.1	126	KK+7	..........K......K...	175
CSA007673.1-154	CSA007673.1	154	KK+7	..........K......K...	175
CSA003234.1-37	CSA003234.1	37	KK+7	..........K......K...	175
CSA032584.1-175	CSA032584.1	175	KK+7	..........K......K...	175
CSA033083.1-63	CSA033083.1	63	KK+7	..........K......K...	175
CSA001107.1-71	CSA001107.1	71	KK+7	..........K......K...	175
CSA024905.1-60	CSA024905.1	60	KK+7	..........K......K...	175
CSA022953.1-72	CSA022953.1	72	KK+7	..........K......K...	175
CSA025025.1-75	CSA025025.1	75	KK+7	..........K......K...	175
CSA021446.1-17	CSA021446.1	17	KK+7	..........K......K...	175
CSA006957.1-50	CSA006957.1	50	KK+7	..........K......K...	175
CSA007815.1-82	CSA007815.1	82	KK+7	..........K......K...	175
CSA011441.1-53	CSA011441.1	53	KK+7	..........K......K...	175
CSA000172.1-106	CSA000172.1	106	KK+7	..........K......K...	175
CSA035726.1-212	CSA035726.1	212	KK+7	..........K......K...	175
CSA019161.1-84	CSA019161.1	84	KK+7	..........K......K...	175
CSA034656.1-89	CSA034656.1	89	KK+7	..........K......K...	175
CSA000795.1-223	CSA000795.1	223	KK+7	..........K......K...	175
CSA005231.1-173	CSA005231.1	173	KK+7	..........K......K...	175
CSA023554.1-269	CSA023554.1	269	KK+7	..........K......K...	175
CSA036135.1-124	CSA036135.1	124	KK+7	..........K......K...	175
CSA028263.1-389	CSA028263.1	389	KK+7	..........K......K...	175
CSA026552.1-171	CSA026552.1	171	KK+7	..........K......K...	175
CSA009850.1-34	CSA009850.1	34	KK+7	..........K......K...	175
CSA012532.1-588	CSA012532.1	588	KK+7	..........K......K...	175
CSA008278.1-139	CSA008278.1	139	KK+7	..........K......K...	175
CSA016400.1-13	CSA016400.1	13	KK+7	..........K......K...	175
CSA022953.1-123	CSA022953.1	123	KK+7	..........K......K...	175
CSA022929.1-83	CSA022929.1	83	KK+7	..........K......K...	175
CSA013374.1-169	CSA013374.1	169	KK+7	..........K......K...	175
CSA000531.1-167	CSA000531.1	167	KK+7	..........K......K...	175
CSA029342.1-80	CSA029342.1	80	KK+7	..........K......K...	175
CSA020896.1-309	CSA020896.1	309	KK+7	..........K......K...	175
CSA003213.1-237	CSA003213.1	237	KK+7	..........K......K...	175
CSA008945.1-188	CSA008945.1	188	KK+7	..........K......K...	175
CSA033952.1-201	CSA033952.1	201	KK+7	..........K......K...	175
CSA010844.1-278	CSA010844.1	278	KK+7	..........K......K...	175
CSA013381.1-319	CSA013381.1	319	KK+7	..........K......K...	175
CSA032793.1-125	CSA032793.1	125	KK+7	..........K......K...	175
CSA028643.1-63	CSA028643.1	63	KK+7	..........K......K...	175
CSA027186.1-241	CSA027186.1	241	KK+7	..........K......K...	175
CSA017190.1-77	CSA017190.1	77	KK+7	..........K......K...	175
CSA003662.1-408	CSA003662.1	408	KK+7	..........K......K...	175
CSA021114.1-165	CSA021114.1	165	KK+7	..........K......K...	175
CSA003557.1-129	CSA003557.1	129	KK+7	..........K......K...	175
CSA024905.1-53	CSA024905.1	53	KK+7	..........K......K...	175
CSA005377.1-143	CSA005377.1	143	KK+7	..........K......K...	175
CSA034340.1-101	CSA034340.1	101	KK+7	..........K......K...	175
CSA027489.1-203	CSA027489.1	203	KK+7	..........K......K...	175
CSA015535.1-1536	CSA015535.1	1536	KK+7	..........K......K...	175
CSA025496.1-518	CSA025496.1	518	KK+7	..........K......K...	175
CSA001820.1-63	CSA001820.1	63	KK+7	..........K......K...	175
CSA026367.1-76	CSA026367.1	76	KK+7	..........K......K...	175
CSA004254.1-47	CSA004254.1	47	KK+7	..........K......K...	175
CSA001667.1-172	CSA001667.1	172	KK+7	..........K......K...	175
CSA009227.1-506	CSA009227.1	506	KK+7	..........K......K...	175
CSA025321.1-130	CSA025321.1	130	KK+7	..........K......K...	175
CSA015390.1-84	CSA015390.1	84	KK+7	..........K......K...	175
CSA022847.1-113	CSA022847.1	113	KK+7	..........K......K...	175
CSA011928.1-333	CSA011928.1	333	KK+7	..........K......K...	175
CSA026796.1-179	CSA026796.1	179	KK+7	..........K......K...	175
CSA009388.1-19	CSA009388.1	19	KK+7	..........K......K...	175
CSA001114.1-105	CSA001114.1	105	KK+7	..........K......K...	175
CSA007722.1-129	CSA007722.1	129	KK+7	..........K......K...	175
CSA001667.1-366	CSA001667.1	366	KK+7	..........K......K...	175
CSA019996.1-395	CSA019996.1	395	KK+7	..........K......K...	175
CSA017238.1-147	CSA017238.1	147	KK+7	..........K......K...	175
CSA015390.1-69	CSA015390.1	69	KK+7	..........K......K...	175
CSA029342.1-51	CSA029342.1	51	KK+7	..........K......K...	175
CSA009025.1-19	CSA009025.1	19	KK+7	..........K......K...	175
CSA011175.1-345	CSA011175.1	345	KK+7	..........K......K...	175
CSA028921.1-44	CSA028921.1	44	KK+7	..........K......K...	175
CSA011908.1-355	CSA011908.1	355	KK+7	..........K......K...	175
CSA036589.1-242	CSA036589.1	242	KK+7	..........K......K...	175
CSA022844.1-49	CSA022844.1	49	KK+7	..........K......K...	175
CSA004763.1-138	CSA004763.1	138	KK+7	..........K......K...	175
CSA016853.1-55	CSA016853.1	55	KK+7	..........K......K...	175
CSA011908.1-172	CSA011908.1	172	KK+7	..........K......K...	175
CSA026777.1-49	CSA026777.1	49	KK+7	..........K......K...	175
CSA022980.1-198	CSA022980.1	198	KK+7	..........K......K...	175
CSA016043.1-598	CSA016043.1	598	KK+7	..........K......K...	175
CSA005551.1-13	CSA005551.1	13	KK+7	..........K......K...	175
CSA019424.1-202	CSA019424.1	202	KK+7	..........K......K...	175
CSA001723.1-219	CSA001723.1	219	KK+7	..........K......K...	175
CSA033628.1-1549	CSA033628.1	1549	KK+7	..........K......K...	175
CSA032793.1-525	CSA032793.1	525	KK+7	..........K......K...	175
CSA009720.1-69	CSA009720.1	69	KK+7	..........K......K...	175
CSA004338.1-171	CSA004338.1	171	KK+7	..........K......K...	175
CSA018181.1-32	CSA018181.1	32	KK+7	..........K......K...	175
CSA034878.1-166	CSA034878.1	166	KK+7	..........K......K...	175
CSA018167.1-766	CSA018167.1	766	KK+7	..........K......K...	175
CSA009227.1-567	CSA009227.1	567	KK+7	..........K......K...	175
CSA008878.1-11	CSA008878.1	11	KK+7	..........K......K...	175
CSA035207.1-87	CSA035207.1	87	KK+7	..........K......K...	175
CSA027795.1-269	CSA027795.1	269	KK+7	..........K......K...	175
CSA019161.1-454	CSA019161.1	454	KK+7	..........K......K...	175
CSA011006.1-349	CSA011006.1	349	KK+7	..........K......K...	175
CSA002712.1-243	CSA002712.1	243	KK+7	..........K......K...	175
CSA021619.1-281	CSA021619.1	281	KK+7	..........K......K...	175
CSA019899.1-55	CSA019899.1	55	KK+7	..........K......K...	175
CSA013547.1-326	CSA013547.1	326	KK+7	..........K......K...	175
CSA030173.1-94	CSA030173.1	94	KK+7	..........K......K...	175
CSA018282.1-147	CSA018282.1	147	KK+7	..........K......K...	175
CSA002712.1-301	CSA002712.1	301	KK+7	..........K......K...	175
CSA009889.1-424	CSA009889.1	424	KK+7	..........K......K...	175
CSA020530.1-314	CSA020530.1	314	KK+7	..........K......K...	175
CSA000627.1-121	CSA000627.1	121	KK+7	..........K......K...	175
CSA026902.1-564	CSA026902.1	564	KK+7	..........K......K...	175
CSA003234.1-30	CSA003234.1	30	KK+7	..........K......K...	175
CSA013895.1-66	CSA013895.1	66	KK+7	..........K......K...	175
CSA020890.1-78	CSA020890.1	78	KK+7	..........K......K...	175
CSA002549.1-397	CSA002549.1	397	KK+7	..........K......K...	175
CSA011401.1-30	CSA011401.1	30	KK+7	..........K......K...	175
CSA025224.1-228	CSA025224.1	228	KK+7	..........K......K...	175
CSA022980.1-46	CSA022980.1	46	KK+7	..........K......K...	175
CSA007125.1-244	CSA007125.1	244	KK+7	..........K......K...	175
CSA028806.1-112	CSA028806.1	112	KK+7	..........K......K...	175
CSA001606.1-49	CSA001606.1	49	KK+7	..........K......K...	175
CSA011778.1-161	CSA011778.1	161	KK+7	..........K......K...	175
CSA023432.1-478	CSA023432.1	478	KK+7	..........K......K...	175
CSA000133.1-18	CSA000133.1	18	KK+7	..........K......K...	175
CSA023546.1-290	CSA023546.1	290	KK+7	..........K......K...	175
CSA036455.1-412	CSA036455.1	412	KK+7	..........K......K...	175
CSA027186.1-38	CSA027186.1	38	KK+7	..........K......K...	175
CSA024768.1-416	CSA024768.1	416	KK+7	..........K......K...	175
CSA001777.1-135	CSA001777.1	135	KK+7	..........K......K...	175
CSA013811.1-378	CSA013811.1	378	KK+7	..........K......K...	175
CSA023676.1-541	CSA023676.1	541	KK+7	..........K......K...	175
CSA012836.1-364	CSA012836.1	364	KK+7	..........K......K...	175
CSA000107.1-88	CSA000107.1	88	KK+7	..........K......K...	175
CSA028001.1-24	CSA028001.1	24	KK+7	..........K......K...	175
CSA002108.1-127	CSA002108.1	127	KK+7	..........K......K...	175
CSA036135.1-41	CSA036135.1	41	KK+7	..........K......K...	175
CSA014742.1-173	CSA014742.1	173	KK+7	..........K......K...	175
CSA010369.1-66	CSA010369.1	66	KK+7	..........K......K...	175
CSA024921.1-406	CSA024921.1	406	A-1K	.........AK..........	147
CSA001404.1-82	CSA001404.1	82	A-1K	.........AK..........	147
CSA006423.1-187	CSA006423.1	187	A-1K	.........AK..........	147
CSA034848.1-59	CSA034848.1	59	A-1K	.........AK..........	147
CSA007724.1-253	CSA007724.1	253	A-1K	.........AK..........	147
CSA011184.1-53	CSA011184.1	53	A-1K	.........AK..........	147
CSA007689.1-400	CSA007689.1	400	A-1K	.........AK..........	147
CSA036938.1-198	CSA036938.1	198	A-1K	.........AK..........	147
CSA013337.1-401	CSA013337.1	401	A-1K	.........AK..........	147
CSA010224.1-95	CSA010224.1	95	A-1K	.........AK..........	147
CSA027795.1-409	CSA027795.1	409	A-1K	.........AK..........	147
CSA008308.1-231	CSA008308.1	231	A-1K	.........AK..........	147
CSA028143.1-220	CSA028143.1	220	A-1K	.........AK..........	147
CSA034848.1-197	CSA034848.1	197	A-1K	.........AK..........	147
CSA000963.1-74	CSA000963.1	74	A-1K	.........AK..........	147
CSA036590.1-538	CSA036590.1	538	A-1K	.........AK..........	147
CSA002579.1-213	CSA002579.1	213	A-1K	.........AK..........	147
CSA009227.1-74	CSA009227.1	74	A-1K	.........AK..........	147
CSA025803.1-166	CSA025803.1	166	A-1K	.........AK..........	147
CSA029743.1-451	CSA029743.1	451	A-1K	.........AK..........	147
CSA026367.1-83	CSA026367.1	83	A-1K	.........AK..........	147
CSA026796.1-186	CSA026796.1	186	A-1K	.........AK..........	147
CSA028001.1-92	CSA028001.1	92	A-1K	.........AK..........	147
CSA006542.1-74	CSA006542.1	74	A-1K	.........AK..........	147
CSA031519.1-136	CSA031519.1	136	A-1K	.........AK..........	147
CSA022980.1-126	CSA022980.1	126	A-1K	.........AK..........	147
CSA010528.1-27	CSA010528.1	27	A-1K	.........AK..........	147
CSA020605.1-68	CSA020605.1	68	A-1K	.........AK..........	147
CSA022360.1-151	CSA022360.1	151	A-1K	.........AK..........	147
CSA019480.1-207	CSA019480.1	207	A-1K	.........AK..........	147
CSA000652.1-88	CSA000652.1	88	A-1K	.........AK..........	147
CSA017430.1-242	CSA017430.1	242	A-1K	.........AK..........	147
CSA011006.1-533	CSA011006.1	533	A-1K	.........AK..........	147
CSA021619.1-266	CSA021619.1	266	A-1K	.........AK..........	147
CSA025224.1-213	CSA025224.1	213	A-1K	.........AK..........	147
CSA023089.1-228	CSA023089.1	228	A-1K	.........AK..........	147
CSA026349.1-30	CSA026349.1	30	A-1K	.........AK..........	147
CSA020117.1-917	CSA020117.1	917	A-1K	.........AK..........	147
CSA002712.1-204	CSA002712.1	204	A-1K	.........AK..........	147
CSA036853.1-108	CSA036853.1	108	A-1K	.........AK..........	147
CSA023704.1-187	CSA023704.1	187	A-1K	.........AK..........	147
CSA014181.1-85	CSA014181.1	85	A-1K	.........AK..........	147
CSA018666.1-916	CSA018666.1	916	A-1K	.........AK..........	147
CSA007722.1-265	CSA007722.1	265	A-1K	.........AK..........	147
CSA009317.1-23	CSA009317.1	23	A-1K	.........AK..........	147
CSA000480.1-171	CSA000480.1	171	A-1K	.........AK..........	147
CSA031883.1-286	CSA031883.1	286	A-1K	.........AK..........	147
CSA020681.1-53	CSA020681.1	53	A-1K	.........AK..........	147
CSA009966.1-389	CSA009966.1	389	A-1K	.........AK..........	147
CSA034340.1-63	CSA034340.1	63	A-1K	.........AK..........	147
CSA010160.1-431	CSA010160.1	431	A-1K	.........AK..........	147
CSA020315.1-439	CSA020315.1	439	A-1K	.........AK..........	147
CSA004632.1-212	CSA004632.1	212	A-1K	.........AK..........	147
CSA020117.1-317	CSA020117.1	317	A-1K	.........AK..........	147
CSA008625.1-608	CSA008625.1	608	A-1K	.........AK..........	147
CSA000260.1-83	CSA000260.1	83	A-1K	.........AK..........	147
CSA034775.1-601	CSA034775.1	601	A-1K	.........AK..........	147
CSA003654.1-837	CSA003654.1	837	A-1K	.........AK..........	147
CSA018282.1-136	CSA018282.1	136	A-1K	.........AK..........	147
CSA009889.1-316	CSA009889.1	316	A-1K	.........AK..........	147
CSA018496.1-226	CSA018496.1	226	A-1K	.........AK..........	147
CSA027795.1-161	CSA027795.1	161	A-1K	.........AK..........	147
CSA004619.1-46	CSA004619.1	46	A-1K	.........AK..........	147
CSA034037.1-421	CSA034037.1	421	A-1K	.........AK..........	147
CSA013503.1-183	CSA013503.1	183	A-1K	.........AK..........	147
CSA019424.1-141	CSA019424.1	141	A-1K	.........AK..........	147
CSA022959.1-165	CSA022959.1	165	A-1K	.........AK..........	147
CSA000649.1-508	CSA000649.1	508	A-1K	.........AK..........	147
CSA024413.1-86	CSA024413.1	86	A-1K	.........AK..........	147
CSA030616.1-137	CSA030616.1	137	A-1K	.........AK..........	147
CSA034412.1-152	CSA034412.1	152	A-1K	.........AK..........	147
CSA000547.1-126	CSA000547.1	126	A-1K	.........AK..........	147
CSA014302.1-216	CSA014302.1	216	A-1K	.........AK..........	147
CSA010862.1-48	CSA010862.1	48	A-1K	.........AK..........	147
CSA025704.1-912	CSA025704.1	912	A-1K	.........AK..........	147
CSA009966.1-59	CSA009966.1	59	A-1K	.........AK..........	147
CSA023349.1-82	CSA023349.1	82	A-1K	.........AK..........	147
CSA025511.1-95	CSA025511.1	95	A-1K	.........AK..........	147
CSA013503.1-61	CSA013503.1	61	A-1K	.........AK..........	147
CSA025321.1-222	CSA025321.1	222	A-1K	.........AK..........	147
CSA019485.1-67	CSA019485.1	67	A-1K	.........AK..........	147
CSA015733.1-189	CSA015733.1	189	A-1K	.........AK..........	147
CSA019996.1-168	CSA019996.1	168	A-1K	.........AK..........	147
CSA015066.1-144	CSA015066.1	144	A-1K	.........AK..........	147
CSA027795.1-26	CSA027795.1	26	A-1K	.........AK..........	147
CSA036209.1-81	CSA036209.1	81	A-1K	.........AK..........	147
CSA029934.1-254	CSA029934.1	254	A-1K	.........AK..........	147
CSA017776.1-452	CSA017776.1	452	A-1K	.........AK..........	147
CSA032793.1-88	CSA032793.1	88	A-1K	.........AK..........	147
CSA008044.1-157	CSA008044.1	157	A-1K	.........AK..........	147
CSA033673.1-55	CSA033673.1	55	A-1K	.........AK..........	147
CSA028170.1-321	CSA028170.1	321	A-1K	.........AK..........	147
CSA018666.1-524	CSA018666.1	524	A-1K	.........AK..........	147
CSA016983.1-628	CSA016983.1	628	A-1K	.........AK..........	147
CSA023546.1-166	CSA023546.1	166	A-1K	.........AK..........	147
CSA005231.1-122	CSA005231.1	122	A-1K	.........AK..........	147
CSA012876.1-120	CSA012876.1	120	A-1K	.........AK..........	147
CSA036210.1-42	CSA036210.1	42	A-1K	.........AK..........	147
CSA027456.1-636	CSA027456.1	636	A-1K	.........AK..........	147
CSA025287.1-429	CSA025287.1	429	A-1K	.........AK..........	147
CSA028194.1-292	CSA028194.1	292	A-1K	.........AK..........	147
CSA033628.1-1699	CSA033628.1	1699	A-1K	.........AK..........	147
CSA023536.1-123	CSA023536.1	123	A-1K	.........AK..........	147
CSA019296.1-258	CSA019296.1	258	A-1K	.........AK..........	147
CSA035367.1-79	CSA035367.1	79	A-1K	.........AK..........	147
CSA011607.1-358	CSA011607.1	358	A-1K	.........AK..........	147
CSA017477.1-340	CSA017477.1	340	A-1K	.........AK..........	147
CSA021639.1-191	CSA021639.1	191	A-1K	.........AK..........	147
CSA022844.1-132	CSA022844.1	132	A-1K	.........AK..........	147
CSA002212.1-268	CSA002212.1	268	A-1K	.........AK..........	147
CSA033482.1-33	CSA033482.1	33	A-1K	.........AK..........	147
CSA020605.1-150	CSA020605.1	150	A-1K	.........AK..........	147
CSA001864.1-725	CSA001864.1	725	A-1K	.........AK..........	147
CSA036554.1-347	CSA036554.1	347	A-1K	.........AK..........	147
CSA030173.1-36	CSA030173.1	36	A-1K	.........AK..........	147
CSA010838.1-50	CSA010838.1	50	A-1K	.........AK..........	147
CSA007722.1-424	CSA007722.1	424	A-1K	.........AK..........	147
CSA007815.1-126	CSA007815.1	126	A-1K	.........AK..........	147
CSA013341.1-216	CSA013341.1	216	A-1K	.........AK..........	147
CSA030173.1-16	CSA030173.1	16	A-1K	.........AK..........	147
CSA014012.1-189	CSA014012.1	189	A-1K	.........AK..........	147
CSA012876.1-298	CSA012876.1	298	A-1K	.........AK..........	147
CSA015535.1-781	CSA015535.1	781	A-1K	.........AK..........	147
CSA011928.1-719	CSA011928.1	719	A-1K	.........AK..........	147
CSA027096.1-27	CSA027096.1	27	A-1K	.........AK..........	147
CSA031519.1-341	CSA031519.1	341	A-1K	.........AK..........	147
CSA025676.1-230	CSA025676.1	230	A-1K	.........AK..........	147
CSA031868.1-14	CSA031868.1	14	A-1K	.........AK..........	147
CSA004654.1-63	CSA004654.1	63	A-1K	.........AK..........	147
CSA029454.1-213	CSA029454.1	213	A-1K	.........AK..........	147
CSA012976.1-48	CSA012976.1	48	A-1K	.........AK..........	147
CSA004837.1-130	CSA004837.1	130	A-1K	.........AK..........	147
CSA016993.1-1136	CSA016993.1	1136	A-1K	.........AK..........	147
CSA033762.1-242	CSA033762.1	242	A-1K	.........AK..........	147
CSA020637.1-96	CSA020637.1	96	A-1K	.........AK..........	147
CSA029498.1-143	CSA029498.1	143	A-1K	.........AK..........	147
CSA014732.1-142	CSA014732.1	142	A-1K	.........AK..........	147
CSA016596.1-17	CSA016596.1	17	A-1K	.........AK..........	147
CSA003654.1-336	CSA003654.1	336	A-1K	.........AK..........	147
CSA025126.1-340	CSA025126.1	340	A-1K	.........AK..........	147
CSA030116.1-94	CSA030116.1	94	A-1K	.........AK..........	147
CSA013381.1-114	CSA013381.1	114	A-1K	.........AK..........	147
CSA003086.1-151	CSA003086.1	151	A-1K	.........AK..........	147
CSA026073.1-369	CSA026073.1	369	A-1K	.........AK..........	147
CSA022255.1-330	CSA022255.1	330	A-1K	.........AK..........	147
CSA030636.1-509	CSA030636.1	509	A-1K	.........AK..........	147
CSA019426.1-48	CSA019426.1	48	A-1K	.........AK..........	147
CSA036915.1-140	CSA036915.1	140	KE+1	..........KE.........	127
CSA005599.1-123	CSA005599.1	123	KE+1	..........KE.........	127
CSA006518.1-393	CSA006518.1	393	KE+1	..........KE.........	127
CSA027795.1-39	CSA027795.1	39	KE+1	..........KE.........	127
CSA036561.1-154	CSA036561.1	154	KE+1	..........KE.........	127
CSA013702.1-222	CSA013702.1	222	KE+1	..........KE.........	127
CSA034189.1-192	CSA034189.1	192	KE+1	..........KE.........	127
CSA030792.1-20	CSA030792.1	20	KE+1	..........KE.........	127
CSA026367.1-72	CSA026367.1	72	KE+1	..........KE.........	127
CSA029723.1-152	CSA029723.1	152	KE+1	..........KE.........	127
CSA025333.1-388	CSA025333.1	388	KE+1	..........KE.........	127
CSA016983.1-658	CSA016983.1	658	KE+1	..........KE.........	127
CSA033628.1-1747	CSA033628.1	1747	KE+1	..........KE.........	127
CSA025082.1-68	CSA025082.1	68	KE+1	..........KE.........	127
CSA033864.1-103	CSA033864.1	103	KE+1	..........KE.........	127
CSA019997.1-211	CSA019997.1	211	KE+1	..........KE.........	127
CSA012375.1-214	CSA012375.1	214	KE+1	..........KE.........	127
CSA031519.1-125	CSA031519.1	125	KE+1	..........KE.........	127
CSA002537.1-517	CSA002537.1	517	KE+1	..........KE.........	127
CSA008341.1-182	CSA008341.1	182	KE+1	..........KE.........	127
CSA029227.1-221	CSA029227.1	221	KE+1	..........KE.........	127
CSA033791.1-113	CSA033791.1	113	KE+1	..........KE.........	127
CSA035327.1-192	CSA035327.1	192	KE+1	..........KE.........	127
CSA028345.1-261	CSA028345.1	261	KE+1	..........KE.........	127
CSA012055.1-237	CSA012055.1	237	KE+1	..........KE.........	127
CSA009227.1-603	CSA009227.1	603	KE+1	..........KE.........	127
CSA008945.1-376	CSA008945.1	376	KE+1	..........KE.........	127
CSA012375.1-260	CSA012375.1	260	KE+1	..........KE.........	127
CSA016713.1-80	CSA016713.1	80	KE+1	..........KE.........	127
CSA029877.1-87	CSA029877.1	87	KE+1	..........KE.........	127
CSA022696.1-488	CSA022696.1	488	KE+1	..........KE.........	127
CSA019899.1-51	CSA019899.1	51	KE+1	..........KE.........	127
CSA003078.1-72	CSA003078.1	72	KE+1	..........KE.........	127
CSA029507.1-422	CSA029507.1	422	KE+1	..........KE.........	127
CSA004024.1-128	CSA004024.1	128	KE+1	..........KE.........	127
CSA000306.1-603	CSA000306.1	603	KE+1	..........KE.........	127
CSA015371.1-384	CSA015371.1	384	KE+1	..........KE.........	127
CSA001864.1-325	CSA001864.1	325	KE+1	..........KE.........	127
CSA000795.1-272	CSA000795.1	272	KE+1	..........KE.........	127
CSA012532.1-314	CSA012532.1	314	KE+1	..........KE.........	127
CSA033430.1-258	CSA033430.1	258	KE+1	..........KE.........	127
CSA033762.1-207	CSA033762.1	207	KE+1	..........KE.........	127
CSA003232.1-409	CSA003232.1	409	KE+1	..........KE.........	127
CSA025203.1-315	CSA025203.1	315	KE+1	..........KE.........	127
CSA029743.1-328	CSA029743.1	328	KE+1	..........KE.........	127
CSA030792.1-296	CSA030792.1	296	KE+1	..........KE.........	127
CSA007722.1-679	CSA007722.1	679	KE+1	..........KE.........	127
CSA024818.1-201	CSA024818.1	201	KE+1	..........KE.........	127
CSA004403.1-150	CSA004403.1	150	KE+1	..........KE.........	127
CSA002568.1-182	CSA002568.1	182	KE+1	..........KE.........	127
CSA034513.1-43	CSA034513.1	43	KE+1	..........KE.........	127
CSA027456.1-566	CSA027456.1	566	KE+1	..........KE.........	127
CSA006699.1-221	CSA006699.1	221	KE+1	..........KE.........	127
CSA017787.1-149	CSA017787.1	149	KE+1	..........KE.........	127
CSA017504.1-117	CSA017504.1	117	KE+1	..........KE.........	127
CSA013374.1-185	CSA013374.1	185	KE+1	..........KE.........	127
CSA027456.1-179	CSA027456.1	179	KE+1	..........KE.........	127
CSA012185.1-283	CSA012185.1	283	KE+1	..........KE.........	127
CSA023848.1-53	CSA023848.1	53	KE+1	..........KE.........	127
CSA010962.1-241	CSA010962.1	241	KE+1	..........KE.........	127
CSA011600.1-205	CSA011600.1	205	KE+1	..........KE.........	127
CSA027456.1-139	CSA027456.1	139	KE+1	..........KE.........	127
CSA026350.1-22	CSA026350.1	22	KE+1	..........KE.........	127
CSA024921.1-35	CSA024921.1	35	KE+1	..........KE.........	127
CSA006550.1-179	CSA006550.1	179	KE+1	..........KE.........	127
CSA018092.1-368	CSA018092.1	368	KE+1	..........KE.........	127
CSA008740.1-147	CSA008740.1	147	KE+1	..........KE.........	127
CSA034503.1-48	CSA034503.1	48	KE+1	..........KE.........	127
CSA001379.1-25	CSA001379.1	25	KE+1	..........KE.........	127
CSA005241.1-379	CSA005241.1	379	KE+1	..........KE.........	127
CSA009966.1-277	CSA009966.1	277	KE+1	..........KE.........	127
CSA005110.1-538	CSA005110.1	538	KE+1	..........KE.........	127
CSA018101.1-113	CSA018101.1	113	KE+1	..........KE.........	127
CSA021740.1-71	CSA021740.1	71	KE+1	..........KE.........	127
CSA000133.1-62	CSA000133.1	62	KE+1	..........KE.........	127
CSA032609.1-281	CSA032609.1	281	KE+1	..........KE.........	127
CSA007724.1-149	CSA007724.1	149	KE+1	..........KE.........	127
CSA023915.1-90	CSA023915.1	90	KE+1	..........KE.........	127
CSA034503.1-24	CSA034503.1	24	KE+1	..........KE.........	127
CSA035939.1-347	CSA035939.1	347	KE+1	..........KE.........	127
CSA015875.1-94	CSA015875.1	94	KE+1	..........KE.........	127
CSA032136.1-194	CSA032136.1	194	KE+1	..........KE.........	127
CSA017933.1-43	CSA017933.1	43	KE+1	..........KE.........	127
CSA006631.1-79	CSA006631.1	79	KE+1	..........KE.........	127
CSA028455.1-32	CSA028455.1	32	KE+1	..........KE.........	127
CSA001818.1-136	CSA001818.1	136	KE+1	..........KE.........	127
CSA010617.1-305	CSA010617.1	305	KE+1	..........KE.........	127
CSA001818.1-71	CSA001818.1	71	KE+1	..........KE.........	127
CSA002170.1-77	CSA002170.1	77	KE+1	..........KE.........	127
CSA002726.1-44	CSA002726.1	44	KE+1	..........KE.........	127
CSA032793.1-161	CSA032793.1	161	KE+1	..........KE.........	127
CSA020674.1-357	CSA020674.1	357	KE+1	..........KE.........	127
CSA028166.1-39	CSA028166.1	39	KE+1	..........KE.........	127
CSA008945.1-515	CSA008945.1	515	KE+1	..........KE.........	127
CSA033184.1-350	CSA033184.1	350	KE+1	..........KE.........	127
CSA021191.1-339	CSA021191.1	339	KE+1	..........KE.........	127
CSA032366.1-35	CSA032366.1	35	KE+1	..........KE.........	127
CSA033827.1-164	CSA033827.1	164	KE+1	..........KE.........	127
CSA014665.1-150	CSA014665.1	150	KE+1	..........KE.........	127
CSA011778.1-187	CSA011778.1	187	KE+1	..........KE.........	127
CSA024064.1-85	CSA024064.1	85	KE+1	..........KE.........	127
CSA001114.1-338	CSA001114.1	338	KE+1	..........KE.........	127
CSA009227.1-132	CSA009227.1	132	KE+1	..........KE.........	127
CSA016993.1-1111	CSA016993.1	1111	KE+1	..........KE.........	127
CSA017546.1-310	CSA017546.1	310	KE+1	..........KE.........	127
CSA026004.1-119	CSA026004.1	119	KE+1	..........KE.........	127
CSA018927.1-270	CSA018927.1	270	KE+1	..........KE.........	127
CSA003060.1-670	CSA003060.1	670	KE+1	..........KE.........	127
CSA016983.1-529	CSA016983.1	529	KE+1	..........KE.........	127
CSA020777.1-144	CSA020777.1	144	KE+1	..........KE.........	127
CSA020960.1-342	CSA020960.1	342	KE+1	..........KE.........	127
CSA010324.1-557	CSA010324.1	557	KE+1	..........KE.........	127
CSA001864.1-365	CSA001864.1	365	KE+1	..........KE.........	127
CSA014514.1-90	CSA014514.1	90	KE+1	..........KE.........	127
CSA001379.1-17	CSA001379.1	17	KE+1	..........KE.........	127
CSA020587.1-84	CSA020587.1	84	KE+1	..........KE.........	127
CSA021191.1-126	CSA021191.1	126	KE+1	..........KE.........	127
CSA029877.1-31	CSA029877.1	31	KE+1	..........KE.........	127
CSA022564.1-28	CSA022564.1	28	KE+1	..........KE.........	127
CSA000627.1-270	CSA000627.1	270	KE+1	..........KE.........	127
CSA032253.1-76	CSA032253.1	76	KE+1	..........KE.........	127
CSA023347.1-121	CSA023347.1	121	KE+1	..........KE.........	127
CSA033083.1-317	CSA033083.1	317	KE+1	..........KE.........	127
CSA029149.1-62	CSA029149.1	62	KE+1	..........KE.........	127
CSA021126.1-301	CSA021126.1	301	KE+1	..........KE.........	127
CSA033259.1-119	CSA033259.1	119	KE+1	..........KE.........	127
CSA009518.1-418	CSA009518.1	418	KE+1	..........KE.........	127
CSA030173.1-142	CSA030173.1	142	KK+6	..........K.....K....	112
CSA029484.1-142	CSA029484.1	142	KK+6	..........K.....K....	112
CSA019899.1-118	CSA019899.1	118	KK+6	..........K.....K....	112
CSA029276.1-77	CSA029276.1	77	KK+6	..........K.....K....	112
CSA003078.1-139	CSA003078.1	139	KK+6	..........K.....K....	112
CSA001404.1-76	CSA001404.1	76	KK+6	..........K.....K....	112
CSA021639.1-101	CSA021639.1	101	KK+6	..........K.....K....	112
CSA000306.1-539	CSA000306.1	539	KK+6	..........K.....K....	112
CSA008278.1-33	CSA008278.1	33	KK+6	..........K.....K....	112
CSA000963.1-539	CSA000963.1	539	KK+6	..........K.....K....	112
CSA034464.1-209	CSA034464.1	209	KK+6	..........K.....K....	112
CSA032793.1-594	CSA032793.1	594	KK+6	..........K.....K....	112
CSA028806.1-45	CSA028806.1	45	KK+6	..........K.....K....	112
CSA021703.1-88	CSA021703.1	88	KK+6	..........K.....K....	112
CSA017430.1-293	CSA017430.1	293	KK+6	..........K.....K....	112
CSA033307.1-139	CSA033307.1	139	KK+6	..........K.....K....	112
CSA030262.1-237	CSA030262.1	237	KK+6	..........K.....K....	112
CSA001404.1-70	CSA001404.1	70	KK+6	..........K.....K....	112
CSA020890.1-94	CSA020890.1	94	KK+6	..........K.....K....	112
CSA011933.1-187	CSA011933.1	187	KK+6	..........K.....K....	112
CSA030713.1-570	CSA030713.1	570	KK+6	..........K.....K....	112
CSA005231.1-167	CSA005231.1	167	KK+6	..........K.....K....	112
CSA000531.1-109	CSA000531.1	109	KK+6	..........K.....K....	112
CSA009025.1-125	CSA009025.1	125	KK+6	..........K.....K....	112
CSA000231.1-154	CSA000231.1	154	KK+6	..........K.....K....	112
CSA009600.1-88	CSA009600.1	88	KK+6	..........K.....K....	112
CSA003658.1-395	CSA003658.1	395	KK+6	..........K.....K....	112
CSA013671.1-116	CSA013671.1	116	KK+6	..........K.....K....	112
CSA009889.1-435	CSA009889.1	435	KK+6	..........K.....K....	112
CSA008456.1-168	CSA008456.1	168	KK+6	..........K.....K....	112
CSA030262.1-205	CSA030262.1	205	KK+6	..........K.....K....	112
CSA013811.1-625	CSA013811.1	625	KK+6	..........K.....K....	112
CSA031259.1-80	CSA031259.1	80	KK+6	..........K.....K....	112
CSA004048.1-138	CSA004048.1	138	KK+6	..........K.....K....	112
CSA003952.1-26	CSA003952.1	26	KK+6	..........K.....K....	112
CSA014011.1-119	CSA014011.1	119	KK+6	..........K.....K....	112
CSA011959.1-48	CSA011959.1	48	KK+6	..........K.....K....	112
CSA022844.1-56	CSA022844.1	56	KK+6	..........K.....K....	112
CSA003662.1-371	CSA003662.1	371	KK+6	..........K.....K....	112
CSA002800.1-209	CSA002800.1	209	KK+6	..........K.....K....	112
CSA015454.1-29	CSA015454.1	29	KK+6	..........K.....K....	112
CSA006537.1-272	CSA006537.1	272	KK+6	..........K.....K....	112
CSA015454.1-181	CSA015454.1	181	KK+6	..........K.....K....	112
CSA031259.1-74	CSA031259.1	74	KK+6	..........K.....K....	112
CSA005377.1-98	CSA005377.1	98	KK+6	..........K.....K....	112
CSA030638.1-22	CSA030638.1	22	KK+6	..........K.....K....	112
CSA022980.1-205	CSA022980.1	205	KK+6	..........K.....K....	112
CSA019996.1-375	CSA019996.1	375	KK+6	..........K.....K....	112
CSA024126.1-23	CSA024126.1	23	KK+6	..........K.....K....	112
CSA004535.1-92	CSA004535.1	92	KK+6	..........K.....K....	112
CSA025445.1-83	CSA025445.1	83	KK+6	..........K.....K....	112
CSA031787.1-178	CSA031787.1	178	KK+6	..........K.....K....	112
CSA020166.1-76	CSA020166.1	76	KK+6	..........K.....K....	112
CSA000036.1-713	CSA000036.1	713	KK+6	..........K.....K....	112
CSA020960.1-214	CSA020960.1	214	KK+6	..........K.....K....	112
CSA012667.1-12	CSA012667.1	12	KK+6	..........K.....K....	112
CSA011933.1-324	CSA011933.1	324	KK+6	..........K.....K....	112
CSA020068.1-145	CSA020068.1	145	KK+6	..........K.....K....	112
CSA016705.1-411	CSA016705.1	411	KK+6	..........K.....K....	112
CSA023798.1-277	CSA023798.1	277	KK+6	..........K.....K....	112
CSA032793.1-103	CSA032793.1	103	KK+6	..........K.....K....	112
CSA033994.1-452	CSA033994.1	452	KK+6	..........K.....K....	112
CSA027334.1-139	CSA027334.1	139	KK+6	..........K.....K....	112
CSA025025.1-219	CSA025025.1	219	KK+6	..........K.....K....	112
CSA011928.1-503	CSA011928.1	503	KK+6	..........K.....K....	112
CSA010129.1-219	CSA010129.1	219	KK+6	..........K.....K....	112
CSA003232.1-59	CSA003232.1	59	KK+6	..........K.....K....	112
CSA002108.1-134	CSA002108.1	134	KK+6	..........K.....K....	112
CSA017477.1-206	CSA017477.1	206	KK+6	..........K.....K....	112
CSA027186.1-60	CSA027186.1	60	KK+6	..........K.....K....	112
CSA020674.1-265	CSA020674.1	265	KK+6	..........K.....K....	112
CSA004910.1-145	CSA004910.1	145	KK+6	..........K.....K....	112
CSA028552.1-371	CSA028552.1	371	KK+6	..........K.....K....	112
CSA025894.1-67	CSA025894.1	67	KK+6	..........K.....K....	112
CSA023848.1-306	CSA023848.1	306	KK+6	..........K.....K....	112
CSA032793.1-377	CSA032793.1	377	KK+6	..........K.....K....	112
CSA011959.1-91	CSA011959.1	91	KK+6	..........K.....K....	112
CSA025687.1-20	CSA025687.1	20	KK+6	..........K.....K....	112
CSA033259.1-241	CSA033259.1	241	KK+6	..........K.....K....	112
CSA000531.1-103	CSA000531.1	103	KK+6	..........K.....K....	112
CSA033259.1-171	CSA033259.1	171	KK+6	..........K.....K....	112
CSA001463.1-431	CSA001463.1	431	KK+6	..........K.....K....	112
CSA000627.1-144	CSA000627.1	144	KK+6	..........K.....K....	112
CSA032813.1-11	CSA032813.1	11	KK+6	..........K.....K....	112
CSA026073.1-140	CSA026073.1	140	KK+6	..........K.....K....	112
CSA032366.1-74	CSA032366.1	74	KK+6	..........K.....K....	112
CSA015506.1-44	CSA015506.1	44	KK+6	..........K.....K....	112
CSA023347.1-214	CSA023347.1	214	KK+6	..........K.....K....	112
CSA026073.1-621	CSA026073.1	621	KK+6	..........K.....K....	112
CSA002400.1-49	CSA002400.1	49	KK+6	..........K.....K....	112
CSA015870.1-166	CSA015870.1	166	KK+6	..........K.....K....	112
CSA011978.1-39	CSA011978.1	39	KK+6	..........K.....K....	112
CSA031575.1-202	CSA031575.1	202	KK+6	..........K.....K....	112
CSA023554.1-43	CSA023554.1	43	KK+6	..........K.....K....	112
CSA033864.1-159	CSA033864.1	159	KK+6	..........K.....K....	112
CSA028009.1-345	CSA028009.1	345	KK+6	..........K.....K....	112
CSA026349.1-14	CSA026349.1	14	KK+6	..........K.....K....	112
CSA032657.1-226	CSA032657.1	226	KK+6	..........K.....K....	112
CSA007390.1-154	CSA007390.1	154	KK+6	..........K.....K....	112
CSA015870.1-88	CSA015870.1	88	KK+6	..........K.....K....	112
CSA020605.1-62	CSA020605.1	62	KK+6	..........K.....K....	112
CSA036462.1-64	CSA036462.1	64	KK+6	..........K.....K....	112
CSA036210.1-70	CSA036210.1	70	KK+6	..........K.....K....	112
CSA007990.1-20	CSA007990.1	20	KK+6	..........K.....K....	112
CSA005866.1-165	CSA005866.1	165	KK+6	..........K.....K....	112
CSA013417.1-128	CSA013417.1	128	KK+6	..........K.....K....	112
CSA024921.1-400	CSA024921.1	400	KK+6	..........K.....K....	112
CSA000133.1-336	CSA000133.1	336	KK+6	..........K.....K....	112
CSA022980.1-40	CSA022980.1	40	KK+6	..........K.....K....	112
CSA010129.1-227	CSA010129.1	227	KK+6	..........K.....K....	112
CSA009317.1-167	CSA009317.1	167	KK+6	..........K.....K....	112
CSA036462.1-70	CSA036462.1	70	KK+6	..........K.....K....	112
CSA024149.1-13	CSA024149.1	13	K-10K	K.........K..........	98
CSA028037.1-13	CSA028037.1	13	K-10K	K.........K..........	98
CSA001820.1-13	CSA001820.1	13	K-10K	K.........K..........	98
CSA028643.1-13	CSA028643.1	13	K-10K	K.........K..........	98
CSA033796.1-269	CSA033796.1	269	K-10K	K.........K..........	98
CSA032813.1-17	CSA032813.1	17	K-10K	K.........K..........	98
CSA032695.1-200	CSA032695.1	200	K-10K	K.........K..........	98
CSA024339.1-319	CSA024339.1	319	K-10K	K.........K..........	98
CSA028952.1-118	CSA028952.1	118	K-10K	K.........K..........	98
CSA034412.1-367	CSA034412.1	367	K-10K	K.........K..........	98
CSA023554.1-276	CSA023554.1	276	K-10K	K.........K..........	98
CSA004403.1-186	CSA004403.1	186	K-10K	K.........K..........	98
CSA010255.1-110	CSA010255.1	110	K-10K	K.........K..........	98
CSA031574.1-514	CSA031574.1	514	K-10K	K.........K..........	98
CSA002466.1-364	CSA002466.1	364	K-10K	K.........K..........	98
CSA012503.1-344	CSA012503.1	344	K-10K	K.........K..........	98
CSA026686.1-202	CSA026686.1	202	K-10K	K.........K..........	98
CSA021852.1-103	CSA021852.1	103	K-10K	K.........K..........	98
CSA010862.1-242	CSA010862.1	242	K-10K	K.........K..........	98
CSA014092.1-332	CSA014092.1	332	K-10K	K.........K..........	98
CSA009154.1-885	CSA009154.1	885	K-10K	K.........K..........	98
CSA036415.1-111	CSA036415.1	111	K-10K	K.........K..........	98
CSA008855.1-196	CSA008855.1	196	K-10K	K.........K..........	98
CSA013547.1-427	CSA013547.1	427	K-10K	K.........K..........	98
CSA013811.1-427	CSA013811.1	427	K-10K	K.........K..........	98
CSA035408.1-237	CSA035408.1	237	K-10K	K.........K..........	98
CSA017776.1-276	CSA017776.1	276	K-10K	K.........K..........	98
CSA000036.1-364	CSA000036.1	364	K-10K	K.........K..........	98
CSA009966.1-358	CSA009966.1	358	K-10K	K.........K..........	98
CSA030616.1-89	CSA030616.1	89	K-10K	K.........K..........	98
CSA003654.1-529	CSA003654.1	529	K-10K	K.........K..........	98
CSA009720.1-215	CSA009720.1	215	K-10K	K.........K..........	98
CSA001272.1-247	CSA001272.1	247	K-10K	K.........K..........	98
CSA031259.1-57	CSA031259.1	57	K-10K	K.........K..........	98
CSA028194.1-295	CSA028194.1	295	K-10K	K.........K..........	98
CSA008945.1-195	CSA008945.1	195	K-10K	K.........K..........	98
CSA033628.1-1753	CSA033628.1	1753	K-10K	K.........K..........	98
CSA009950.1-438	CSA009950.1	438	K-10K	K.........K..........	98
CSA018167.1-383	CSA018167.1	383	K-10K	K.........K..........	98
CSA031314.1-195	CSA031314.1	195	K-10K	K.........K..........	98
CSA034503.1-16	CSA034503.1	16	K-10K	K.........K..........	98
CSA025687.1-87	CSA025687.1	87	K-10K	K.........K..........	98
CSA022929.1-131	CSA022929.1	131	K-10K	K.........K..........	98
CSA026796.1-294	CSA026796.1	294	K-10K	K.........K..........	98
CSA036455.1-629	CSA036455.1	629	K-10K	K.........K..........	98
CSA009444.1-61	CSA009444.1	61	K-10K	K.........K..........	98
CSA022360.1-75	CSA022360.1	75	K-10K	K.........K..........	98
CSA022360.1-165	CSA022360.1	165	K-10K	K.........K..........	98
CSA001302.1-170	CSA001302.1	170	K-10K	K.........K..........	98
CSA020068.1-137	CSA020068.1	137	K-10K	K.........K..........	98
CSA001357.1-109	CSA001357.1	109	K-10K	K.........K..........	98
CSA031519.1-202	CSA031519.1	202	K-10K	K.........K..........	98
CSA018950.1-314	CSA018950.1	314	K-10K	K.........K..........	98
CSA002568.1-203	CSA002568.1	203	K-10K	K.........K..........	98
CSA003232.1-260	CSA003232.1	260	K-10K	K.........K..........	98
CSA035726.1-29	CSA035726.1	29	K-10K	K.........K..........	98
CSA013811.1-521	CSA013811.1	521	K-10K	K.........K..........	98
CSA036210.1-50	CSA036210.1	50	K-10K	K.........K..........	98
CSA036209.1-62	CSA036209.1	62	K-10K	K.........K..........	98
CSA003654.1-407	CSA003654.1	407	K-10K	K.........K..........	98
CSA025126.1-659	CSA025126.1	659	K-10K	K.........K..........	98
CSA000790.1-529	CSA000790.1	529	K-10K	K.........K..........	98
CSA025445.1-106	CSA025445.1	106	K-10K	K.........K..........	98
CSA036155.1-195	CSA036155.1	195	K-10K	K.........K..........	98
CSA005116.1-24	CSA005116.1	24	K-10K	K.........K..........	98
CSA019485.1-208	CSA019485.1	208	K-10K	K.........K..........	98
CSA022952.1-250	CSA022952.1	250	K-10K	K.........K..........	98
CSA005966.1-111	CSA005966.1	111	K-10K	K.........K..........	98
CSA013844.1-174	CSA013844.1	174	K-10K	K.........K..........	98
CSA026304.1-69	CSA026304.1	69	K-10K	K.........K..........	98
CSA013811.1-417	CSA013811.1	417	K-10K	K.........K..........	98
CSA018950.1-262	CSA018950.1	262	K-10K	K.........K..........	98
CSA034366.1-98	CSA034366.1	98	K-10K	K.........K..........	98
CSA010961.1-178	CSA010961.1	178	K-10K	K.........K..........	98
CSA013702.1-111	CSA013702.1	111	K-10K	K.........K..........	98
CSA012999.1-149	CSA012999.1	149	K-10K	K.........K..........	98
CSA032793.1-539	CSA032793.1	539	K-10K	K.........K..........	98
CSA026777.1-34	CSA026777.1	34	K-10K	K.........K..........	98
CSA025110.1-81	CSA025110.1	81	K-10K	K.........K..........	98
CSA031574.1-491	CSA031574.1	491	K-10K	K.........K..........	98
CSA034340.1-67	CSA034340.1	67	K-10K	K.........K..........	98
CSA035603.1-163	CSA035603.1	163	K-10K	K.........K..........	98
CSA026304.1-108	CSA026304.1	108	K-10K	K.........K..........	98
CSA022255.1-23	CSA022255.1	23	K-10K	K.........K..........	98
CSA018167.1-773	CSA018167.1	773	K-10K	K.........K..........	98
CSA025025.1-292	CSA025025.1	292	K-10K	K.........K..........	98
CSA021446.1-198	CSA021446.1	198	K-10K	K.........K..........	98
CSA003953.1-61	CSA003953.1	61	K-10K	K.........K..........	98
CSA001325.1-263	CSA001325.1	263	K-10K	K.........K..........	98
CSA014732.1-85	CSA014732.1	85	K-10K	K.........K..........	98
CSA003118.1-270	CSA003118.1	270	K-10K	K.........K..........	98
CSA017237.1-239	CSA017237.1	239	K-10K	K.........K..........	98
CSA022412.1-432	CSA022412.1	432	K-10K	K.........K..........	98
CSA034878.1-176	CSA034878.1	176	K-10K	K.........K..........	98
CSA010160.1-279	CSA010160.1	279	K-10K	K.........K..........	98
CSA034816.1-135	CSA034816.1	135	K-10K	K.........K..........	98
CSA033283.1-236	CSA033283.1	236	K-10K	K.........K..........	98
CSA035408.1-433	CSA035408.1	433	K-10K	K.........K..........	98
CSA017546.1-336	CSA017546.1	336	K-7K	...K......K..........	84
CSA015987.1-153	CSA015987.1	153	K-7K	...K......K..........	84
CSA010962.1-238	CSA010962.1	238	K-7K	...K......K..........	84
CSA036241.1-104	CSA036241.1	104	K-7K	...K......K..........	84
CSA032352.1-14	CSA032352.1	14	K-7K	...K......K..........	84
CSA000860.1-140	CSA000860.1	140	K-7K	...K......K..........	84
CSA032934.1-320	CSA032934.1	320	K-7K	...K......K..........	84
CSA025613.1-311	CSA025613.1	311	K-7K	...K......K..........	84
CSA001667.1-51	CSA001667.1	51	K-7K	...K......K..........	84
CSA013450.1-142	CSA013450.1	142	K-7K	...K......K..........	84
CSA008732.1-77	CSA008732.1	77	K-7K	...K......K..........	84
CSA015316.1-138	CSA015316.1	138	K-7K	...K......K..........	84
CSA009759.1-135	CSA009759.1	135	K-7K	...K......K..........	84
CSA030198.1-29	CSA030198.1	29	K-7K	...K......K..........	84
CSA013547.1-316	CSA013547.1	316	K-7K	...K......K..........	84
CSA036160.1-24	CSA036160.1	24	K-7K	...K......K..........	84
CSA024339.1-93	CSA024339.1	93	K-7K	...K......K..........	84
CSA026365.1-205	CSA026365.1	205	K-7K	...K......K..........	84
CSA011668.1-196	CSA011668.1	196	K-7K	...K......K..........	84
CSA031868.1-22	CSA031868.1	22	K-7K	...K......K..........	84
CSA010160.1-334	CSA010160.1	334	K-7K	...K......K..........	84
CSA012532.1-712	CSA012532.1	712	K-7K	...K......K..........	84
CSA004504.1-458	CSA004504.1	458	K-7K	...K......K..........	84
CSA003662.1-415	CSA003662.1	415	K-7K	...K......K..........	84
CSA009850.1-179	CSA009850.1	179	K-7K	...K......K..........	84
CSA003234.1-44	CSA003234.1	44	K-7K	...K......K..........	84
CSA000790.1-276	CSA000790.1	276	K-7K	...K......K..........	84
CSA017776.1-273	CSA017776.1	273	K-7K	...K......K..........	84
CSA019161.1-91	CSA019161.1	91	K-7K	...K......K..........	84
CSA008273.1-230	CSA008273.1	230	K-7K	...K......K..........	84
CSA008885.1-30	CSA008885.1	30	K-7K	...K......K..........	84
CSA015066.1-87	CSA015066.1	87	K-7K	...K......K..........	84
CSA034848.1-188	CSA034848.1	188	K-7K	...K......K..........	84
CSA013811.1-316	CSA013811.1	316	K-7K	...K......K..........	84
CSA031781.1-296	CSA031781.1	296	K-7K	...K......K..........	84
CSA001667.1-161	CSA001667.1	161	K-7K	...K......K..........	84
CSA019238.1-302	CSA019238.1	302	K-7K	...K......K..........	84
CSA013374.1-176	CSA013374.1	176	K-7K	...K......K..........	84
CSA029934.1-148	CSA029934.1	148	K-7K	...K......K..........	84
CSA003232.1-219	CSA003232.1	219	K-7K	...K......K..........	84
CSA026349.1-60	CSA026349.1	60	K-7K	...K......K..........	84
CSA013417.1-99	CSA013417.1	99	K-7K	...K......K..........	84
CSA000790.1-668	CSA000790.1	668	K-7K	...K......K..........	84
CSA028530.1-184	CSA028530.1	184	K-7K	...K......K..........	84
CSA015733.1-231	CSA015733.1	231	K-7K	...K......K..........	84
CSA026777.1-63	CSA026777.1	63	K-7K	...K......K..........	84
CSA002800.1-89	CSA002800.1	89	K-7K	...K......K..........	84
CSA003654.1-995	CSA003654.1	995	K-7K	...K......K..........	84
CSA000531.1-230	CSA000531.1	230	K-7K	...K......K..........	84
CSA008487.1-224	CSA008487.1	224	K-7K	...K......K..........	84
CSA025556.1-36	CSA025556.1	36	K-7K	...K......K..........	84
CSA032885.1-343	CSA032885.1	343	K-7K	...K......K..........	84
CSA006542.1-113	CSA006542.1	113	K-7K	...K......K..........	84
CSA013580.1-47	CSA013580.1	47	K-7K	...K......K..........	84
CSA022952.1-22	CSA022952.1	22	K-7K	...K......K..........	84
CSA022953.1-68	CSA022953.1	68	K-7K	...K......K..........	84
CSA007781.1-109	CSA007781.1	109	K-7K	...K......K..........	84
CSA032813.1-68	CSA032813.1	68	K-7K	...K......K..........	84
CSA025687.1-121	CSA025687.1	121	K-7K	...K......K..........	84
CSA016043.1-605	CSA016043.1	605	K-7K	...K......K..........	84
CSA031867.1-84	CSA031867.1	84	K-7K	...K......K..........	84
CSA001667.1-179	CSA001667.1	179	K-7K	...K......K..........	84
CSA027312.1-90	CSA027312.1	90	K-7K	...K......K..........	84
CSA012532.1-480	CSA012532.1	480	K-7K	...K......K..........	84
CSA002537.1-397	CSA002537.1	397	K-7K	...K......K..........	84
CSA008470.1-50	CSA008470.1	50	K-7K	...K......K..........	84
CSA025321.1-137	CSA025321.1	137	K-7K	...K......K..........	84
CSA017664.1-165	CSA017664.1	165	K-7K	...K......K..........	84
CSA012836.1-371	CSA012836.1	371	K-7K	...K......K..........	84
CSA003232.1-299	CSA003232.1	299	K-7K	...K......K..........	84
CSA027795.1-327	CSA027795.1	327	K-7K	...K......K..........	84
CSA003654.1-144	CSA003654.1	144	K-7K	...K......K..........	84
CSA030173.1-131	CSA030173.1	131	K-7K	...K......K..........	84
CSA026073.1-601	CSA026073.1	601	K-7K	...K......K..........	84
CSA015454.1-50	CSA015454.1	50	K-7K	...K......K..........	84
CSA003662.1-70	CSA003662.1	70	K-7K	...K......K..........	84
CSA031881.1-245	CSA031881.1	245	K-7K	...K......K..........	84
CSA018288.1-108	CSA018288.1	108	K-7K	...K......K..........	84
CSA007585.1-105	CSA007585.1	105	K-7K	...K......K..........	84
CSA002602.1-132	CSA002602.1	132	K-7K	...K......K..........	84
CSA029743.1-217	CSA029743.1	217	K-7K	...K......K..........	84
CSA018950.1-134	CSA018950.1	134	K-7K	...K......K..........	84
CSA022255.1-20	CSA022255.1	20	K-7K	...K......K..........	84
CSA003436.1-174	CSA003436.1	174	K-7K	...K......K..........	84
CSA022360.1-143	CSA022360.1	143	K-9K	.K........K..........	74
CSA027368.1-102	CSA027368.1	102	K-9K	.K........K..........	74
CSA010626.1-176	CSA010626.1	176	K-9K	.K........K..........	74
CSA012572.1-175	CSA012572.1	175	K-9K	.K........K..........	74
CSA005059.1-178	CSA005059.1	178	K-9K	.K........K..........	74
CSA030701.1-135	CSA030701.1	135	K-9K	.K........K..........	74
CSA011607.1-362	CSA011607.1	362	K-9K	.K........K..........	74
CSA010771.1-63	CSA010771.1	63	K-9K	.K........K..........	74
CSA028143.1-346	CSA028143.1	346	K-9K	.K........K..........	74
CSA003471.1-41	CSA003471.1	41	K-9K	.K........K..........	74
CSA022065.1-342	CSA022065.1	342	K-9K	.K........K..........	74
CSA032793.1-170	CSA032793.1	170	K-9K	.K........K..........	74
CSA000931.1-52	CSA000931.1	52	K-9K	.K........K..........	74
CSA018950.1-143	CSA018950.1	143	K-9K	.K........K..........	74
CSA007849.1-213	CSA007849.1	213	K-9K	.K........K..........	74
CSA035726.1-38	CSA035726.1	38	K-9K	.K........K..........	74
CSA028950.1-239	CSA028950.1	239	K-9K	.K........K..........	74
CSA028001.1-153	CSA028001.1	153	K-9K	.K........K..........	74
CSA011778.1-165	CSA011778.1	165	K-9K	.K........K..........	74
CSA017776.1-253	CSA017776.1	253	K-9K	.K........K..........	74
CSA017714.1-244	CSA017714.1	244	K-9K	.K........K..........	74
CSA031259.1-20	CSA031259.1	20	K-9K	.K........K..........	74
CSA012999.1-158	CSA012999.1	158	K-9K	.K........K..........	74
CSA031789.1-24	CSA031789.1	24	K-9K	.K........K..........	74
CSA024768.1-481	CSA024768.1	481	K-9K	.K........K..........	74
CSA032350.1-95	CSA032350.1	95	K-9K	.K........K..........	74
CSA011933.1-516	CSA011933.1	516	K-9K	.K........K..........	74
CSA009830.1-36	CSA009830.1	36	K-9K	.K........K..........	74
CSA036589.1-321	CSA036589.1	321	K-9K	.K........K..........	74
CSA021656.1-340	CSA021656.1	340	K-9K	.K........K..........	74
CSA018530.1-37	CSA018530.1	37	K-9K	.K........K..........	74
CSA013844.1-331	CSA013844.1	331	K-9K	.K........K..........	74
CSA013811.1-628	CSA013811.1	628	K-9K	.K........K..........	74
CSA000855.1-282	CSA000855.1	282	K-9K	.K........K..........	74
CSA018167.1-538	CSA018167.1	538	K-9K	.K........K..........	74
CSA018288.1-182	CSA018288.1	182	K-9K	.K........K..........	74
CSA025676.1-257	CSA025676.1	257	K-9K	.K........K..........	74
CSA007137.1-321	CSA007137.1	321	K-9K	.K........K..........	74
CSA031469.1-244	CSA031469.1	244	K-9K	.K........K..........	74
CSA034402.1-928	CSA034402.1	928	K-9K	.K........K..........	74
CSA007687.1-36	CSA007687.1	36	K-9K	.K........K..........	74
CSA033802.1-24	CSA033802.1	24	K-9K	.K........K..........	74
CSA016462.1-334	CSA016462.1	334	K-9K	.K........K..........	74
CSA028143.1-127	CSA028143.1	127	K-9K	.K........K..........	74
CSA034340.1-92	CSA034340.1	92	K-9K	.K........K..........	74
CSA018194.1-52	CSA018194.1	52	K-9K	.K........K..........	74
CSA025126.1-284	CSA025126.1	284	K-9K	.K........K..........	74
CSA009227.1-334	CSA009227.1	334	K-9K	.K........K..........	74
CSA035939.1-190	CSA035939.1	190	K-9K	.K........K..........	74
CSA028806.1-51	CSA028806.1	51	K-9K	.K........K..........	74
CSA005116.1-103	CSA005116.1	103	K-9K	.K........K..........	74
CSA021791.1-115	CSA021791.1	115	K-9K	.K........K..........	74
CSA034492.1-257	CSA034492.1	257	K-9K	.K........K..........	74
CSA003732.1-100	CSA003732.1	100	K-9K	.K........K..........	74
CSA027186.1-237	CSA027186.1	237	K-9K	.K........K..........	74
CSA002026.1-36	CSA002026.1	36	K-9K	.K........K..........	74
CSA034340.1-367	CSA034340.1	367	K-9K	.K........K..........	74
CSA023089.1-156	CSA023089.1	156	K-9K	.K........K..........	74
CSA005815.1-546	CSA005815.1	546	K-9K	.K........K..........	74
CSA035765.1-36	CSA035765.1	36	K-9K	.K........K..........	74
CSA004286.1-101	CSA004286.1	101	K-9K	.K........K..........	74
CSA016705.1-308	CSA016705.1	308	K-9K	.K........K..........	74
CSA027991.1-29	CSA027991.1	29	K-9K	.K........K..........	74
CSA005189.1-747	CSA005189.1	747	K-9K	.K........K..........	74
CSA021835.1-97	CSA021835.1	97	K-9K	.K........K..........	74
CSA033458.1-181	CSA033458.1	181	K-9K	.K........K..........	74
CSA009895.1-133	CSA009895.1	133	K-9K	.K........K..........	74
CSA010519.1-73	CSA010519.1	73	K-9K	.K........K..........	74
CSA035369.1-26	CSA035369.1	26	K-9K	.K........K..........	74
CSA013811.1-54	CSA013811.1	54	K-9K	.K........K..........	74
CSA033184.1-75	CSA033184.1	75	K-9K	.K........K..........	74
CSA003213.1-246	CSA003213.1	246	K-9K	.K........K..........	74
CSA023774.1-44	CSA023774.1	44	K-9K	.K........K..........	74
CSA000407.1-214	CSA000407.1	214	K-9K	.K........K..........	74

## Sheet: Oryza sativa
Protein accession	Position	Amino acid	Motif logo	Number of sites
Q65X66	124	K	..........K.V........	182
Q7XXP7	464	K	..........K...E......	72
Q6H748	215	K	..........K.L........	218
Q60EI0	393	K	.........EK..........	100
Q10E23	33	K	.........EK..........	100
Q6ZFM7	222	K	.........EK..........	100
Q53LQ0	255	K	..........K.V........	182
P0C522	486	K	.........EK..........	100
Q9ZP20	150	K	..........KE.........	53
Q0D5P8	136	K	.........EK..........	100
Q69QD5	151	K	..........K.L........	218
Q6Z8N7	234	K	..........K.V........	182
Q688Q9	449	K	..........K.V........	182
Q0JEM8	91	K	.........EK..........	100
Q6F385	100	K	..........K.I........	150
Q0DZE3	359	K	..........K.I........	150
Q6EPY8	245	K	..........KD.........	87
Q7G649	68	K	.........DK..........	69
Q75M32	166	K	..........KD.........	87
Q6MWE2	210	K	..........K...E......	72
P0C540	316	K	..........K.I........	150
Q8S7T4	545	K	.K........K..........	54
Q2R237	242	K	.........EK..........	100
Q10D68	399	K	..........K.L........	218
Q93WM3	413	K	..........K.V........	182
Q10E23	89	K	..........KE.........	53
Q6H6C7	136	K	..........K.L........	218
Q943K1	169	K	..........K.V........	182
Q69NF7	78	K	..........K.V........	182
Q7XUC9	80	K	..........K.V........	182
P0C522	387	K	..........K.V........	182
Q0JPA6	31	K	.K........K..........	54
Q8S7T3	11	K	..........K.V........	182
Q2QLY4	36	K	.........EK..........	100
Q0DE52	32	K	..........KD.........	87
Q0DF89	89	K	..........K.L........	218
Q6Z9G0	95	K	.K........K..........	54
Q6AVG6	317	K	..........K.V........	182
Q5N7P9	322	K	..........K.L........	218
Q0IPE5	78	K	..........K.L........	218
Q10LX5	125	K	..........K.L........	218
Q5Z7N3	89	K	.........DK..........	69
Q53LQ0	435	K	..........K.V........	182
Q6Z9G0	92	K	..........KE.........	53
Q9FWV2	680	K	..........KD.........	87
Q10CU9	147	K	..........K.I........	150
Q9ZST0	79	K	..........K.V........	182
Q5Z974	409	K	..........K.L........	218
Q0J1Q2	124	K	..........K.L........	218
Q84T92	91	K	.........EK..........	100
Q84PA4	150	K	..........K...E......	72
Q53RM0	291	K	..........K.V........	182
Q2RBC6	97	K	.........DK..........	69
Q7F1F2	514	K	..........K.L........	218
Q6ZH98	27	K	..........K.V........	182
Q6YZE2	56	K	.........EK..........	100
Q8GVY3	392	K	..........K.I........	150
Q7XC34	211	K	..........K.L........	218
Q0INM3	898	K	..........K.L........	218
Q2QV45	181	K	..........K.V........	182
Q6ZI79	98	K	..........K.V........	182
Q69UU3	364	K	..........K.I........	150
Q7XLG4	96	K	..........K.V........	182
Q5ZA98	176	K	..........KD.........	87
Q9LWT6	485	K	..........KD.........	87
Q10N21	223	K	.........EK..........	100
Q5JJP5	189	K	.........DK..........	69
Q0DQM6	53	K	.K........K..........	54
Q942P9	156	K	..........K.I........	150
Q0ISV7	241	K	..........K.L........	218
Q5KQH5	402	K	..........K.L........	218
Q0DBF9	221	K	..........K.L........	218
Q0DSD6	325	K	..........K.V........	182
Q10E23	142	K	..........K...E......	72
Q84LK3	308	K	..........K...E......	72
Q84SC3	26	K	..........K.I........	150
Q8S091	167	K	..........K.V........	182
Q8H8D6	159	K	..........K.V........	182
Q8LIX8	456	K	.........EK..........	100
Q5VQL1	491	K	..........K.I........	150
Q6ZKC0	137	K	..........K...E......	72
Q2QVG9	352	K	..........K...E......	72
Q8H2J8	40	K	..........K.L........	218
P0C5D5	125	K	.........EK..........	100
Q6K674	154	K	..........K...E......	72
Q2QVG9	527	K	.........EK..........	100
Q7F2G3	186	K	..........KD.........	87
Q8H4V1	374	K	.........DK..........	69
Q6Z6L4	732	K	..........KE.........	53
Q7XXP7	648	K	.K........K..........	54
P93431	308	K	..........K.I........	150
Q9ZWF5	154	K	..........KE.........	53
Q10I42	273	K	..........K.I........	150
Q6ETQ7	317	K	..........K.I........	150
C7IWI9	117	K	..........K.V........	182
Q0DF89	177	K	..........K.V........	182
Q7XJX6	187	K	..........K...E......	72
Q7GD79	145	K	..........K.L........	218
Q6YZH8	545	K	..........K.V........	182
Q84PB7	248	K	..........K.L........	218
Q6H6C7	125	K	..........KE.........	53
Q6ER94	172	K	..........K.I........	150
Q10SU0	58	K	..........K.V........	182
Q651T8	498	K	..........KD.........	87
Q9LWY5	102	K	..........K.V........	182
Q6Z6A0	137	K	..........K.L........	218
Q7F2L6	222	K	.........EK..........	100
Q0J709	129	K	..........K.I........	150
Q0DVX8	47	K	..........KE.........	53
Q6YZJ0	185	K	..........K.L........	218
Q10N30	74	K	..........K.L........	218
Q9AUR8	439	K	..........K.L........	218
Q2R2W2	146	K	..........K...E......	72
Q8L5K0	53	K	..........K.V........	182
P0C361	37	K	..........K.I........	150
Q0JFE2	164	K	.K........K..........	54
Q7X8A1	176	K	..........K.I........	150
Q69QD5	163	K	.K........K..........	54
Q0DJF9	346	K	..........KE.........	53
Q69QQ6	451	K	..........KD.........	87
Q7X8A2	416	K	.........EK..........	100
Q5VR43	310	K	..........KE.........	53
Q8LIX8	463	K	.........EK..........	100
Q655T1	125	K	..........KE.........	53
Q0D7K9	131	K	..........KD.........	87
Q7XJB4	168	K	..........K...E......	72
Q0J1Q2	33	K	.........DK..........	69
Q84SC5	161	K	..........K.L........	218
Q65XA0	33	K	..........K.V........	182
Q652L5	189	K	..........KE.........	53
Q6Z9G0	139	K	..........K.L........	218
Q0JQL7	33	K	..........K.V........	182
Q8S7T5	456	K	..........K.L........	218
Q2R3A1	178	K	..........K.L........	218
Q9SNK3	194	K	..........K.I........	150
Q7XXP7	390	K	..........K...E......	72
Q65XW4	161	K	..........K.I........	150
Q6F332	78	K	..........KD.........	87
C7IWI9	131	K	..........K.L........	218
Q6ZDS0	183	K	.K........K..........	54
P93431	378	K	..........K...E......	72
Q2QX58	653	K	.........EK..........	100
Q69XJ4	232	K	..........K.L........	218
Q0J4Y4	338	K	..........K.I........	150
Q7X7H3	98	K	..........K.I........	150
Q69UU3	42	K	..........KE.........	53
Q10HZ8	191	K	..........K.V........	182
Q9FWV2	412	K	.........EK..........	100
Q6YYW3	407	K	.........EK..........	100
Q10PA5	44	K	..........K.L........	218
Q9SDJ2	353	K	..........K.I........	150
Q6YZK5	237	K	.........EK..........	100
Q8GTK8	348	K	..........K.V........	182
Q84TB3	100	K	..........K.L........	218
Q656T5	152	K	..........K.I........	150
Q7GD79	40	K	.........EK..........	100
Q69SV0	332	K	..........KD.........	87
Q6Z7L1	137	K	..........K.V........	182
Q7XPW1	144	K	.........EK..........	100
Q5NB69	18	K	..........K.L........	218
Q6K5H8	206	K	..........KD.........	87
Q5JNB0	203	K	.........DK..........	69
Q5JMS4	79	K	..........K.V........	182
Q84R32	118	K	..........K.I........	150
Q6ASX7	72	K	..........K.L........	218
Q42971	341	K	..........K.I........	150
Q656T5	288	K	..........K.L........	218
C7IXC8	292	K	..........K.L........	218
Q8H916	216	K	..........K.V........	182
Q2QZ12	53	K	.K........K..........	54
Q8H3M0	40	K	..........K.I........	150
Q2R1C1	145	K	..........K.L........	218
C7J7G4	76	K	..........K.I........	150
Q0DLC5	54	K	..........KD.........	87
Q10QD8	26	K	.K........K..........	54
Q948T6	40	K	..........K...E......	72
Q5Z974	422	K	..........K.V........	182
Q0DIM2	48	K	.........DK..........	69
Q67G20	217	K	.........EK..........	100
Q2QSR7	188	K	..........K...E......	72
P93438	218	K	..........K.V........	182
Q2R2Z0	424	K	.........EK..........	100
Q84M68	97	K	..........K...E......	72
Q8LHQ6	362	K	..........K.I........	150
Q5Z790	295	K	..........K.I........	150
Q67WN5	144	K	..........KD.........	87
Q6Z411	213	K	..........K.L........	218
Q2QP54	1048	K	..........K.I........	150
Q9SXP2	347	K	..........KD.........	87
Q75HY4	138	K	..........K.V........	182
P0C488	139	K	..........KD.........	87
Q6Z7L1	75	K	..........K.I........	150
Q0D5P8	131	K	..........K.L........	218
Q2QP54	1100	K	..........KE.........	53
Q6ETQ7	230	K	..........KD.........	87
Q6ATY4	234	K	..........K.L........	218
C7IWI9	128	K	..........KE.........	53
Q53NW6	650	K	..........K.L........	218
Q6YZE2	65	K	..........K.L........	218
Q6ZG03	157	K	..........K.V........	182
Q8LR94	159	K	..........K.V........	182
Q6ZFX8	629	K	..........K.V........	182
Q655S1	634	K	..........K.V........	182
Q0J1Q2	48	K	..........K.L........	218
A3BLC3	157	K	..........K.I........	150
Q69UF2	136	K	..........KD.........	87
Q9SXP2	222	K	..........K...E......	72
P0C512	450	K	..........K...E......	72
Q851Y9	44	K	..........K.V........	182
Q8LQD2	20	K	..........KE.........	53
Q9ASP4	195	K	..........K.I........	150
Q2QP59	282	K	..........K.L........	218
Q8S6F3	18	K	.........EK..........	100
Q10S82	429	K	..........K...E......	72
B9F7D0	111	K	..........KD.........	87
Q7XBY4	6	K	..........K.L........	218
Q5SMW6	214	K	.........DK..........	69
Q6ZDS0	158	K	.........DK..........	69
Q6ESJ0	210	K	.........DK..........	69
Q6Z129	153	K	.........DK..........	69
Q9LWT6	188	K	..........K.L........	218
Q0ISF5	115	K	.........EK..........	100
Q6EN48	98	K	..........K.L........	218
Q0DAZ7	784	K	..........K.L........	218
Q5W730	146	K	.........EK..........	100
Q65XW4	231	K	..........KD.........	87
Q75M32	151	K	.........DK..........	69
Q9AS76	329	K	..........K.L........	218
Q5Z858	26	K	..........K.L........	218
Q6AVQ4	206	K	.........EK..........	100
Q0D5P8	200	K	.........EK..........	100
Q53PZ2	55	K	..........K.V........	182
Q8LQ33	412	K	..........KE.........	53
Q84NW1	257	K	..........K...E......	72
Q7Y139	39	K	..........K.L........	218
Q306J3	47	K	.........DK..........	69
Q10MQ2	336	K	..........KD.........	87
Q10MD5	83	K	..........K.I........	150
Q84TA3	235	K	..........K.L........	218
Q6K9N6	197	K	..........K.V........	182
Q5Z974	458	K	..........K.I........	150
Q6YZX6	38	K	.........DK..........	69
Q2QV45	575	K	.........DK..........	69
Q5N9Z8	452	K	.K........K..........	54
Q7XZW5	347	K	..........K.I........	150
Q2QV45	605	K	..........K.L........	218
Q75HE7	144	K	..........K.I........	150
Q9AS76	305	K	..........K.L........	218
Q0IMS5	121	K	..........K.L........	218
Q653V9	109	K	..........K.L........	218
Q43007	62	K	.........EK..........	100
Q0JLS6	392	K	.........EK..........	100
Q8H903	393	K	.........DK..........	69
Q6K2Y3	761	K	.K........K..........	54
Q10S82	424	K	..........KE.........	53
Q8GTK8	378	K	..........KE.........	53
Q7F9I1	825	K	..........K.V........	182
Q2QVG9	784	K	..........K.L........	218
Q2QTJ7	84	K	..........K.V........	182
Q6K9N6	262	K	..........K.I........	150
Q75IQ9	620	K	..........K.L........	218
Q7XPY2	312	K	.K........K..........	54
Q67WN5	619	K	..........K.V........	182
P93438	337	K	..........K.V........	182
Q7XPR2	315	K	..........K.L........	218
P30298	350	K	..........K.I........	150
Q8L4L4	18	K	.K........K..........	54
Q8S6F3	217	K	..........KE.........	53
Q7XBR2	228	K	..........K.I........	150
Q6YZE2	473	K	..........K.L........	218
Q75M32	222	K	..........K.I........	150
Q5WN02	8	K	..........K.V........	182
Q0J4K2	416	K	..........KD.........	87
Q9LWN1	89	K	..........KE.........	53
Q0IWS0	368	K	..........K.V........	182
Q7XXS0	136	K	.K........K..........	54
Q7F8R1	340	K	..........K.L........	218
Q8LRD0	71	K	..........KD.........	87
Q6Z7B0	591	K	.........DK..........	69
Q0DKX3	164	K	..........K.I........	150
Q943K7	529	K	.........EK..........	100
Q7F2G3	93	K	.K........K..........	54
Q0D698	52	K	..........K.V........	182
Q75H72	150	K	..........K.V........	182
Q8SA06	336	K	..........K.I........	150
Q8LNF2	178	K	.........EK..........	100
Q8H3Q7	170	K	..........K.L........	218
Q6ESJ0	91	K	..........K.V........	182
Q0DJB9	67	K	..........KD.........	87
Q5ZEN1	650	K	..........K.V........	182
Q2QZL4	367	K	..........KD.........	87
Q7XMK5	107	K	.........EK..........	100
Q69Y16	246	K	..........K.L........	218
Q5VR43	558	K	..........K.L........	218
Q0JMH0	213	K	.........EK..........	100
Q657T0	404	K	..........K.V........	182
Q9ASP4	70	K	.........EK..........	100
Q7XVF8	101	K	..........K.I........	150
Q657P0	374	K	..........K.L........	218
Q7XMK5	100	K	..........K...E......	72
Q8LQ33	747	K	..........K.L........	218
Q10CU9	39	K	..........K.L........	218
Q10B01	575	K	..........K.L........	218
Q10I42	152	K	.K........K..........	54
Q6YZX6	586	K	..........K.V........	182
Q7XPW1	156	K	..........KD.........	87
Q0DXS9	278	K	..........KE.........	53
Q8W317	333	K	.........DK..........	69
Q0JQP8	149	K	..........K.I........	150
Q5W6H1	68	K	..........K.V........	182
Q6H6C7	165	K	..........K.L........	218
Q0IQF7	101	K	..........K.V........	182
Q7G649	139	K	.........EK..........	100
Q75H72	160	K	..........K...E......	72
Q10RP0	674	K	..........K.V........	182
Q7EY18	462	K	..........K.L........	218
Q6ZH98	147	K	..........K.I........	150
Q9SNK3	132	K	.K........K..........	54
Q6Z7B0	167	K	..........K.I........	150
Q0JJ25	73	K	..........K.V........	182
Q60E58	140	K	.........EK..........	100
Q651Z0	212	K	..........K.V........	182
Q2QVG9	613	K	..........K.I........	150
Q6K822	100	K	..........KD.........	87
Q6ZLB8	365	K	..........K...E......	72
Q0DUE1	104	K	.........DK..........	69
P93431	63	K	..........K.L........	218
Q7F9I1	526	K	.........EK..........	100
Q7XEQ3	88	K	.........EK..........	100
Q7F280	86	K	..........KE.........	53
Q7F1F2	40	K	..........K.I........	150
Q0D3E0	334	K	..........K.I........	150
Q69XJ9	108	K	.........EK..........	100
Q0DF89	83	K	..........KE.........	53
Q0D840	96	K	..........K.V........	182
Q7XRT0	89	K	..........K.L........	218
Q0DH55	84	K	..........KD.........	87
Q6H6C7	129	K	.........EK..........	100
Q7XN10	466	K	..........K.L........	218
Q6Z411	233	K	.........EK..........	100
Q7XTT6	715	K	..........K.I........	150
Q5VR43	593	K	..........K.L........	218
Q0JL44	311	K	.K........K..........	54
Q0DY33	342	K	..........K.L........	218
Q84ZK1	42	K	..........K.V........	182
Q9AUQ4	18	K	.K........K..........	54
Q6ZFJ3	74	K	..........K.V........	182
C7IYR0	347	K	..........K.V........	182
Q9ZP20	159	K	.K........K..........	54
P93431	362	K	..........K.L........	218
Q0IWL9	390	K	..........K...E......	72
Q0JJ25	142	K	..........K.L........	218
Q7XPY2	899	K	.........DK..........	69
Q5VR43	649	K	..........K.L........	218
Q0J8A4	120	K	..........K.V........	182
Q53RP2	105	K	..........K...E......	72
Q6K669	254	K	..........K.V........	182
Q0DRP7	83	K	.........EK..........	100
Q651D5	4	K	..........KE.........	53
Q9AYP4	13	K	..........K.L........	218
Q53LQ0	97	K	.K........K..........	54
Q10LV7	111	K	..........K.L........	218
Q6ZJ08	328	K	..........K.I........	150
Q7FAH2	67	K	..........K.L........	218
Q0DXV3	91	K	..........K.L........	218
Q2RAD9	123	K	..........K.I........	150
Q6Z0P0	90	K	..........K.V........	182
Q943W1	101	K	..........K...E......	72
Q9LWT6	64	K	..........KD.........	87
Q6K5H8	199	K	..........K.V........	182
Q8GTK4	106	K	..........KE.........	53
Q0J0Z5	349	K	..........K.V........	182
Q0J8G4	253	K	..........KD.........	87
Q7XRT0	305	K	..........K.I........	150
Q7XSJ9	139	K	..........K.V........	182
Q2R1J1	368	K	..........K.L........	218
Q9ASP4	273	K	..........K.V........	182
Q9FW37	35	K	..........K.V........	182
Q7X806	28	K	.........DK..........	69
Q0JDN5	521	K	..........KE.........	53
Q6Z411	243	K	.K........K..........	54
Q0D9G9	166	K	..........K.L........	218
Q10LF8	243	K	.........DK..........	69
Q6K9N6	63	K	..........K.V........	182
Q10P27	35	K	..........K.V........	182
Q6K8J4	132	K	.........DK..........	69
Q93VT8	316	K	..........K.V........	182
Q7XHS1	168	K	..........K.L........	218
Q0ISV7	471	K	..........K.L........	218
Q5VR43	425	K	..........KD.........	87
Q7XXS0	81	K	..........K...E......	72
C7IWD0	281	K	..........K.I........	150
Q6YY64	141	K	.........DK..........	69
Q7XXS0	18	K	..........K.I........	150
Q942L2	295	K	.........DK..........	69
Q6K683	202	K	..........K.I........	150
Q84NW1	329	K	..........K.L........	218
Q9FWV2	392	K	..........K.L........	218
Q10MQ2	260	K	..........K.V........	182
Q7FAM9	73	K	..........K.L........	218
Q69LA6	212	K	..........K.I........	150
Q5VNW1	289	K	.........EK..........	100
Q0DKF0	164	K	..........K.I........	150
Q9FR35	121	K	..........K.L........	218
Q0IXT4	130	K	..........K.L........	218
C7IWD0	363	K	..........K.I........	150
Q2QVG9	818	K	..........K.I........	150
Q69Y16	311	K	..........K.L........	218
Q6ZBV1	65	K	..........K.V........	182
Q5JN29	158	K	.........DK..........	69
Q0DJB9	386	K	..........KD.........	87
Q0DIK2	40	K	..........K.V........	182
Q10D68	469	K	..........KD.........	87
Q10NK0	305	K	.K........K..........	54
Q10S34	674	K	..........K.V........	182
A3BLC3	259	K	.K........K..........	54
Q10QZ6	427	K	..........K.V........	182
P0C512	356	K	..........KD.........	87
Q8S6F5	93	K	..........KD.........	87
Q69QQ6	558	K	..........K.V........	182
Q0J9E0	98	K	..........K.V........	182
Q2QWM6	186	K	.........EK..........	100
Q0D634	471	K	..........KD.........	87
Q2QLY4	273	K	..........K.L........	218
Q5JMS4	131	K	..........K.V........	182
Q6H6C7	341	K	..........K.L........	218
Q7XV11	90	K	..........K...E......	72
Q6ZI49	70	K	..........KE.........	53
Q6ZBK6	133	K	..........K.I........	150
C7IWI9	139	K	..........K.V........	182
Q6H6C7	69	K	..........K.V........	182
Q6H7I9	211	K	..........K.I........	150
Q943W1	192	K	..........KD.........	87
P0C512	227	K	..........K...E......	72
Q7XXP7	252	K	.........DK..........	69
Q7XUK3	337	K	..........K.V........	182
Q8S7T4	551	K	..........KD.........	87
Q6AVZ8	48	K	..........K.L........	218
Q657C2	23	K	.........EK..........	100
Q0DRY8	271	K	..........K.V........	182
Q0JJQ7	64	K	..........K.L........	218
Q0D840	71	K	..........K.V........	182
Q7G649	37	K	.........DK..........	69
Q9SXP2	273	K	..........K.V........	182
Q9FP25	100	K	..........KE.........	53
Q2QVC1	143	K	..........K.L........	218
Q6ZI53	196	K	..........KD.........	87
Q69RJ0	905	K	..........K.L........	218
Q0D5P8	158	K	..........K.V........	182
Q655S1	90	K	..........KD.........	87
Q7XIM6	79	K	.........DK..........	69
Q10I42	191	K	..........K.V........	182
Q5NBJ3	541	K	..........K.L........	218
Q0D8F6	60	K	.........DK..........	69
Q2QVG9	680	K	..........K.I........	150
P93438	69	K	..........K.V........	182
Q6ATB2	513	K	..........K.V........	182
Q6AVA8	235	K	..........K.V........	182
Q75IA5	106	K	..........K...E......	72
Q6K215	245	K	..........KD.........	87
Q6K9N6	70	K	..........K.I........	150
Q2R237	112	K	..........K.L........	218
Q0IT43	139	K	..........K.L........	218
Q5Z6P9	54	K	..........KD.........	87
Q94JA2	333	K	..........K.I........	150
Q2QV45	242	K	.........EK..........	100
Q69SV0	237	K	..........K.I........	150
Q6K680	29	K	.K........K..........	54
Q6YVI0	254	K	..........K.V........	182
Q8SA35	98	K	..........K.L........	218
Q7F1F2	447	K	.........EK..........	100
Q6YTK5	74	K	..........K...E......	72
C7J3R2	131	K	..........K.L........	218
Q40677	282	K	..........K.L........	218
Q6ATS0	376	K	.........EK..........	100
Q7XDC8	105	K	..........K.V........	182
Q9ZTP5	155	K	..........K.L........	218
Q2R2Z0	469	K	..........K.V........	182
Q0D9G9	117	K	.........DK..........	69
Q5TKJ2	341	K	.........EK..........	100
Q943K7	333	K	.........DK..........	69
Q0DZF7	19	K	..........KD.........	87
Q851Y7	72	K	..........K.V........	182
Q2QX01	196	K	..........K.V........	182
Q9LWT6	227	K	..........K.V........	182
Q6AVV2	1083	K	..........K.L........	218
Q53WJ5	490	K	..........K.V........	182
Q67W57	150	K	..........K.L........	218
Q9LWT6	181	K	..........K.L........	218
Q2QNN5	409	K	..........KD.........	87
Q6K8D4	5	K	..........K.I........	150
Q69UU3	407	K	..........K.I........	150
P0C512	236	K	.K........K..........	54
Q0DY33	138	K	..........KD.........	87
Q6ZI53	417	K	..........KD.........	87
Q5Z974	256	K	.........DK..........	69
Q9XJ29	453	K	.........EK..........	100
Q5N7P9	49	K	.........EK..........	100
Q7XZX4	48	K	..........K.I........	150
Q8LIX8	278	K	..........K.I........	150
Q0JFE2	175	K	..........KD.........	87
Q6Z7B0	529	K	.........EK..........	100
Q10Q21	495	K	..........K.V........	182
Q8H903	358	K	..........KD.........	87
Q6ZI53	352	K	..........KD.........	87
Q75IJ1	48	K	..........K.V........	182
Q0D5P8	166	K	..........KD.........	87
Q69SV0	291	K	..........K.I........	150
Q69RJ0	880	K	..........K.L........	218
Q84NW1	59	K	..........K.V........	182
Q8S7T5	23	K	..........K...E......	72
Q69SV0	429	K	..........K.L........	218
Q5VS73	190	K	..........K.I........	150
A3BKF2	144	K	..........K.V........	182
Q6ZJJ1	230	K	..........KD.........	87
Q43007	32	K	..........K.I........	150
Q6Z4E4	119	K	.........DK..........	69
Q0J3N7	185	K	..........K...E......	72
Q9LWT6	366	K	.........DK..........	69
Q6H443	105	K	.........DK..........	69
Q94J17	175	K	..........K.I........	150
Q2QVG9	144	K	..........KD.........	87
Q6MWG9	804	K	..........K.L........	218
Q75LR5	215	K	..........K.L........	218
Q0JE28	62	K	..........K.V........	182
Q7XXP7	651	K	..........K.L........	218
Q6ZC69	123	K	..........K...E......	72
Q2QNN5	378	K	..........K.V........	182
Q84VC9	186	K	.K........K..........	54
Q0IQF7	112	K	..........K.I........	150
Q69QQ6	442	K	..........K...E......	72
Q2QP54	437	K	..........KD.........	87
Q10MT2	190	K	..........K.I........	150
Q42971	286	K	..........K.V........	182
Q0IR97	84	K	.........DK..........	69
Q0ISV6	473	K	..........K...E......	72
Q7XKG5	99	K	..........K.L........	218
Q65X66	116	K	..........K.L........	218
Q8SA35	48	K	.........EK..........	100
Q40677	121	K	..........K.V........	182
Q9ASP4	405	K	..........K.L........	218
Q7XPV4	410	K	..........K.L........	218
Q7XC37	38	K	..........K.I........	150
Q0DSD6	214	K	..........K.V........	182
Q7XLR1	3	K	..........K.V........	182
Q8S6F3	495	K	.K........K..........	54
Q40677	71	K	..........K.L........	218
Q0DJB9	145	K	..........K.I........	150
Q60EL7	69	K	.K........K..........	54
Q0JLS6	388	K	..........K.L........	218
P93431	350	K	..........K.V........	182
Q69QR6	76	K	..........K.V........	182
Q75HW4	530	K	..........KE.........	53
Q650W6	262	K	..........K.V........	182
Q7XMJ1	22	K	..........K.L........	218
Q5Z7N3	75	K	.K........K..........	54
Q9ASP4	440	K	.........EK..........	100
Q93X08	285	K	..........K.I........	150
P0C451	12	K	..........K.L........	218
Q0IR97	101	K	..........K...E......	72
Q7F2G3	92	K	.........DK..........	69
Q0DF89	292	K	.........EK..........	100
Q2QSR5	169	K	.........DK..........	69
Q5ZA31	725	K	..........K.L........	218
Q8S7T3	20	K	..........K...E......	72
Q69JW2	54	K	..........K.L........	218
Q69T99	453	K	.........DK..........	69
C7IWI9	142	K	..........KE.........	53
Q5VR43	241	K	..........K.L........	218
Q53LQ0	128	K	..........K.I........	150
Q0IWS0	306	K	..........K.V........	182
Q40677	268	K	..........KD.........	87
Q7Y1I5	172	K	..........K.L........	218
Q2R1S1	210	K	.........DK..........	69
Q7F190	566	K	..........K.V........	182
Q6Z8U4	106	K	..........KD.........	87
Q0J8A4	196	K	..........KD.........	87
Q9SDJ2	368	K	..........K.L........	218
Q0DDD3	290	K	..........K.L........	218
Q6K8D9	169	K	..........K.V........	182
Q7XLG5	138	K	..........KD.........	87
Q6Z5N4	340	K	..........K.I........	150
Q0D5P8	173	K	..........K.L........	218
Q6Z3T3	25	K	..........K.L........	218
Q10PA5	125	K	..........K.L........	218
Q8W3D0	205	K	..........K.I........	150
Q10FQ7	111	K	.........EK..........	100
Q75IM9	229	K	.........DK..........	69
Q6Z229	244	K	.K........K..........	54
Q2QWU7	221	K	..........K.V........	182
Q8SA35	60	K	..........K.V........	182
Q6ZFH9	618	K	..........K.L........	218
Q7X923	219	K	..........K.I........	150
Q2QSR7	371	K	..........K.L........	218
C7J2C3	105	K	.........EK..........	100
Q5ZCA9	193	K	.K........K..........	54
Q6K439	100	K	..........KE.........	53
Q6F332	87	K	.K........K..........	54
Q75LJ7	58	K	.........EK..........	100
Q7X8A1	141	K	..........K.V........	182
Q655S1	611	K	..........K.L........	218
Q8SAY0	157	K	..........K.L........	218
Q942L2	91	K	.K........K..........	54
Q0DI98	111	K	..........KE.........	53
Q9FWV2	875	K	..........K.I........	150
Q67W57	179	K	..........K.I........	150
Q2QS11	343	K	.........EK..........	100
Q0D5P8	193	K	..........K...E......	72
Q5VNW1	599	K	..........K.I........	150
Q6YVH4	224	K	..........K.V........	182
Q10SU0	12	K	..........K.I........	150
Q8S7T5	114	K	..........K.I........	150
Q6Z2T6	241	K	..........K...E......	72
Q9ASE0	476	K	..........K.L........	218
Q69UI2	70	K	..........K.L........	218
Q2QU06	83	K	..........K.V........	182
Q8S091	152	K	..........K.V........	182
Q9AQZ5	68	K	..........K.L........	218
Q7F9I1	502	K	..........K.L........	218
Q6H852	171	K	..........K...E......	72
Q69UU3	121	K	..........K.V........	182
Q6ZIT9	151	K	..........K.I........	150
Q7XBT1	120	K	..........KE.........	53
Q9FR35	90	K	..........K...E......	72
Q6YVI0	62	K	..........K.I........	150
A3BLC3	200	K	..........K...E......	72
Q84PB4	198	K	..........K.V........	182
Q6L4S3	182	K	..........K.V........	182
Q8GTK8	364	K	..........KE.........	53
B9EXM2	467	K	..........K.V........	182
Q0DIK2	25	K	..........K.L........	218
Q762A6	110	K	..........KD.........	87
Q9LWT6	369	K	..........K.V........	182
Q53LQ0	227	K	..........K...E......	72
Q9FWV2	599	K	..........K.L........	218
Q6KAJ2	260	K	.........EK..........	100
Q8H2T7	107	K	..........K.L........	218
Q69QQ6	473	K	..........K.V........	182
C7J066	42	K	..........K...E......	72
Q657P0	797	K	..........K.L........	218
Q9ASP4	425	K	..........K.I........	150
Q7XMK5	129	K	..........K...E......	72
Q0DF89	266	K	.........DK..........	69
Q0DJB9	265	K	..........K.L........	218
Q7XV86	400	K	..........K...E......	72
Q8LQ41	183	K	..........KD.........	87
Q5ZCA9	241	K	..........K...E......	72
Q2QNI4	230	K	..........KE.........	53
Q0DKP0	341	K	..........K.I........	150
Q69QQ6	55	K	.........DK..........	69
Q5JKQ2	11	K	.........EK..........	100
Q9AY51	154	K	..........K.L........	218
Q84VC7	134	K	..........K.L........	218
Q5VR43	628	K	..........K.L........	218
Q0DG36	97	K	..........K.L........	218
Q6K5H8	163	K	..........K...E......	72
Q84VC9	191	K	..........K.L........	218
Q7XZW1	55	K	..........K.I........	150
Q75M32	126	K	.........EK..........	100
Q69LC1	173	K	..........K.I........	150
Q7XZW5	339	K	..........K.L........	218
Q6Z8K7	111	K	.........EK..........	100
Q0DV32	537	K	..........K.L........	218
Q6Z695	438	K	..........K.L........	218
Q5N7P9	155	K	.........DK..........	69
Q75LJ7	82	K	.........DK..........	69
Q5ZA08	214	K	..........K.L........	218
Q6ZL37	752	K	..........K...E......	72
Q5Z402	108	K	.........EK..........	100
Q2QN86	79	K	.........EK..........	100
Q6Z0I4	280	K	..........K.L........	218
Q7X8A1	318	K	..........K.L........	218
Q0D5P8	178	K	.K........K..........	54
Q5JMR9	114	K	..........K...E......	72
Q6ZI53	182	K	..........K.V........	182
Q6Z2Z4	238	K	..........K.V........	182
Q6Z6L4	845	K	..........K...E......	72
Q945X3	142	K	..........K.L........	218
Q6Z1J6	199	K	..........K.V........	182
Q6YXW6	136	K	.........DK..........	69
Q6YZE2	50	K	.........EK..........	100
P93431	293	K	.........EK..........	100
Q2QLY4	142	K	..........KE.........	53
Q6AVA8	555	K	..........K.V........	182
Q8S9R1	50	K	..........K.I........	150
Q10M50	1012	K	..........K.I........	150
Q6H7E4	111	K	..........KE.........	53
Q10RP0	571	K	.........DK..........	69
Q5ZCE0	11	K	..........K.V........	182
Q84TB3	24	K	.K........K..........	54
Q6EUQ5	23	K	.K........K..........	54
Q0IR97	106	K	.........EK..........	100
Q2QP54	734	K	.........DK..........	69
Q6Z7L1	628	K	.........EK..........	100
Q5VNW1	605	K	.........DK..........	69
P0C512	466	K	..........K...E......	72
Q7F8S5	122	K	.........EK..........	100
Q0JEM8	45	K	..........K...E......	72
Q8H4J8	213	K	..........K.L........	218
Q10QZ6	318	K	..........KD.........	87
Q9LRE9	66	K	..........K...E......	72
Q6ETQ7	330	K	..........K.L........	218
Q8LI41	131	K	..........K.L........	218
Q7X8A1	126	K	..........K.V........	182
Q69RJ0	1562	K	.........EK..........	100
Q0DJB9	334	K	.........EK..........	100
Q84PB3	204	K	..........KD.........	87
Q6ZDY8	320	K	..........K.L........	218
Q8H3Q7	415	K	..........K.I........	150
Q5JK10	126	K	..........K.L........	218
Q8H903	82	K	..........KD.........	87
Q75M32	158	K	..........K.I........	150
Q43007	560	K	.K........K..........	54
Q7XI43	124	K	..........K.V........	182
Q6K9N6	393	K	..........K.I........	150
P0C540	192	K	..........K.L........	218
Q6K8J4	121	K	..........K.V........	182
Q0J4K2	404	K	..........K.L........	218
Q94GG8	398	K	.........DK..........	69
Q6ZEZ1	217	K	..........KD.........	87
Q69MU0	155	K	..........K.I........	150
Q7XUW0	177	K	..........K.V........	182
Q2R8Z5	341	K	..........K.L........	218
Q8S6F3	225	K	..........K.L........	218
Q8H4V1	797	K	..........K.I........	150
Q5Z974	638	K	.........EK..........	100
Q7XMK5	175	K	..........K...E......	72
Q75K90	143	K	..........K.V........	182
Q6ZJ08	277	K	.........EK..........	100
Q6K669	171	K	..........K.V........	182
Q2QVG9	593	K	..........K.L........	218
P0C540	216	K	.........EK..........	100
Q6Z1J6	157	K	..........K.I........	150
P17784	317	K	.........EK..........	100
Q7XXP7	198	K	.........EK..........	100
Q0E4K1	458	K	..........K...E......	72
Q75KD7	115	K	..........K.L........	218
Q6ZFJ3	272	K	..........K.I........	150
Q6ZFJ3	352	K	.K........K..........	54
P0C337	53	K	.........EK..........	100
Q75GT3	559	K	..........KE.........	53
Q943K7	559	K	..........KD.........	87
Q6ZCP3	53	K	..........KE.........	53
Q7XQQ7	232	K	..........K.I........	150
Q0D4G9	390	K	..........KD.........	87
Q5JKX2	12	K	..........K.L........	218
Q9FW34	116	K	..........K.I........	150
Q8GSE8	275	K	..........K.V........	182
Q0IQF7	67	K	..........K.I........	150
Q7XXP7	455	K	..........K.L........	218
Q5VQX1	261	K	..........K.L........	218
Q2QVG9	95	K	..........K.I........	150
Q69QQ6	380	K	..........K.L........	218
Q0D3W6	34	K	..........KD.........	87
Q6H6C7	247	K	.........DK..........	69
Q53NW6	121	K	..........K.L........	218
Q0D9S5	18	K	..........K.L........	218
Q0D8E4	252	K	..........K.V........	182
Q10QH0	107	K	..........K.I........	150
Q0D9G9	649	K	..........K.L........	218
Q2QVG9	835	K	..........K.I........	150
Q0DY33	107	K	..........K.L........	218
Q6Z8F4	142	K	..........K.I........	150
Q0DTX5	98	K	..........KD.........	87
Q0J5L9	255	K	..........K.V........	182
Q69QQ6	555	K	.........DK..........	69
Q10Q21	190	K	..........K.V........	182
Q7XLG5	472	K	..........K...E......	72
Q10NK0	296	K	.........DK..........	69
Q7XXP7	361	K	.K........K..........	54
Q84PB4	86	K	..........K...E......	72
Q6EP55	169	K	..........K.I........	150
Q6Z6L4	856	K	..........K.V........	182
Q69UI2	64	K	..........K.V........	182
Q7X7I6	120	K	..........K.I........	150
Q6YZH8	466	K	..........K.V........	182
Q6ZKC0	84	K	..........KE.........	53
Q7XXS0	75	K	..........K.V........	182
Q40677	378	K	..........KE.........	53
Q7XSS2	255	K	..........KD.........	87
Q6ZHS6	88	K	..........K.L........	218
Q0J8A4	221	K	..........K.L........	218
Q0J8A4	253	K	.........EK..........	100
Q53PA7	265	K	..........K.L........	218
Q0JLN9	77	K	..........K.L........	218
Q943K7	517	K	..........K...E......	72
Q6AVQ4	190	K	..........K.V........	182
Q84PA4	162	K	.K........K..........	54
Q6ZG90	88	K	..........K.V........	182
Q0DP12	88	K	..........KD.........	87
Q10I42	160	K	..........K...E......	72
Q0ISV6	342	K	..........K.V........	182
P0C367	382	K	..........K.I........	150
Q7Y0E8	157	K	..........KE.........	53
Q7XXP7	135	K	..........K...E......	72
Q0JIL9	69	K	.........EK..........	100
Q9SXP2	229	K	..........K.I........	150
Q0DDD3	314	K	..........KE.........	53
C7J528	156	K	..........K.L........	218
Q7X8A1	184	K	..........K.L........	218
Q7FAH2	253	K	.........EK..........	100
Q8GS72	123	K	.K........K..........	54
Q9SMB1	53	K	..........K.L........	218
Q10MT2	284	K	..........KE.........	53
Q6Z7L1	630	K	..........K...E......	72
Q7GD79	137	K	..........K.V........	182
Q0ILJ2	189	K	..........K.I........	150
Q6YWJ7	196	K	..........K.L........	218
Q7XZW5	182	K	..........K.L........	218
Q6K822	112	K	.K........K..........	54
Q8H903	94	K	..........KD.........	87
Q5JKV1	318	K	..........KE.........	53
Q84VC8	238	K	..........KD.........	87
Q9MAX5	18	K	..........K.V........	182
Q84TB3	39	K	..........K.I........	150
Q6Z9G0	111	K	..........KD.........	87
Q69LC1	67	K	..........K.I........	150
Q8S3R2	245	K	..........KD.........	87
Q2QV45	308	K	..........KD.........	87
Q655S1	445	K	..........K.I........	150
Q8L5K0	131	K	..........KE.........	53
Q53LQ0	155	K	..........K.I........	150
Q7XB60	557	K	..........K.I........	150
Q6ZJW9	72	K	.........DK..........	69
Q948T6	175	K	..........K.L........	218
Q84PB4	186	K	..........K.V........	182
Q67W57	95	K	..........KE.........	53
Q7XXP7	677	K	.........DK..........	69
Q7XQQ7	548	K	.K........K..........	54
Q0J9E0	382	K	..........K...E......	72
Q8SAY0	142	K	..........K.V........	182
P0C512	201	K	..........KD.........	87
Q5ZA98	81	K	..........KE.........	53
Q8L4F2	53	K	.........EK..........	100
Q8S7T5	11	K	..........K.L........	218
Q2QSR7	266	K	..........K.V........	182
Q0ISV7	47	K	..........K.L........	218
Q9ASE0	408	K	..........K.V........	182
Q53NW6	368	K	..........K.I........	150
Q6ZGJ7	157	K	..........K.I........	150
Q0IXR7	29	K	..........K.L........	218
Q850L8	100	K	..........K.V........	182
Q0JAJ2	140	K	..........K.I........	150
Q5VR43	376	K	.........EK..........	100
Q0JLS6	383	K	..........KE.........	53
Q2QN86	72	K	..........K.L........	218
Q7F099	614	K	..........KD.........	87
Q7XTF4	94	K	..........K.L........	218
A3C4S4	315	K	..........KE.........	53
Q5N725	320	K	.K........K..........	54
Q0JPA6	35	K	..........KE.........	53
Q10LV7	106	K	..........K...E......	72
Q5VR43	410	K	..........K.L........	218
Q65XW5	84	K	..........KD.........	87
Q69RJ0	914	K	.........EK..........	100
Q0IPE5	59	K	.........DK..........	69
Q5VNW1	367	K	..........KD.........	87
Q0DHB9	19	K	..........K.I........	150
Q651B1	19	K	..........K.V........	182
Q6ZCV7	342	K	..........K.I........	150
Q5WN02	117	K	..........K.V........	182
Q6H4L2	310	K	..........K.L........	218
Q10RE5	185	K	..........K.I........	150
Q5Z6P4	139	K	..........K.L........	218
Q2R1J8	67	K	.........EK..........	100
Q6Z8F4	273	K	.K........K..........	54
Q0ISV6	467	K	..........K.I........	150
Q8GVY2	3	K	..........K.I........	150
Q0JPA6	40	K	..........K.I........	150
Q8H3Q7	453	K	..........K.V........	182
Q07661	36	K	.K........K..........	54
P93438	333	K	..........K.I........	150
Q6ZHC3	218	K	..........K.V........	182
Q2QNN5	388	K	.........EK..........	100
Q6ZD89	193	K	..........K.L........	218
Q0J5V5	555	K	..........K.I........	150
Q7XMK5	163	K	..........K...E......	72
Q2QN86	88	K	.........EK..........	100
Q84QW3	107	K	..........K.I........	150
Q6F354	151	K	..........K.L........	218
Q0D6I0	347	K	..........K.L........	218
Q67G20	317	K	..........K.I........	150
Q7F2G3	101	K	.K........K..........	54
P0C512	334	K	..........K...E......	72
Q7XV86	447	K	..........K.I........	150
Q93X08	18	K	.........DK..........	69
Q8LIX8	242	K	.........EK..........	100
Q7F1F2	392	K	.........DK..........	69
Q6YXY5	206	K	..........K.V........	182
Q69V57	17	K	..........K.I........	150
Q9XEA6	46	K	..........KD.........	87
Q9AQZ5	635	K	.........DK..........	69
Q943K7	512	K	.........DK..........	69
Q5VR43	565	K	..........K.L........	218
Q94I35	568	K	..........K.L........	218
Q33B71	285	K	..........K.I........	150
Q42971	62	K	..........K.V........	182
Q10N30	165	K	..........K.L........	218
Q7XIM6	143	K	.K........K..........	54
Q0D5P8	164	K	..........K...E......	72
Q84PA4	190	K	..........K.L........	218
Q84M68	116	K	..........K.V........	182
Q9SXG0	90	K	.........DK..........	69
Q2QWN3	78	K	..........K.L........	218
Q9FWV2	279	K	..........K.L........	218
Q6ZBZ2	203	K	..........K.L........	218
Q7F2G3	84	K	..........K...E......	72
Q84PA4	120	K	..........KD.........	87
Q8L4L4	188	K	..........K.L........	218
Q5N725	106	K	.........DK..........	69
Q9LST6	34	K	.........DK..........	69
Q5VR43	334	K	.K........K..........	54
Q0DJB9	364	K	..........K.L........	218
Q8GTB0	279	K	..........KD.........	87
Q0J9Q1	304	K	..........K.I........	150
Q6YXY5	184	K	..........K.V........	182
Q6AVT2	464	K	.........DK..........	69
Q5Z7N3	105	K	..........K.I........	150
Q5VNW1	204	K	..........K.V........	182
Q9LWT6	128	K	..........K.V........	182
Q0DXL7	196	K	..........K.L........	218
Q7XUV4	152	K	.........EK..........	100
Q0DKY4	70	K	..........K.V........	182
Q9FVZ7	204	K	.........EK..........	100
Q657P0	388	K	..........K.V........	182
Q6H4L2	427	K	..........K.V........	182
Q0DNW0	60	K	..........K.L........	218
Q6YY64	145	K	.........DK..........	69
Q6ATS0	538	K	.........EK..........	100
Q75H72	128	K	..........K.I........	150
Q7F1F2	530	K	..........K.L........	218
Q10QD8	55	K	..........K...E......	72
Q5Z974	428	K	.........EK..........	100
Q0J692	95	K	..........KE.........	53
Q2QPD1	142	K	.........EK..........	100
Q6Z720	107	K	..........K.V........	182
Q2QVG9	878	K	..........K.L........	218
Q0DRV6	127	K	..........K...E......	72
Q6Z7L1	299	K	..........KD.........	87
Q8LRH2	251	K	.........EK..........	100
Q9ASP4	174	K	..........K.I........	150
Q6ZCC2	96	K	..........K.L........	218
Q8S7T5	377	K	..........K.V........	182
Q9SNK3	148	K	..........K.I........	150
Q42971	239	K	.........EK..........	100
Q84P96	232	K	..........KD.........	87
Q6K5H8	133	K	..........KD.........	87
Q2QV45	188	K	..........K.L........	218
Q7F2L6	174	K	..........K.V........	182
Q8H4J8	304	K	..........K.I........	150
Q0IZQ4	70	K	..........K.I........	150
Q651F0	167	K	..........K.V........	182
Q6Z0I4	308	K	..........K.I........	150
Q6ZHZ1	935	K	..........K.L........	218
Q0DVH3	105	K	.........EK..........	100
Q9FP25	64	K	.........DK..........	69
Q0DP12	95	K	..........K.L........	218
Q2QVG9	152	K	..........K.I........	150
Q7XV11	214	K	.........DK..........	69
Q5KQI6	208	K	..........K.I........	150
Q6K674	39	K	..........KD.........	87
Q6ZD65	4	K	..........K.V........	182
Q6Z510	122	K	..........K.V........	182
Q5ZA98	185	K	.K........K..........	54
Q8SAY0	84	K	..........K.L........	218
Q6YU90	264	K	..........KE.........	53
Q6ZFI6	46	K	..........K.L........	218
Q7XPY2	913	K	..........K...E......	72
Q2QTJ7	131	K	..........K.L........	218
B9FK36	2223	K	..........K.I........	150
Q7XBY4	276	K	..........K.L........	218
Q84NW1	143	K	..........K.L........	218
Q851F6	228	K	..........K.L........	218
Q7XPR2	363	K	..........K.I........	150
Q40677	50	K	..........K.I........	150
Q65XW4	241	K	..........K.I........	150
Q2QNG7	148	K	..........K.V........	182
Q6ZEZ1	132	K	..........K.V........	182
Q69UF2	400	K	..........KD.........	87
Q9FRX7	466	K	.K........K..........	54
Q75HW4	469	K	..........K.L........	218
Q850W6	213	K	..........K.V........	182
Q5Z8V3	121	K	.K........K..........	54
Q8H3I7	82	K	.........EK..........	100
Q7XK23	308	K	..........K.V........	182

## Sheet: Carica papaya
Protein accession	Position	Amino acid	Motif Logo	Number of sites
Unigene0000586	138	K	.....K...EK..........	144
Unigene0009891	47	K	.....K...EK..........	144
Unigene0036186	206	K	.....K...EK..........	144
Unigene0011368	22	K	.....K...EK..........	144
Unigene0049915	95	K	.....K...EK..........	144
Unigene0023749	76	K	.....K...EK..........	144
Unigene0009533	316	K	.....K...EK..........	144
Unigene0024726	147	K	.....K...EK..........	144
Unigene0001665	206	K	.....K...EK..........	144
Unigene0025451	354	K	.....K...EK..........	144
Unigene0003830	43	K	.....K...EK..........	144
Unigene0008547	399	K	.....K...EK..........	144
Unigene0010895	121	K	.....K...EK..........	144
Unigene0014680	23	K	.....K...EK..........	144
Unigene0025607	46	K	.....K...EK..........	144
Unigene0016388	271	K	.....K...EK..........	144
Unigene0038645	165	K	.....K...EK..........	144
Unigene0005728	122	K	.....K...EK..........	144
Unigene0002966	204	K	.....K...EK..........	144
Unigene0002401	147	K	.....K...EK..........	144
Unigene0033077	19	K	.....K...EK..........	144
Unigene0029168	505	K	.....K...EK..........	144
Unigene0033572	596	K	.....K...EK..........	144
Unigene0035254	523	K	.....K...EK..........	144
Unigene0053800	360	K	.....K...EK..........	144
Unigene0038253	480	K	.....K...EK..........	144
Unigene0038051	547	K	.....K...EK..........	144
Unigene0008379	948	K	.....K...EK..........	144
Unigene0025618	18	K	.....K...EK..........	144
Unigene0014996	298	K	.....K...EK..........	144
Unigene0010009	213	K	.....K...EK..........	144
Unigene0037299	389	K	.....K...EK..........	144
Unigene0011586	40	K	.....K...EK..........	144
Unigene0002409	265	K	.....K...EK..........	144
Unigene0038387	561	K	.....K...EK..........	144
Unigene0028758	106	K	.....K...EK..........	144
Unigene0026330	553	K	.....K...EK..........	144
Unigene0025150	178	K	.....K...EK..........	144
Unigene0039081	43	K	.....K...EK..........	144
Unigene0022810	98	K	.....K...EK..........	144
Unigene0024900	922	K	.....K...EK..........	144
Unigene0002858	97	K	.....K...EK..........	144
Unigene0026675	185	K	.....K...EK..........	144
Unigene0039257	673	K	.....K...EK..........	144
Unigene0023776	289	K	.....K...EK..........	144
Unigene0022187	44	K	.....K...EK..........	144
Unigene0024852	454	K	.....K...EK..........	144
Unigene0019588	75	K	.....K...EK..........	144
Unigene0034130	394	K	.....K...EK..........	144
Unigene0002409	235	K	.....K...EK..........	144
Unigene0034378	591	K	.....K...EK..........	144
Unigene0027627	386	K	.....K...EK..........	144
Unigene0023315	28	K	.....K...EK..........	144
Unigene0031456	178	K	.....K...EK..........	144
Unigene0027817	797	K	.....K...EK..........	144
Unigene0023401	483	K	.....K...EK..........	144
Unigene0013281	144	K	.....K...EK..........	144
Unigene0038253	541	K	.....K...EK..........	144
Unigene0002484	126	K	.....K...EK..........	144
Unigene0031617	383	K	.....K...EK..........	144
Unigene0030304	171	K	.....K...EK..........	144
Unigene0029500	182	K	.....K...EK..........	144
Unigene0025088	60	K	.....K...EK..........	144
Unigene0020289	177	K	.....K...EK..........	144
Unigene0031509	501	K	.....K...EK..........	144
Unigene0003335	182	K	.....K...EK..........	144
Unigene0016206	163	K	.....K...EK..........	144
Unigene0000066	25	K	.....K...EK..........	144
Unigene0015501	240	K	.....K...EK..........	144
Unigene0031372	98	K	.....K...EK..........	144
Unigene0007925	277	K	.....K...EK..........	144
Unigene0033512	110	K	.....K...EK..........	144
Unigene0036405	39	K	.....K...EK..........	144
Unigene0047962	346	K	.....K...EK..........	144
Unigene0012095	216	K	.....K...EK..........	144
Unigene0022111	49	K	.....K...EK..........	144
Unigene0051333	279	K	.....K...EK..........	144
Unigene0013568	211	K	.....K...EK..........	144
Unigene0002211	181	K	.....K...EK..........	144
Unigene0003127	238	K	.....K...EK..........	144
Unigene0006133	333	K	.....K...EK..........	144
Unigene0020356	623	K	.....K...EK..........	144
Unigene0037390	246	K	.....K...EK..........	144
Unigene0029042	344	K	.....K...EK..........	144
Unigene0037299	195	K	.....K...EK..........	144
Unigene0003719	345	K	.....K...EK..........	144
Unigene0030377	647	K	.....K...EK..........	144
Unigene0039702	215	K	.....K...EK..........	144
Unigene0034246	124	K	.....K...EK..........	144
Unigene0002218	155	K	.....K...EK..........	144
Unigene0021832	98	K	.....K...EK..........	144
Unigene0019746	96	K	.....K...EK..........	144
Unigene0033073	95	K	.....K...EK..........	144
Unigene0023462	50	K	.....K...EK..........	144
Unigene0028811	249	K	.....K...EK..........	144
Unigene0025427	308	K	.....K...EK..........	144
Unigene0030358	266	K	.....K...EK..........	144
Unigene0037364	18	K	.....K...EK..........	144
Unigene0049610	178	K	.....K...EK..........	144
Unigene0002182	86	K	.....K...EK..........	144
Unigene0022831	257	K	.....K...EK..........	144
Unigene0034015	188	K	.....K...EK..........	144
Unigene0033048	305	K	.....K...EK..........	144
Unigene0015461	79	K	.....K...EK..........	144
Unigene0027848	133	K	.....K...EK..........	144
Unigene0021240	262	K	.....K...EK..........	144
Unigene0000273	243	K	.....K...EK..........	144
Unigene0023513	363	K	.....K...EK..........	144
Unigene0023153	375	K	.....K...EK..........	144
Unigene0053149	554	K	.....K...EK..........	144
Unigene0053992	585	K	.....K...EK..........	144
Unigene0026218	84	K	.....K...EK..........	144
Unigene0053992	504	K	.....K...EK..........	144
Unigene0025806	40	K	.....K...EK..........	144
Unigene0036604	63	K	.....K...EK..........	144
Unigene0027012	272	K	.....K...EK..........	144
Unigene0021675	82	K	.....K...EK..........	144
Unigene0024312	750	K	.....K...EK..........	144
Unigene0039514	47	K	.....K...EK..........	144
Unigene0030631	87	K	.....K...EK..........	144
Unigene0039011	82	K	.....K...EK..........	144
Unigene0015660	414	K	.....K...EK..........	144
Unigene0001362	227	K	.....K...EK..........	144
Unigene0022139	49	K	.....K...EK..........	144
Unigene0026644	865	K	.....K...EK..........	144
Unigene0009511	262	K	.....K...EK..........	144
Unigene0001508	73	K	.....K...EK..........	144
Unigene0016697	32	K	.....K...EK..........	144
Unigene0052114	116	K	.....K...EK..........	144
Unigene0028756	314	K	.....K...EK..........	144
Unigene0022188	230	K	.....K...EK..........	144
Unigene0028478	72	K	.....K...EK..........	144
Unigene0031372	106	K	.....K...EK..........	144
Unigene0020231	211	K	.....K...EK..........	144
Unigene0032593	518	K	.....K...EK..........	144
Unigene0031403	368	K	.....K...EK..........	144
Unigene0008511	776	K	.....K...EK..........	144
Unigene0023893	100	K	.....K...EK..........	144
Unigene0008320	238	K	.....K...EK..........	144
Unigene0038112	203	K	.....K...EK..........	144
Unigene0037259	281	K	.....K...EK..........	144
Unigene0023005	96	K	.....K...EK..........	144
Unigene0030155	98	K	.....K...EK..........	144
Unigene0034348	193	K	.....K...EK..........	144
Unigene0037606	669	K	..........KE...K.....	131
Unigene0053917	788	K	..........KE...K.....	131
Unigene0005543	927	K	..........KE...K.....	131
Unigene0031414	409	K	..........KE...K.....	131
Unigene0029556	501	K	..........KE...K.....	131
Unigene0052297	59	K	..........KE...K.....	131
Unigene0027594	96	K	..........KE...K.....	131
Unigene0027575	298	K	..........KE...K.....	131
Unigene0026742	454	K	..........KE...K.....	131
Unigene0021477	289	K	..........KE...K.....	131
Unigene0026675	192	K	..........KE...K.....	131
Unigene0034864	698	K	..........KE...K.....	131
Unigene0001335	20	K	..........KE...K.....	131
Unigene0019648	108	K	..........KE...K.....	131
Unigene0033431	618	K	..........KE...K.....	131
Unigene0030379	760	K	..........KE...K.....	131
Unigene0030478	237	K	..........KE...K.....	131
Unigene0025084	69	K	..........KE...K.....	131
Unigene0019194	35	K	..........KE...K.....	131
Unigene0029018	493	K	..........KE...K.....	131
Unigene0034910	147	K	..........KE...K.....	131
Unigene0028555	143	K	..........KE...K.....	131
Unigene0028947	885	K	..........KE...K.....	131
Unigene0003011	144	K	..........KE...K.....	131
Unigene0012463	78	K	..........KE...K.....	131
Unigene0003141	83	K	..........KE...K.....	131
Unigene0023776	284	K	..........KE...K.....	131
Unigene0053800	355	K	..........KE...K.....	131
Unigene0022515	82	K	..........KE...K.....	131
Unigene0023796	219	K	..........KE...K.....	131
Unigene0008127	189	K	..........KE...K.....	131
Unigene0029910	319	K	..........KE...K.....	131
Unigene0022810	142	K	..........KE...K.....	131
Unigene0021593	60	K	..........KE...K.....	131
Unigene0029252	228	K	..........KE...K.....	131
Unigene0032289	306	K	..........KE...K.....	131
Unigene0023630	316	K	..........KE...K.....	131
Unigene0023593	73	K	..........KE...K.....	131
Unigene0028907	59	K	..........KE...K.....	131
Unigene0038645	160	K	..........KE...K.....	131
Unigene0033431	591	K	..........KE...K.....	131
Unigene0022187	39	K	..........KE...K.....	131
Unigene0001553	517	K	..........KE...K.....	131
Unigene0022628	300	K	..........KE...K.....	131
Unigene0025454	30	K	..........KE...K.....	131
Unigene0028445	360	K	..........KE...K.....	131
Unigene0019648	86	K	..........KE...K.....	131
Unigene0003881	86	K	..........KE...K.....	131
Unigene0037390	283	K	..........KE...K.....	131
Unigene0030460	145	K	..........KE...K.....	131
Unigene0037102	197	K	..........KE...K.....	131
Unigene0053992	162	K	..........KE...K.....	131
Unigene0036152	241	K	..........KE...K.....	131
Unigene0029409	214	K	..........KE...K.....	131
Unigene0008943	158	K	..........KE...K.....	131
Unigene0004860	276	K	..........KE...K.....	131
Unigene0002414	82	K	..........KE...K.....	131
Unigene0052166	182	K	..........KE...K.....	131
Unigene0025926	49	K	..........KE...K.....	131
Unigene0022492	194	K	..........KE...K.....	131
Unigene0022612	1636	K	..........KE...K.....	131
Unigene0024044	93	K	..........KE...K.....	131
Unigene0035254	518	K	..........KE...K.....	131
Unigene0009466	294	K	..........KE...K.....	131
Unigene0000586	133	K	..........KE...K.....	131
Unigene0053118	432	K	..........KE...K.....	131
Unigene0022515	96	K	..........KE...K.....	131
Unigene0030201	299	K	..........KE...K.....	131
Unigene0038826	623	K	..........KE...K.....	131
Unigene0026204	153	K	..........KE...K.....	131
Unigene0027016	1111	K	..........KE...K.....	131
Unigene0008376	60	K	..........KE...K.....	131
Unigene0029014	219	K	..........KE...K.....	131
Unigene0023410	576	K	..........KE...K.....	131
Unigene0024516	284	K	..........KE...K.....	131
Unigene0040577	118	K	..........KE...K.....	131
Unigene0027067	106	K	..........KE...K.....	131
Unigene0038051	478	K	..........KE...K.....	131
Unigene0034489	57	K	..........KE...K.....	131
Unigene0031043	76	K	..........KE...K.....	131
Unigene0025558	95	K	..........KE...K.....	131
Unigene0029018	144	K	..........KE...K.....	131
Unigene0029106	412	K	..........KE...K.....	131
Unigene0044287	446	K	..........KE...K.....	131
Unigene0034547	174	K	..........KE...K.....	131
Unigene0004052	242	K	..........KE...K.....	131
Unigene0026175	132	K	..........KE...K.....	131
Unigene0053915	70	K	..........KE...K.....	131
Unigene0027363	404	K	..........KE...K.....	131
Unigene0037369	596	K	..........KE...K.....	131
Unigene0026739	262	K	..........KE...K.....	131
Unigene0018165	300	K	..........KE...K.....	131
Unigene0000066	20	K	..........KE...K.....	131
Unigene0019988	179	K	..........KE...K.....	131
Unigene0018420	119	K	..........KE...K.....	131
Unigene0019074	311	K	..........KE...K.....	131
Unigene0034015	192	K	..........KE...K.....	131
Unigene0045983	426	K	..........KE...K.....	131
Unigene0052264	81	K	..........KE...K.....	131
Unigene0011586	35	K	..........KE...K.....	131
Unigene0036152	243	K	..........KE...K.....	131
Unigene0034895	373	K	..........KE...K.....	131
Unigene0022575	611	K	..........KE...K.....	131
Unigene0024986	229	K	..........KE...K.....	131
Unigene0002858	83	K	..........KE...K.....	131
Unigene0010895	116	K	..........KE...K.....	131
Unigene0036186	201	K	..........KE...K.....	131
Unigene0022109	361	K	..........KE...K.....	131
Unigene0026967	89	K	..........KE...K.....	131
Unigene0037390	335	K	..........KE...K.....	131
Unigene0036190	54	K	..........KE...K.....	131
Unigene0024155	81	K	..........KE...K.....	131
Unigene0000023	22	K	..........KE...K.....	131
Unigene0048345	26	K	..........KE...K.....	131
Unigene0004237	218	K	..........KE...K.....	131
Unigene0021026	167	K	..........KE...K.....	131
Unigene0027016	1074	K	..........KE...K.....	131
Unigene0030768	370	K	..........KE...K.....	131
Unigene0003736	362	K	..........KE...K.....	131
Unigene0016388	391	K	..........KE...K.....	131
Unigene0030962	359	K	..........KE...K.....	131
Unigene0028756	283	K	..........KE...K.....	131
Unigene0027356	204	K	..........KE...K.....	131
Unigene0016697	36	K	..........KE...K.....	131
Unigene0028608	86	K	..........KE...K.....	131
Unigene0002819	553	K	..........KE...K.....	131
Unigene0037530	303	K	..........KE...K.....	131
Unigene0033985	78	K	..........KE...K.....	131
Unigene0033279	431	K	..........KE...K.....	131
Unigene0020697	728	K	..........KE...K.....	131
Unigene0052357	263	K	..........KE...K.....	131
Unigene0025067	44	K	.........EKG.........	75
Unigene0015784	137	K	.........EKG.........	75
Unigene0019194	79	K	.........EKG.........	75
Unigene0009219	44	K	.........EKG.........	75
Unigene0022369	320	K	.........EKG.........	75
Unigene0033661	322	K	.........EKG.........	75
Unigene0037917	219	K	.........EKG.........	75
Unigene0027421	253	K	.........EKG.........	75
Unigene0035349	353	K	.........EKG.........	75
Unigene0020356	373	K	.........EKG.........	75
Unigene0027837	373	K	.........EKG.........	75
Unigene0017180	38	K	.........EKG.........	75
Unigene0004051	148	K	.........EKG.........	75
Unigene0002728	524	K	.........EKG.........	75
Unigene0017233	50	K	.........EKG.........	75
Unigene0021758	402	K	.........EKG.........	75
Unigene0001916	201	K	.........EKG.........	75
Unigene0023796	470	K	.........EKG.........	75
Unigene0023458	184	K	.........EKG.........	75
Unigene0024948	154	K	.........EKG.........	75
Unigene0036899	136	K	.........EKG.........	75
Unigene0022495	179	K	.........EKG.........	75
Unigene0005997	191	K	.........EKG.........	75
Unigene0036317	567	K	.........EKG.........	75
Unigene0052264	110	K	.........EKG.........	75
Unigene0030346	224	K	.........EKG.........	75
Unigene0023802	394	K	.........EKG.........	75
Unigene0022588	194	K	.........EKG.........	75
Unigene0051386	58	K	.........EKG.........	75
Unigene0002409	326	K	.........EKG.........	75
Unigene0031624	100	K	.........EKG.........	75
Unigene0054724	396	K	.........EKG.........	75
Unigene0022229	658	K	.........EKG.........	75
Unigene0025353	102	K	.........EKG.........	75
Unigene0004198	403	K	.........EKG.........	75
Unigene0054502	28	K	.........EKG.........	75
Unigene0001848	664	K	.........EKG.........	75
Unigene0036861	34	K	.........EKG.........	75
Unigene0022182	42	K	.........EKG.........	75
Unigene0019518	437	K	.........EKG.........	75
Unigene0036186	224	K	.........EKG.........	75
Unigene0027848	61	K	.........EKG.........	75
Unigene0016829	237	K	.........EKG.........	75
Unigene0003127	51	K	.........EKG.........	75
Unigene0008123	13	K	.........EKG.........	75
Unigene0029999	234	K	.........EKG.........	75
Unigene0003426	194	K	.........EKG.........	75
Unigene0030904	313	K	.........EKG.........	75
Unigene0023666	228	K	.........EKG.........	75
Unigene0000273	142	K	.........EKG.........	75
Unigene0046913	111	K	.........EKG.........	75
Unigene0031337	88	K	.........EKG.........	75
Unigene0015093	84	K	.........EKG.........	75
Unigene0015450	97	K	.........EKG.........	75
Unigene0013848	276	K	.........EKG.........	75
Unigene0036020	182	K	.........EKG.........	75
Unigene0050444	27	K	.........EKG.........	75
Unigene0016739	403	K	.........EKG.........	75
Unigene0053273	72	K	.........EKG.........	75
Unigene0030844	247	K	.........EKG.........	75
Unigene0054018	233	K	.........EKG.........	75
Unigene0016697	234	K	.........EKG.........	75
Unigene0030547	134	K	.........EKG.........	75
Unigene0031651	193	K	.........EKG.........	75
Unigene0002841	174	K	.........EKG.........	75
Unigene0004569	84	K	.........EKG.........	75
Unigene0002409	288	K	.........EKG.........	75
Unigene0030692	140	K	.........EKG.........	75
Unigene0004246	342	K	.........EKG.........	75
Unigene0030358	243	K	.........EKG.........	75
Unigene0027218	35	K	.........EKG.........	75
Unigene0027016	362	K	.........EKG.........	75
Unigene0025498	11	K	.........EKG.........	75
Unigene0034835	151	K	.........EKG.........	75
Unigene0033586	279	K	.........EKG.........	75
Unigene0038924	164	K	..........KE..K......	104
Unigene0054244	135	K	..........KE..K......	104
Unigene0025791	121	K	..........KE..K......	104
Unigene0027297	107	K	..........KE..K......	104
Unigene0035154	149	K	..........KE..K......	104
Unigene0022810	72	K	..........KE..K......	104
Unigene0037596	69	K	..........KE..K......	104
Unigene0033431	584	K	..........KE..K......	104
Unigene0024830	252	K	..........KE..K......	104
Unigene0036598	374	K	..........KE..K......	104
Unigene0019725	270	K	..........KE..K......	104
Unigene0037839	224	K	..........KE..K......	104
Unigene0026330	263	K	..........KE..K......	104
Unigene0026330	478	K	..........KE..K......	104
Unigene0039141	554	K	..........KE..K......	104
Unigene0026669	18	K	..........KE..K......	104
Unigene0030335	304	K	..........KE..K......	104
Unigene0047863	206	K	..........KE..K......	104
Unigene0028713	330	K	..........KE..K......	104
Unigene0003066	374	K	..........KE..K......	104
Unigene0027075	262	K	..........KE..K......	104
Unigene0019082	209	K	..........KE..K......	104
Unigene0008511	764	K	..........KE..K......	104
Unigene0029373	139	K	..........KE..K......	104
Unigene0026464	46	K	..........KE..K......	104
Unigene0020703	359	K	..........KE..K......	104
Unigene0033512	731	K	..........KE..K......	104
Unigene0038645	347	K	..........KE..K......	104
Unigene0028802	230	K	..........KE..K......	104
Unigene0015501	120	K	..........KE..K......	104
Unigene0012905	122	K	..........KE..K......	104
Unigene0031463	251	K	..........KE..K......	104
Unigene0015450	248	K	..........KE..K......	104
Unigene0012555	195	K	..........KE..K......	104
Unigene0028698	389	K	..........KE..K......	104
Unigene0044810	271	K	..........KE..K......	104
Unigene0039702	93	K	..........KE..K......	104
Unigene0003788	307	K	..........KE..K......	104
Unigene0022062	143	K	..........KE..K......	104
Unigene0029293	147	K	..........KE..K......	104
Unigene0042560	173	K	..........KE..K......	104
Unigene0026582	597	K	..........KE..K......	104
Unigene0047920	170	K	..........KE..K......	104
Unigene0009360	301	K	..........KE..K......	104
Unigene0004146	373	K	..........KE..K......	104
Unigene0008379	939	K	..........KE..K......	104
Unigene0020289	387	K	..........KE..K......	104
Unigene0040003	292	K	..........KE..K......	104
Unigene0009466	232	K	..........KE..K......	104
Unigene0027829	119	K	..........KE..K......	104
Unigene0038051	483	K	..........KE..K......	104
Unigene0047934	291	K	..........KE..K......	104
Unigene0012669	112	K	..........KE..K......	104
Unigene0020227	68	K	..........KE..K......	104
Unigene0031403	77	K	..........KE..K......	104
Unigene0002714	726	K	..........KE..K......	104
Unigene0039668	963	K	..........KE..K......	104
Unigene0024679	193	K	..........KE..K......	104
Unigene0007004	87	K	..........KE..K......	104
Unigene0033373	635	K	..........KE..K......	104
Unigene0032213	291	K	..........KE..K......	104
Unigene0003895	467	K	..........KE..K......	104
Unigene0002858	88	K	..........KE..K......	104
Unigene0027704	37	K	..........KE..K......	104
Unigene0035503	292	K	..........KE..K......	104
Unigene0053273	26	K	..........KE..K......	104
Unigene0029281	180	K	..........KE..K......	104
Unigene0004297	36	K	..........KE..K......	104
Unigene0028756	87	K	..........KE..K......	104
Unigene0024798	178	K	..........KE..K......	104
Unigene0050194	33	K	..........KE..K......	104
Unigene0034864	793	K	..........KE..K......	104
Unigene0018180	1111	K	..........KE..K......	104
Unigene0025099	267	K	..........KE..K......	104
Unigene0053992	520	K	..........KE..K......	104
Unigene0028864	264	K	..........KE..K......	104
Unigene0039250	1333	K	..........KE..K......	104
Unigene0002841	172	K	..........KE..K......	104
Unigene0048514	223	K	..........KE..K......	104
Unigene0019502	755	K	..........KE..K......	104
Unigene0035279	676	K	..........KE..K......	104
Unigene0053318	48	K	..........KE..K......	104
Unigene0022575	351	K	..........KE..K......	104
Unigene0053992	627	K	..........KE..K......	104
Unigene0000066	16	K	..........KE..K......	104
Unigene0001279	94	K	..........KE..K......	104
Unigene0002928	133	K	..........KE..K......	104
Unigene0030906	121	K	..........KE..K......	104
Unigene0029564	415	K	..........KE..K......	104
Unigene0007868	447	K	..........KE..K......	104
Unigene0030799	188	K	..........KE..K......	104
Unigene0024047	189	K	..........KE..K......	104
Unigene0036105	62	K	..........KE..K......	104
Unigene0001124	210	K	..........KE..K......	104
Unigene0033968	1005	K	..........KE..K......	104
Unigene0037102	206	K	..........KE..K......	104
Unigene0042560	381	K	..........KE..K......	104
Unigene0004860	345	K	..........KE..K......	104
Unigene0045923	39	K	..........KE..K......	104
Unigene0036152	517	K	..........KE..K......	104
Unigene0002654	19	K	..........KE..K......	104
Unigene0029009	48	K	..........KE..K......	104
Unigene0008511	337	K	..........KE..K......	104
Unigene0023928	244	K	..........KE..K......	104
Unigene0035125	358	K	.........EK..........	618
Unigene0023802	253	K	.........EK..........	618
Unigene0014718	709	K	.........EK..........	618
Unigene0013789	709	K	.........EK..........	618
Unigene0031687	292	K	.........EK..........	618
Unigene0003248	89	K	.........EK..........	618
Unigene0028160	61	K	.........EK..........	618
Unigene0039081	38	K	.........EK..........	618
Unigene0025123	176	K	.........EK..........	618
Unigene0039080	39	K	.........EK..........	618
Unigene0022283	99	K	.........EK..........	618
Unigene0035108	424	K	.........EK..........	618
Unigene0024044	60	K	.........EK..........	618
Unigene0040990	229	K	.........EK..........	618
Unigene0039931	82	K	.........EK..........	618
Unigene0025307	23	K	.........EK..........	618
Unigene0001666	429	K	.........EK..........	618
Unigene0026035	71	K	.........EK..........	618
Unigene0028239	103	K	.........EK..........	618
Unigene0026343	326	K	.........EK..........	618
Unigene0029306	101	K	.........EK..........	618
Unigene0023565	162	K	.........EK..........	618
Unigene0015032	226	K	.........EK..........	618
Unigene0019234	64	K	.........EK..........	618
Unigene0051735	149	K	.........EK..........	618
Unigene0029844	84	K	.........EK..........	618
Unigene0008559	530	K	.........EK..........	618
Unigene0017914	375	K	.........EK..........	618
Unigene0022128	86	K	.........EK..........	618
Unigene0020560	97	K	.........EK..........	618
Unigene0052563	124	K	.........EK..........	618
Unigene0020209	399	K	.........EK..........	618
Unigene0035446	147	K	.........EK..........	618
Unigene0034323	117	K	.........EK..........	618
Unigene0018170	225	K	.........EK..........	618
Unigene0019588	78	K	.........EK..........	618
Unigene0053772	169	K	.........EK..........	618
Unigene0027950	563	K	.........EK..........	618
Unigene0021638	273	K	.........EK..........	618
Unigene0025601	358	K	.........EK..........	618
Unigene0038112	154	K	.........EK..........	618
Unigene0004146	44	K	.........EK..........	618
Unigene0036152	538	K	.........EK..........	618
Unigene0035542	349	K	.........EK..........	618
Unigene0024852	494	K	.........EK..........	618
Unigene0022116	199	K	.........EK..........	618
Unigene0028422	137	K	.........EK..........	618
Unigene0002690	408	K	.........EK..........	618
Unigene0003248	43	K	.........EK..........	618
Unigene0054208	151	K	.........EK..........	618
Unigene0015501	174	K	.........EK..........	618
Unigene0002675	80	K	.........EK..........	618
Unigene0036192	129	K	.........EK..........	618
Unigene0020560	143	K	.........EK..........	618
Unigene0031372	232	K	.........EK..........	618
Unigene0003043	439	K	.........EK..........	618
Unigene0031651	61	K	.........EK..........	618
Unigene0015111	273	K	.........EK..........	618
Unigene0004303	1972	K	.........EK..........	618
Unigene0033431	335	K	.........EK..........	618
Unigene0011335	403	K	.........EK..........	618
Unigene0032061	434	K	.........EK..........	618
Unigene0011864	415	K	.........EK..........	618
Unigene0033069	315	K	.........EK..........	618
Unigene0000005	255	K	.........EK..........	618
Unigene0034926	37	K	.........EK..........	618
Unigene0002491	176	K	.........EK..........	618
Unigene0021078	408	K	.........EK..........	618
Unigene0022612	1345	K	.........EK..........	618
Unigene0052190	427	K	.........EK..........	618
Unigene0003043	425	K	.........EK..........	618
Unigene0035254	325	K	.........EK..........	618
Unigene0002901	198	K	.........EK..........	618
Unigene0026921	273	K	.........EK..........	618
Unigene0030379	291	K	.........EK..........	618
Unigene0044234	18	K	.........EK..........	618
Unigene0026831	544	K	.........EK..........	618
Unigene0026330	292	K	.........EK..........	618
Unigene0023550	89	K	.........EK..........	618
Unigene0028968	136	K	.........EK..........	618
Unigene0038208	258	K	.........EK..........	618
Unigene0026797	561	K	.........EK..........	618
Unigene0037390	61	K	.........EK..........	618
Unigene0017865	127	K	.........EK..........	618
Unigene0051735	126	K	.........EK..........	618
Unigene0002901	188	K	.........EK..........	618
Unigene0001341	615	K	.........EK..........	618
Unigene0001205	369	K	.........EK..........	618
Unigene0029042	339	K	.........EK..........	618
Unigene0034620	489	K	.........EK..........	618
Unigene0040083	383	K	.........EK..........	618
Unigene0014018	494	K	.........EK..........	618
Unigene0035254	563	K	.........EK..........	618
Unigene0031713	819	K	.........EK..........	618
Unigene0032963	282	K	.........EK..........	618
Unigene0002572	91	K	.........EK..........	618
Unigene0031577	410	K	.........EK..........	618
Unigene0054208	141	K	.........EK..........	618
Unigene0000793	500	K	.........EK..........	618
Unigene0049823	275	K	.........EK..........	618
Unigene0046358	85	K	.........EK..........	618
Unigene0025255	144	K	.........EK..........	618
Unigene0006694	128	K	.........EK..........	618
Unigene0036485	198	K	.........EK..........	618
Unigene0037390	353	K	.........EK..........	618
Unigene0000311	152	K	.........EK..........	618
Unigene0038051	680	K	.........EK..........	618
Unigene0031624	514	K	.........EK..........	618
Unigene0030201	239	K	.........EK..........	618
Unigene0027016	210	K	.........EK..........	618
Unigene0001012	154	K	.........EK..........	618
Unigene0036020	210	K	.........EK..........	618
Unigene0016388	96	K	.........EK..........	618
Unigene0030379	413	K	.........EK..........	618
Unigene0024059	198	K	.........EK..........	618
Unigene0019234	297	K	.........EK..........	618
Unigene0027751	181	K	.........EK..........	618
Unigene0008376	109	K	.........EK..........	618
Unigene0004238	114	K	.........EK..........	618
Unigene0026218	116	K	.........EK..........	618
Unigene0020199	26	K	.........EK..........	618
Unigene0022357	253	K	.........EK..........	618
Unigene0031403	371	K	.........EK..........	618
Unigene0028698	600	K	.........EK..........	618
Unigene0018448	86	K	.........EK..........	618
Unigene0016388	277	K	.........EK..........	618
Unigene0025889	202	K	.........EK..........	618
Unigene0001589	345	K	.........EK..........	618
Unigene0036152	529	K	.........EK..........	618
Unigene0051350	149	K	.........EK..........	618
Unigene0030901	73	K	.........EK..........	618
Unigene0005388	263	K	.........EK..........	618
Unigene0028113	56	K	.........EK..........	618
Unigene0019312	608	K	.........EK..........	618
Unigene0042637	94	K	.........EK..........	618
Unigene0029031	758	K	.........EK..........	618
Unigene0014718	509	K	.........EK..........	618
Unigene0027016	48	K	.........EK..........	618
Unigene0006613	48	K	.........EK..........	618
Unigene0001205	361	K	.........EK..........	618
Unigene0037390	262	K	.........EK..........	618
Unigene0053118	274	K	.........EK..........	618
Unigene0029736	459	K	.........EK..........	618
Unigene0035248	84	K	.........EK..........	618
Unigene0023908	675	K	.........EK..........	618
Unigene0038714	187	K	.........EK..........	618
Unigene0036011	104	K	.........EK..........	618
Unigene0016388	1241	K	.........EK..........	618
Unigene0035569	481	K	.........EK..........	618
Unigene0015093	81	K	.........EK..........	618
Unigene0048216	173	K	.........EK..........	618
Unigene0036464	431	K	.........EK..........	618
Unigene0019234	183	K	.........EK..........	618
Unigene0027048	99	K	.........EK..........	618
Unigene0027172	386	K	.........EK..........	618
Unigene0033512	552	K	.........EK..........	618
Unigene0027627	50	K	.........EK..........	618
Unigene0029500	177	K	.........EK..........	618
Unigene0006271	101	K	.........EK..........	618
Unigene0020223	274	K	.........EK..........	618
Unigene0035254	530	K	.........EK..........	618
Unigene0024852	461	K	.........EK..........	618
Unigene0027685	246	K	.........EK..........	618
Unigene0016388	701	K	.........EK..........	618
Unigene0030881	243	K	.........EK..........	618
Unigene0001362	67	K	.........EK..........	618
Unigene0000793	423	K	.........EK..........	618
Unigene0017261	298	K	.........EK..........	618
Unigene0022363	18	K	.........EK..........	618
Unigene0037390	465	K	.........EK..........	618
Unigene0052264	126	K	.........EK..........	618
Unigene0004860	338	K	.........EK..........	618
Unigene0003080	101	K	.........EK..........	618
Unigene0025694	428	K	.........EK..........	618
Unigene0038089	18	K	.........EK..........	618
Unigene0038051	683	K	.........EK..........	618
Unigene0023840	360	K	.........EK..........	618
Unigene0038842	358	K	.........EK..........	618
Unigene0032137	253	K	.........EK..........	618
Unigene0032335	94	K	.........EK..........	618
Unigene0024830	160	K	.........EK..........	618
Unigene0047620	324	K	.........EK..........	618
Unigene0042360	196	K	.........EK..........	618
Unigene0036152	556	K	.........EK..........	618
Unigene0036598	480	K	.........EK..........	618
Unigene0031414	139	K	.........EK..........	618
Unigene0028445	277	K	.........EK..........	618
Unigene0023230	247	K	.........EK..........	618
Unigene0037596	92	K	.........EK..........	618
Unigene0014903	66	K	.........EK..........	618
Unigene0014718	319	K	.........EK..........	618
Unigene0022043	196	K	.........EK..........	618
Unigene0009724	33	K	.........EK..........	618
Unigene0023230	104	K	.........EK..........	618
Unigene0008123	397	K	.........EK..........	618
Unigene0026855	91	K	.........EK..........	618
Unigene0036450	123	K	.........EK..........	618
Unigene0001666	426	K	.........EK..........	618
Unigene0018027	168	K	.........EK..........	618
Unigene0017900	106	K	.........EK..........	618
Unigene0009326	208	K	.........EK..........	618
Unigene0037390	200	K	.........EK..........	618
Unigene0019234	337	K	.........EK..........	618
Unigene0036078	32	K	.........EK..........	618
Unigene0036152	481	K	.........EK..........	618
Unigene0028698	602	K	.........EK..........	618
Unigene0029490	118	K	.........EK..........	618
Unigene0035370	441	K	.........EK..........	618
Unigene0020626	155	K	.........EK..........	618
Unigene0014420	159	K	.........EK..........	618
Unigene0022612	1631	K	.........EK..........	618
Unigene0031374	317	K	.........EK..........	618
Unigene0032932	50	K	.........EK..........	618
Unigene0021432	260	K	.........EK..........	618
Unigene0034205	225	K	.........EK..........	618
Unigene0023171	150	K	.........EK..........	618
Unigene0002575	245	K	.........EK..........	618
Unigene0026456	106	K	.........EK..........	618
Unigene0032174	88	K	.........EK..........	618
Unigene0049766	20	K	.........EK..........	618
Unigene0033427	398	K	.........EK..........	618
Unigene0025277	42	K	.........EK..........	618
Unigene0033069	73	K	.........EK..........	618
Unigene0029160	171	K	.........EK..........	618
Unigene0037915	59	K	.........EK..........	618
Unigene0038051	523	K	.........EK..........	618
Unigene0024116	67	K	.........EK..........	618
Unigene0028168	13	K	.........EK..........	618
Unigene0028113	233	K	.........EK..........	618
Unigene0004303	1005	K	.........EK..........	618
Unigene0008057	143	K	.........EK..........	618
Unigene0031003	96	K	.........EK..........	618
Unigene0004513	50	K	.........EK..........	618
Unigene0024067	552	K	.........EK..........	618
Unigene0037390	221	K	.........EK..........	618
Unigene0015786	24	K	.........EK..........	618
Unigene0020697	1060	K	.........EK..........	618
Unigene0028120	38	K	.........EK..........	618
Unigene0035103	269	K	.........EK..........	618
Unigene0020502	136	K	.........EK..........	618
Unigene0031679	282	K	.........EK..........	618
Unigene0021706	85	K	.........EK..........	618
Unigene0009562	174	K	.........EK..........	618
Unigene0032334	94	K	.........EK..........	618
Unigene0005655	192	K	.........EK..........	618
Unigene0034936	153	K	.........EK..........	618
Unigene0008794	26	K	.........EK..........	618
Unigene0053992	511	K	.........EK..........	618
Unigene0000586	76	K	.........EK..........	618
Unigene0043014	105	K	.........EK..........	618
Unigene0018448	170	K	.........EK..........	618
Unigene0038958	386	K	.........EK..........	618
Unigene0025121	120	K	.........EK..........	618
Unigene0001626	352	K	.........EK..........	618
Unigene0024044	48	K	.........EK..........	618
Unigene0033072	29	K	.........EK..........	618
Unigene0039978	561	K	.........EK..........	618
Unigene0000178	494	K	.........EK..........	618
Unigene0031687	538	K	.........EK..........	618
Unigene0012243	181	K	.........EK..........	618
Unigene0029168	129	K	.........EK..........	618
Unigene0029031	999	K	.........EK..........	618
Unigene0035045	200	K	.........EK..........	618
Unigene0020165	270	K	.........EK..........	618
Unigene0012026	112	K	.........EK..........	618
Unigene0037299	384	K	.........EK..........	618
Unigene0034149	88	K	.........EK..........	618
Unigene0018027	130	K	.........EK..........	618
Unigene0024484	122	K	.........EK..........	618
Unigene0002517	217	K	.........EK..........	618
Unigene0025660	158	K	.........EK..........	618
Unigene0030844	130	K	.........EK..........	618
Unigene0023612	144	K	.........EK..........	618
Unigene0042355	78	K	.........EK..........	618
Unigene0038407	205	K	.........EK..........	618
Unigene0003126	158	K	.........EK..........	618
Unigene0036936	845	K	.........EK..........	618
Unigene0025220	370	K	.........EK..........	618
Unigene0028725	61	K	.........EK..........	618
Unigene0036186	179	K	.........EK..........	618
Unigene0026939	365	K	.........EK..........	618
Unigene0030379	170	K	.........EK..........	618
Unigene0002675	146	K	.........EK..........	618
Unigene0039540	132	K	.........EK..........	618
Unigene0018170	48	K	.........EK..........	618
Unigene0023802	447	K	.........EK..........	618
Unigene0034619	172	K	.........EK..........	618
Unigene0032174	202	K	.........EK..........	618
Unigene0039514	841	K	.........EK..........	618
Unigene0024900	322	K	.........EK..........	618
Unigene0028980	70	K	.........EK..........	618
Unigene0008289	367	K	.........EK..........	618
Unigene0037369	227	K	.........EK..........	618
Unigene0033569	62	K	.........EK..........	618
Unigene0025114	475	K	.........EK..........	618
Unigene0007389	193	K	.........EK..........	618
Unigene0020697	275	K	.........EK..........	618
Unigene0027871	309	K	.........EK..........	618
Unigene0014718	506	K	.........EK..........	618
Unigene0021077	538	K	.........EK..........	618
Unigene0017865	131	K	.........EK..........	618
Unigene0046006	14	K	.........EK..........	618
Unigene0016388	1299	K	.........EK..........	618
Unigene0030643	310	K	.........EK..........	618
Unigene0021773	288	K	.........EK..........	618
Unigene0026478	340	K	.........EK..........	618
Unigene0027871	254	K	.........EK..........	618
Unigene0001187	59	K	.........EK..........	618
Unigene0033279	319	K	.........EK..........	618
Unigene0025818	178	K	.........EK..........	618
Unigene0029000	900	K	.........EK..........	618
Unigene0002398	137	K	.........EK..........	618
Unigene0009219	151	K	.........EK..........	618
Unigene0028445	176	K	.........EK..........	618
Unigene0038451	312	K	.........EK..........	618
Unigene0020458	705	K	.........EK..........	618
Unigene0038382	399	K	.........EK..........	618
Unigene0035045	66	K	.........EK..........	618
Unigene0038864	442	K	.........EK..........	618
Unigene0034428	40	K	.........EK..........	618
Unigene0001183	370	K	.........EK..........	618
Unigene0021649	176	K	.........EK..........	618
Unigene0030460	196	K	.........EK..........	618
Unigene0025694	37	K	.........EK..........	618
Unigene0034767	381	K	.........EK..........	618
Unigene0030643	471	K	.........EK..........	618
Unigene0002080	279	K	.........EK..........	618
Unigene0002903	67	K	.........EK..........	618
Unigene0004243	354	K	.........EK..........	618
Unigene0026088	173	K	.........EK..........	618
Unigene0035045	59	K	.........EK..........	618
Unigene0033155	60	K	.........EK..........	618
Unigene0054205	67	K	.........EK..........	618
Unigene0026688	156	K	.........EK..........	618
Unigene0004092	21	K	.........EK..........	618
Unigene0012020	293	K	.........EK..........	618
Unigene0025459	52	K	.........EK..........	618
Unigene0031368	201	K	.........EK..........	618
Unigene0032815	183	K	.........EK..........	618
Unigene0001474	337	K	.........EK..........	618
Unigene0053382	399	K	.........EK..........	618
Unigene0023542	305	K	.........EK..........	618
Unigene0037369	262	K	.........EK..........	618
Unigene0039103	80	K	.........EK..........	618
Unigene0028129	752	K	.........EK..........	618
Unigene0015857	111	K	.........EK..........	618
Unigene0018174	270	K	.........EK..........	618
Unigene0039110	275	K	.........EK..........	618
Unigene0026921	247	K	.........EK..........	618
Unigene0027272	35	K	.........EK..........	618
Unigene0016388	998	K	.........EK..........	618
Unigene0025055	211	K	.........EK..........	618
Unigene0026330	989	K	.........EK..........	618
Unigene0038714	168	K	.........EK..........	618
Unigene0008511	669	K	.........EK..........	618
Unigene0024608	91	K	.........EK..........	618
Unigene0027016	1002	K	.........EK..........	618
Unigene0036679	187	K	.........EK..........	618
Unigene0032648	59	K	.........EK..........	618
Unigene0029018	193	K	.........EK..........	618
Unigene0008127	182	K	.........EK..........	618
Unigene0032423	81	K	.........EK..........	618
Unigene0014687	180	K	.........EK..........	618
Unigene0021990	40	K	.........EK..........	618
Unigene0008376	129	K	.........EK..........	618
Unigene0016611	44	K	.........EK..........	618
Unigene0022259	208	K	.........EK..........	618
Unigene0026035	102	K	.........EK..........	618
Unigene0033677	211	K	.........EK..........	618
Unigene0016388	771	K	.........EK..........	618
Unigene0023327	214	K	.........EK..........	618
Unigene0016388	361	K	.........EK..........	618
Unigene0009709	41	K	.........EK..........	618
Unigene0047730	87	K	.........EK..........	618
Unigene0003454	132	K	.........EK..........	618
Unigene0016388	963	K	.........EK..........	618
Unigene0001492	46	K	.........EK..........	618
Unigene0019588	85	K	.........EK..........	618
Unigene0027026	184	K	.........EK..........	618
Unigene0019082	201	K	.........EK..........	618
Unigene0021832	185	K	.........EK..........	618
Unigene0034215	1291	K	.........EK..........	618
Unigene0030844	224	K	.........EK..........	618
Unigene0023746	91	K	.........EK..........	618
Unigene0032213	295	K	.........EK..........	618
Unigene0022612	1515	K	.........EK..........	618
Unigene0015183	181	K	.........EK..........	618
Unigene0024697	334	K	.........EK..........	618
Unigene0039169	85	K	.........EK..........	618
Unigene0025695	587	K	.........EK..........	618
Unigene0037390	388	K	.........EK..........	618
Unigene0025695	956	K	.........EK..........	618
Unigene0002409	291	K	.........EK..........	618
Unigene0029168	148	K	.........EK..........	618
Unigene0044288	73	K	.........EK..........	618
Unigene0035045	43	K	.........EK..........	618
Unigene0037732	745	K	.........EK..........	618
Unigene0050277	258	K	.........EK..........	618
Unigene0022575	563	K	.........EK..........	618
Unigene0028660	58	K	.........EK..........	618
Unigene0001666	178	K	.........EK..........	618
Unigene0030926	70	K	.........EK..........	618
Unigene0011335	105	K	.........EK..........	618
Unigene0022612	772	K	.........EK..........	618
Unigene0028136	41	K	.........EK..........	618
Unigene0008943	77	K	.........EK..........	618
Unigene0040600	95	K	.........EK..........	618
Unigene0012905	126	K	.........EK..........	618
Unigene0040050	120	K	.........EK..........	618
Unigene0053800	231	K	.........EK..........	618
Unigene0031022	176	K	.........EK..........	618
Unigene0023796	436	K	.........EK..........	618
Unigene0018380	82	K	.........EK..........	618
Unigene0001347	555	K	.........EK..........	618
Unigene0031933	217	K	.........EK..........	618
Unigene0028802	140	K	.........EK..........	618
Unigene0038645	324	K	.........EK..........	618
Unigene0020713	172	K	.........EK..........	618
Unigene0025510	224	K	.........EK..........	618
Unigene0024924	78	K	.........EK..........	618
Unigene0037606	119	K	.........EK..........	618
Unigene0034205	379	K	.........EK..........	618
Unigene0031734	126	K	.........EK..........	618
Unigene0039744	58	K	.........EK..........	618
Unigene0033362	58	K	.........EK..........	618
Unigene0036779	105	K	.........EK..........	618
Unigene0054153	136	K	.........EK..........	618
Unigene0026035	65	K	.........EK..........	618
Unigene0033878	332	K	.........EK..........	618
Unigene0003654	82	K	.........EK..........	618
Unigene0006400	544	K	.........EK..........	618
Unigene0034239	55	K	.........EK..........	618
Unigene0033073	29	K	.........EK..........	618
Unigene0028698	360	K	.........EK..........	618
Unigene0029502	142	K	.........EK..........	618
Unigene0018101	32	K	.........EK..........	618
Unigene0000018	20	K	.........EK..........	618
Unigene0030450	12	K	.........EK..........	618
Unigene0023007	56	K	.........EK..........	618
Unigene0042637	37	K	.........EK..........	618
Unigene0022743	160	K	.........EK..........	618
Unigene0042210	302	K	.........EK..........	618
Unigene0029742	851	K	.........EK..........	618
Unigene0011368	47	K	.........EK..........	618
Unigene0025393	459	K	.........EK..........	618
Unigene0030379	205	K	.........EK..........	618
Unigene0020068	236	K	.........EK..........	618
Unigene0004194	209	K	.........EK..........	618
Unigene0031713	1038	K	.........EK..........	618
Unigene0000075	109	K	.........EK..........	618
Unigene0002415	17	K	.........EK..........	618
Unigene0022035	40	K	.........EK..........	618
Unigene0008511	660	K	.........EK..........	618
Unigene0010698	19	K	.........EK..........	618
Unigene0038714	275	K	.........EK..........	618
Unigene0033536	133	K	.........EK..........	618
Unigene0032070	61	K	.........EK..........	618
Unigene0026055	75	K	.........EK..........	618
Unigene0022612	865	K	.........EK..........	618
Unigene0026965	322	K	.........EK..........	618
Unigene0027627	179	K	.........EK..........	618
Unigene0035101	298	K	.........EK..........	618
Unigene0001362	222	K	.........EK..........	618
Unigene0023410	123	K	.........EK..........	618
Unigene0020387	14	K	.........EK..........	618
Unigene0029922	53	K	.........EK..........	618
Unigene0000793	184	K	.........EK..........	618
Unigene0023749	179	K	.........EK..........	618
Unigene0001124	314	K	.........EK..........	618
Unigene0031917	311	K	.........EK..........	618
Unigene0030799	20	K	.........EK..........	618
Unigene0029000	975	K	.........EK..........	618
Unigene0032848	41	K	.........EK..........	618
Unigene0023297	43	K	.........EK..........	618
Unigene0002916	310	K	.........EK..........	618
Unigene0029490	150	K	.........EK..........	618
Unigene0053273	171	K	.........EK..........	618
Unigene0052591	79	K	.........EK..........	618
Unigene0015183	249	K	.........EK..........	618
Unigene0030335	404	K	.........EK..........	618
Unigene0009276	316	K	.........EK..........	618
Unigene0044220	219	K	.........EK..........	618
Unigene0008854	83	K	.........EK..........	618
Unigene0016388	555	K	.........EK..........	618
Unigene0017914	42	K	.........EK..........	618
Unigene0027238	159	K	.........EK..........	618
Unigene0027575	55	K	.........EK..........	618
Unigene0027999	80	K	.........EK..........	618
Unigene0027571	356	K	.........EK..........	618
Unigene0002943	174	K	.........EK..........	618
Unigene0049554	219	K	.........EK..........	618
Unigene0020626	173	K	.........EK..........	618
Unigene0016388	1040	K	.........EK..........	618
Unigene0027016	674	K	.........EK..........	618
Unigene0020502	276	K	.........EK..........	618
Unigene0009893	264	K	.........EK..........	618
Unigene0025307	67	K	.........EK..........	618
Unigene0008120	890	K	.........EK..........	618
Unigene0003240	64	K	.........EK..........	618
Unigene0002409	269	K	.........EK..........	618
Unigene0004238	128	K	.........EK..........	618
Unigene0037017	159	K	.........EK..........	618
Unigene0025695	759	K	.........EK..........	618
Unigene0002705	108	K	.........EK..........	618
Unigene0038472	14	K	.........EK..........	618
Unigene0014795	318	K	.........EK..........	618
Unigene0028762	215	K	.........EK..........	618
Unigene0027421	526	K	.........EK..........	618
Unigene0030643	421	K	.........EK..........	618
Unigene0016697	439	K	.........EK..........	618
Unigene0019234	284	K	.........EK..........	618
Unigene0039103	25	K	.........EK..........	618
Unigene0031702	32	K	.........EK..........	618
Unigene0026330	703	K	.........EK..........	618
Unigene0002841	77	K	.........EK..........	618
Unigene0002613	109	K	.........EK..........	618
Unigene0048374	88	K	.........EK..........	618
Unigene0020209	636	K	.........EK..........	618
Unigene0038775	113	K	.........EK..........	618
Unigene0000262	107	K	.........EK..........	618
Unigene0036473	224	K	.........EK..........	618
Unigene0038123	223	K	.........EK..........	618
Unigene0003248	28	K	.........EK..........	618
Unigene0028965	142	K	.........EK..........	618
Unigene0029312	83	K	.........EK..........	618
Unigene0004206	69	K	.........EK..........	618
Unigene0023836	186	K	.........EK..........	618
Unigene0023513	154	K	.........EK..........	618
Unigene0030379	692	K	.........EK..........	618
Unigene0029381	354	K	.........EK..........	618
Unigene0038654	337	K	.........EK..........	618
Unigene0036097	131	K	.........EK..........	618
Unigene0036691	38	K	.........EK..........	618
Unigene0007868	77	K	.........EK..........	618
Unigene0033431	615	K	.........EK..........	618
Unigene0031499	62	K	.........EK..........	618
Unigene0024473	361	K	.........EK..........	618
Unigene0038176	701	K	.........EK..........	618
Unigene0023932	25	K	.........EK..........	618
Unigene0029490	207	K	.........EK..........	618
Unigene0029556	711	K	.........EK..........	618
Unigene0011335	354	K	.........EK..........	618
Unigene0039955	44	K	.........EK..........	618
Unigene0011864	87	K	.........EK..........	618
Unigene0037530	413	K	.........EK..........	618
Unigene0002218	586	K	.........EK..........	618
Unigene0046272	450	K	.........EK..........	618
Unigene0039931	341	K	.........EK..........	618
Unigene0028445	145	K	.........EK..........	618
Unigene0029505	631	K	.........EK..........	618
Unigene0008312	170	K	.........EK..........	618
Unigene0052563	279	K	.........EK..........	618
Unigene0003953	439	K	.........EK..........	618
Unigene0033357	716	K	.........EK..........	618
Unigene0031022	362	K	.........EK..........	618
Unigene0038309	195	K	.........EK..........	618
Unigene0037369	248	K	.........EK..........	618
Unigene0042210	187	K	.........EK..........	618
Unigene0024484	179	K	.........EK..........	618
Unigene0008529	214	K	.........EK..........	618
Unigene0033168	113	K	.........EK..........	618
Unigene0016086	297	K	.........EK..........	618
Unigene0008943	66	K	.........EK..........	618
Unigene0027016	1140	K	.........EK..........	618
Unigene0024357	460	K	.........EK..........	618
Unigene0026235	158	K	.........EK..........	618
Unigene0034334	112	K	.........EK..........	618
Unigene0004350	508	K	.........EK..........	618
Unigene0019404	57	K	.........EK..........	618
Unigene0005997	162	K	.........EK..........	618
Unigene0033512	758	K	.........EK..........	618
Unigene0049610	244	K	.........EK..........	618
Unigene0025005	33	K	.........EK..........	618
Unigene0018354	460	K	.........EK..........	618
Unigene0036598	161	K	.........EK..........	618
Unigene0028196	377	K	.........EK..........	618
Unigene0039240	49	K	.........EK..........	618
Unigene0008390	479	K	.........EK..........	618
Unigene0019988	213	K	.........EK..........	618
Unigene0008794	216	K	.........EK..........	618
Unigene0024789	415	K	.........EK..........	618
Unigene0024738	168	K	.........EK..........	618
Unigene0038451	237	K	.........EK..........	618
Unigene0032800	96	K	.........EK..........	618
Unigene0007925	327	K	.........EK..........	618
Unigene0018448	117	K	.........EK..........	618
Unigene0007868	202	K	.........EK..........	618
Unigene0025595	86	K	.........EK..........	618
Unigene0047962	32	K	.........EK..........	618
Unigene0020144	79	K	.........EK..........	618
Unigene0001205	38	K	.........EK..........	618
Unigene0008326	78	K	.........EK..........	618
Unigene0018174	732	K	.........EK..........	618
Unigene0034895	318	K	.........EK..........	618
Unigene0048345	44	K	.........EK..........	618
Unigene0027188	12	K	.........EK..........	618
Unigene0022116	423	K	.........EK..........	618
Unigene0053992	183	K	.........EK..........	618
Unigene0035045	92	K	.........EK..........	618
Unigene0004243	741	K	.........EK..........	618
Unigene0024059	489	K	.........EK..........	618
Unigene0035149	125	K	.........EK..........	618
Unigene0032932	196	K	.........EK..........	618
Unigene0008390	218	K	.........EK..........	618
Unigene0030643	571	K	.........EK..........	618
Unigene0031742	64	K	.........EK..........	618
Unigene0036317	206	K	.........EK..........	618
Unigene0031509	823	K	.........EK..........	618
Unigene0028650	144	K	.........EK..........	618
Unigene0002841	100	K	.........EK..........	618
Unigene0050257	208	K	.........EK..........	618
Unigene0034211	406	K	.........EK..........	618
Unigene0030855	51	K	.........EK..........	618
Unigene0030557	31	K	.........EK..........	618
Unigene0030448	74	K	.........EK..........	618
Unigene0027817	478	K	.........EK..........	618
Unigene0034009	105	K	.........EK..........	618
Unigene0037650	36	K	.........EK..........	618
Unigene0009517	244	K	..........KD.........	544
Unigene0002691	171	K	..........KD.........	544
Unigene0002391	469	K	..........KD.........	544
Unigene0003157	204	K	..........KD.........	544
Unigene0030379	189	K	..........KD.........	544
Unigene0008289	23	K	..........KD.........	544
Unigene0037369	277	K	..........KD.........	544
Unigene0053318	124	K	..........KD.........	544
Unigene0042291	459	K	..........KD.........	544
Unigene0022875	210	K	..........KD.........	544
Unigene0036152	547	K	..........KD.........	544
Unigene0001279	540	K	..........KD.........	544
Unigene0029198	456	K	..........KD.........	544
Unigene0036762	56	K	..........KD.........	544
Unigene0025170	126	K	..........KD.........	544
Unigene0025790	153	K	..........KD.........	544
Unigene0001686	194	K	..........KD.........	544
Unigene0032896	18	K	..........KD.........	544
Unigene0032932	75	K	..........KD.........	544
Unigene0040672	322	K	..........KD.........	544
Unigene0039978	552	K	..........KD.........	544
Unigene0023327	68	K	..........KD.........	544
Unigene0002485	170	K	..........KD.........	544
Unigene0029215	279	K	..........KD.........	544
Unigene0024986	178	K	..........KD.........	544
Unigene0000284	118	K	..........KD.........	544
Unigene0014718	672	K	..........KD.........	544
Unigene0000793	70	K	..........KD.........	544
Unigene0011335	321	K	..........KD.........	544
Unigene0033695	530	K	..........KD.........	544
Unigene0016739	399	K	..........KD.........	544
Unigene0033734	25	K	..........KD.........	544
Unigene0023836	168	K	..........KD.........	544
Unigene0004314	642	K	..........KD.........	544
Unigene0047920	68	K	..........KD.........	544
Unigene0035254	560	K	..........KD.........	544
Unigene0051760	151	K	..........KD.........	544
Unigene0027231	417	K	..........KD.........	544
Unigene0026921	279	K	..........KD.........	544
Unigene0022492	129	K	..........KD.........	544
Unigene0033939	169	K	..........KD.........	544
Unigene0008127	271	K	..........KD.........	544
Unigene0023063	41	K	..........KD.........	544
Unigene0019494	272	K	..........KD.........	544
Unigene0038229	465	K	..........KD.........	544
Unigene0042811	79	K	..........KD.........	544
Unigene0042360	66	K	..........KD.........	544
Unigene0025660	21	K	..........KD.........	544
Unigene0001303	156	K	..........KD.........	544
Unigene0022890	82	K	..........KD.........	544
Unigene0023593	87	K	..........KD.........	544
Unigene0030674	372	K	..........KD.........	544
Unigene0003953	330	K	..........KD.........	544
Unigene0028298	128	K	..........KD.........	544
Unigene0038407	157	K	..........KD.........	544
Unigene0028138	339	K	..........KD.........	544
Unigene0031010	155	K	..........KD.........	544
Unigene0028154	113	K	..........KD.........	544
Unigene0022294	251	K	..........KD.........	544
Unigene0026000	781	K	..........KD.........	544
Unigene0032466	58	K	..........KD.........	544
Unigene0044586	389	K	..........KD.........	544
Unigene0026330	913	K	..........KD.........	544
Unigene0004403	823	K	..........KD.........	544
Unigene0028138	548	K	..........KD.........	544
Unigene0027950	560	K	..........KD.........	544
Unigene0026841	67	K	..........KD.........	544
Unigene0029115	43	K	..........KD.........	544
Unigene0030710	275	K	..........KD.........	544
Unigene0023710	167	K	..........KD.........	544
Unigene0022139	180	K	..........KD.........	544
Unigene0037213	337	K	..........KD.........	544
Unigene0044220	229	K	..........KD.........	544
Unigene0023736	416	K	..........KD.........	544
Unigene0029556	439	K	..........KD.........	544
Unigene0002714	100	K	..........KD.........	544
Unigene0052190	395	K	..........KD.........	544
Unigene0019024	56	K	..........KD.........	544
Unigene0024852	449	K	..........KD.........	544
Unigene0028138	394	K	..........KD.........	544
Unigene0000167	216	K	..........KD.........	544
Unigene0021477	383	K	..........KD.........	544
Unigene0025393	94	K	..........KD.........	544
Unigene0024852	491	K	..........KD.........	544
Unigene0008664	224	K	..........KD.........	544
Unigene0030901	295	K	..........KD.........	544
Unigene0026055	106	K	..........KD.........	544
Unigene0002016	561	K	..........KD.........	544
Unigene0023295	251	K	..........KD.........	544
Unigene0023746	97	K	..........KD.........	544
Unigene0014680	403	K	..........KD.........	544
Unigene0029946	588	K	..........KD.........	544
Unigene0026719	365	K	..........KD.........	544
Unigene0028698	287	K	..........KD.........	544
Unigene0001117	158	K	..........KD.........	544
Unigene0038726	123	K	..........KD.........	544
Unigene0001205	214	K	..........KD.........	544
Unigene0024915	102	K	..........KD.........	544
Unigene0009964	269	K	..........KD.........	544
Unigene0003127	161	K	..........KD.........	544
Unigene0001124	335	K	..........KD.........	544
Unigene0013568	229	K	..........KD.........	544
Unigene0009893	21	K	..........KD.........	544
Unigene0023127	276	K	..........KD.........	544
Unigene0030294	231	K	..........KD.........	544
Unigene0025114	323	K	..........KD.........	544
Unigene0000252	166	K	..........KD.........	544
Unigene0036317	767	K	..........KD.........	544
Unigene0000117	474	K	..........KD.........	544
Unigene0002565	101	K	..........KD.........	544
Unigene0040933	166	K	..........KD.........	544
Unigene0025150	296	K	..........KD.........	544
Unigene0028698	129	K	..........KD.........	544
Unigene0029502	248	K	..........KD.........	544
Unigene0009576	369	K	..........KD.........	544
Unigene0029469	236	K	..........KD.........	544
Unigene0054366	58	K	..........KD.........	544
Unigene0030962	123	K	..........KD.........	544
Unigene0034947	467	K	..........KD.........	544
Unigene0008346	326	K	..........KD.........	544
Unigene0010211	13	K	..........KD.........	544
Unigene0029270	126	K	..........KD.........	544
Unigene0024059	81	K	..........KD.........	544
Unigene0032593	94	K	..........KD.........	544
Unigene0035449	361	K	..........KD.........	544
Unigene0032422	71	K	..........KD.........	544
Unigene0052357	89	K	..........KD.........	544
Unigene0018174	619	K	..........KD.........	544
Unigene0021219	437	K	..........KD.........	544
Unigene0013358	105	K	..........KD.........	544
Unigene0036186	182	K	..........KD.........	544
Unigene0026785	124	K	..........KD.........	544
Unigene0021185	268	K	..........KD.........	544
Unigene0031687	278	K	..........KD.........	544
Unigene0003799	38	K	..........KD.........	544
Unigene0011335	481	K	..........KD.........	544
Unigene0046535	57	K	..........KD.........	544
Unigene0024489	181	K	..........KD.........	544
Unigene0022116	94	K	..........KD.........	544
Unigene0003141	71	K	..........KD.........	544
Unigene0005813	49	K	..........KD.........	544
Unigene0025220	706	K	..........KD.........	544
Unigene0023281	16	K	..........KD.........	544
Unigene0027394	215	K	..........KD.........	544
Unigene0036473	259	K	..........KD.........	544
Unigene0019093	176	K	..........KD.........	544
Unigene0003799	47	K	..........KD.........	544
Unigene0032422	235	K	..........KD.........	544
Unigene0027871	197	K	..........KD.........	544
Unigene0001837	65	K	..........KD.........	544
Unigene0047616	364	K	..........KD.........	544
Unigene0027382	338	K	..........KD.........	544
Unigene0053772	273	K	..........KD.........	544
Unigene0006400	129	K	..........KD.........	544
Unigene0014680	18	K	..........KD.........	544
Unigene0036916	140	K	..........KD.........	544
Unigene0022009	104	K	..........KD.........	544
Unigene0019234	205	K	..........KD.........	544
Unigene0037151	175	K	..........KD.........	544
Unigene0024326	479	K	..........KD.........	544
Unigene0023615	48	K	..........KD.........	544
Unigene0019725	266	K	..........KD.........	544
Unigene0022743	186	K	..........KD.........	544
Unigene0027220	92	K	..........KD.........	544
Unigene0030764	278	K	..........KD.........	544
Unigene0038076	93	K	..........KD.........	544
Unigene0029639	87	K	..........KD.........	544
Unigene0006656	326	K	..........KD.........	544
Unigene0028422	13	K	..........KD.........	544
Unigene0009268	16	K	..........KD.........	544
Unigene0004238	44	K	..........KD.........	544
Unigene0027202	92	K	..........KD.........	544
Unigene0001124	308	K	..........KD.........	544
Unigene0000707	48	K	..........KD.........	544
Unigene0013006	114	K	..........KD.........	544
Unigene0001258	70	K	..........KD.........	544
Unigene0028698	283	K	..........KD.........	544
Unigene0015183	104	K	..........KD.........	544
Unigene0002632	423	K	..........KD.........	544
Unigene0017865	118	K	..........KD.........	544
Unigene0004181	95	K	..........KD.........	544
Unigene0000023	99	K	..........KD.........	544
Unigene0034577	575	K	..........KD.........	544
Unigene0034378	108	K	..........KD.........	544
Unigene0031742	180	K	..........KD.........	544
Unigene0028698	140	K	..........KD.........	544
Unigene0023314	221	K	..........KD.........	544
Unigene0031849	593	K	..........KD.........	544
Unigene0002714	849	K	..........KD.........	544
Unigene0017704	143	K	..........KD.........	544
Unigene0044913	103	K	..........KD.........	544
Unigene0012289	50	K	..........KD.........	544
Unigene0026831	418	K	..........KD.........	544
Unigene0022831	306	K	..........KD.........	544
Unigene0016839	351	K	..........KD.........	544
Unigene0033519	596	K	..........KD.........	544
Unigene0012669	46	K	..........KD.........	544
Unigene0010670	172	K	..........KD.........	544
Unigene0019494	277	K	..........KD.........	544
Unigene0012084	193	K	..........KD.........	544
Unigene0021185	169	K	..........KD.........	544
Unigene0018563	234	K	..........KD.........	544
Unigene0042210	467	K	..........KD.........	544
Unigene0049850	269	K	..........KD.........	544
Unigene0025601	598	K	..........KD.........	544
Unigene0038714	189	K	..........KD.........	544
Unigene0030448	196	K	..........KD.........	544
Unigene0047536	105	K	..........KD.........	544
Unigene0002728	168	K	..........KD.........	544
Unigene0032752	124	K	..........KD.........	544
Unigene0012941	212	K	..........KD.........	544
Unigene0029489	198	K	..........KD.........	544
Unigene0026810	12	K	..........KD.........	544
Unigene0004350	512	K	..........KD.........	544
Unigene0016442	12	K	..........KD.........	544
Unigene0023127	386	K	..........KD.........	544
Unigene0021672	215	K	..........KD.........	544
Unigene0027674	364	K	..........KD.........	544
Unigene0030081	21	K	..........KD.........	544
Unigene0025451	146	K	..........KD.........	544
Unigene0012830	48	K	..........KD.........	544
Unigene0026120	397	K	..........KD.........	544
Unigene0028698	588	K	..........KD.........	544
Unigene0024116	207	K	..........KD.........	544
Unigene0023230	253	K	..........KD.........	544
Unigene0024986	239	K	..........KD.........	544
Unigene0026227	350	K	..........KD.........	544
Unigene0029045	607	K	..........KD.........	544
Unigene0036052	337	K	..........KD.........	544
Unigene0042384	28	K	..........KD.........	544
Unigene0033054	161	K	..........KD.........	544
Unigene0031022	441	K	..........KD.........	544
Unigene0019074	248	K	..........KD.........	544
Unigene0029729	184	K	..........KD.........	544
Unigene0022359	89	K	..........KD.........	544
Unigene0031456	205	K	..........KD.........	544
Unigene0004860	341	K	..........KD.........	544
Unigene0009533	460	K	..........KD.........	544
Unigene0033427	265	K	..........KD.........	544
Unigene0004629	230	K	..........KD.........	544
Unigene0034947	104	K	..........KD.........	544
Unigene0004198	228	K	..........KD.........	544
Unigene0008390	212	K	..........KD.........	544
Unigene0029455	383	K	..........KD.........	544
Unigene0025393	82	K	..........KD.........	544
Unigene0022550	136	K	..........KD.........	544
Unigene0021998	197	K	..........KD.........	544
Unigene0026921	296	K	..........KD.........	544
Unigene0022043	88	K	..........KD.........	544
Unigene0033431	321	K	..........KD.........	544
Unigene0038727	126	K	..........KD.........	544
Unigene0030034	661	K	..........KD.........	544
Unigene0039585	130	K	..........KD.........	544
Unigene0016388	821	K	..........KD.........	544
Unigene0018322	181	K	..........KD.........	544
Unigene0034215	87	K	..........KD.........	544
Unigene0023568	29	K	..........KD.........	544
Unigene0004181	22	K	..........KD.........	544
Unigene0004312	131	K	..........KD.........	544
Unigene0028762	880	K	..........KD.........	544
Unigene0022116	82	K	..........KD.........	544
Unigene0031687	185	K	..........KD.........	544
Unigene0004312	170	K	..........KD.........	544
Unigene0036535	359	K	..........KD.........	544
Unigene0020099	12	K	..........KD.........	544
Unigene0033279	162	K	..........KD.........	544
Unigene0003750	28	K	..........KD.........	544
Unigene0023809	82	K	..........KD.........	544
Unigene0022297	132	K	..........KD.........	544
Unigene0022062	236	K	..........KD.........	544
Unigene0022062	488	K	..........KD.........	544
Unigene0034402	220	K	..........KD.........	544
Unigene0001183	707	K	..........KD.........	544
Unigene0029248	200	K	..........KD.........	544
Unigene0047962	194	K	..........KD.........	544
Unigene0033867	22	K	..........KD.........	544
Unigene0049610	225	K	..........KD.........	544
Unigene0039540	399	K	..........KD.........	544
Unigene0027016	837	K	..........KD.........	544
Unigene0020223	210	K	..........KD.........	544
Unigene0004623	57	K	..........KD.........	544
Unigene0044234	34	K	..........KD.........	544
Unigene0031022	431	K	..........KD.........	544
Unigene0020387	252	K	..........KD.........	544
Unigene0053992	730	K	..........KD.........	544
Unigene0028698	173	K	..........KD.........	544
Unigene0004246	151	K	..........KD.........	544
Unigene0037651	207	K	..........KD.........	544
Unigene0032174	159	K	..........KD.........	544
Unigene0023746	88	K	..........KD.........	544
Unigene0028268	1483	K	..........KD.........	544
Unigene0013255	109	K	..........KD.........	544
Unigene0033431	227	K	..........KD.........	544
Unigene0053992	497	K	..........KD.........	544
Unigene0016388	122	K	..........KD.........	544
Unigene0029168	528	K	..........KD.........	544
Unigene0037967	13	K	..........KD.........	544
Unigene0050549	34	K	..........KD.........	544
Unigene0012243	171	K	..........KD.........	544
Unigene0011985	156	K	..........KD.........	544
Unigene0029564	178	K	..........KD.........	544
Unigene0038414	84	K	..........KD.........	544
Unigene0018750	52	K	..........KD.........	544
Unigene0035125	448	K	..........KD.........	544
Unigene0035795	61	K	..........KD.........	544
Unigene0030346	419	K	..........KD.........	544
Unigene0016388	1159	K	..........KD.........	544
Unigene0029556	405	K	..........KD.........	544
Unigene0028138	248	K	..........KD.........	544
Unigene0047070	163	K	..........KD.........	544
Unigene0010009	57	K	..........KD.........	544
Unigene0025055	494	K	..........KD.........	544
Unigene0018493	115	K	..........KD.........	544
Unigene0051623	91	K	..........KD.........	544
Unigene0048875	77	K	..........KD.........	544
Unigene0004569	142	K	..........KD.........	544
Unigene0045885	484	K	..........KD.........	544
Unigene0029910	324	K	..........KD.........	544
Unigene0037213	333	K	..........KD.........	544
Unigene0037345	230	K	..........KD.........	544
Unigene0037606	362	K	..........KD.........	544
Unigene0015235	17	K	..........KD.........	544
Unigene0042293	139	K	..........KD.........	544
Unigene0038176	934	K	..........KD.........	544
Unigene0025099	213	K	..........KD.........	544
Unigene0016388	349	K	..........KD.........	544
Unigene0020227	238	K	..........KD.........	544
Unigene0003694	363	K	..........KD.........	544
Unigene0033867	132	K	..........KD.........	544
Unigene0036152	449	K	..........KD.........	544
Unigene0035389	251	K	..........KD.........	544
Unigene0035154	206	K	..........KD.........	544
Unigene0030137	103	K	..........KD.........	544
Unigene0005251	170	K	..........KD.........	544
Unigene0019031	115	K	..........KD.........	544
Unigene0030692	126	K	..........KD.........	544
Unigene0039978	464	K	..........KD.........	544
Unigene0033485	39	K	..........KD.........	544
Unigene0035370	541	K	..........KD.........	544
Unigene0018248	91	K	..........KD.........	544
Unigene0018908	29	K	..........KD.........	544
Unigene0042210	296	K	..........KD.........	544
Unigene0035250	190	K	..........KD.........	544
Unigene0002681	221	K	..........KD.........	544
Unigene0023802	443	K	..........KD.........	544
Unigene0023370	36	K	..........KD.........	544
Unigene0029045	67	K	..........KD.........	544
Unigene0003953	326	K	..........KD.........	544
Unigene0034300	230	K	..........KD.........	544
Unigene0004727	26	K	..........KD.........	544
Unigene0035979	190	K	..........KD.........	544
Unigene0024798	28	K	..........KD.........	544
Unigene0027580	186	K	..........KD.........	544
Unigene0047385	16	K	..........KD.........	544
Unigene0050368	159	K	..........KD.........	544
Unigene0008376	17	K	..........KD.........	544
Unigene0031820	1481	K	..........KD.........	544
Unigene0017526	500	K	..........KD.........	544
Unigene0042637	86	K	..........KD.........	544
Unigene0027172	510	K	..........KD.........	544
Unigene0022999	29	K	..........KD.........	544
Unigene0033431	640	K	..........KD.........	544
Unigene0000925	20	K	..........KD.........	544
Unigene0023570	24	K	..........KD.........	544
Unigene0022869	453	K	..........KD.........	544
Unigene0003516	204	K	..........KD.........	544
Unigene0012669	63	K	..........KD.........	544
Unigene0054724	570	K	..........KD.........	544
Unigene0000357	307	K	..........KD.........	544
Unigene0024689	215	K	..........KD.........	544
Unigene0026279	105	K	..........KD.........	544
Unigene0022814	137	K	..........KD.........	544
Unigene0029403	240	K	..........KD.........	544
Unigene0034910	411	K	..........KD.........	544
Unigene0039514	882	K	..........KD.........	544
Unigene0032389	54	K	..........KD.........	544
Unigene0029045	492	K	..........KD.........	544
Unigene0004146	318	K	..........KD.........	544
Unigene0033938	270	K	..........KD.........	544
Unigene0002182	19	K	..........KD.........	544
Unigene0037337	86	K	..........KD.........	544
Unigene0038140	435	K	..........KD.........	544
Unigene0008320	90	K	..........KD.........	544
Unigene0035446	246	K	..........KD.........	544
Unigene0021948	411	K	..........KD.........	544
Unigene0001028	209	K	..........KD.........	544
Unigene0019054	91	K	..........KD.........	544
Unigene0031372	245	K	..........KD.........	544
Unigene0024830	245	K	..........KD.........	544
Unigene0054391	83	K	..........KD.........	544
Unigene0037606	55	K	..........KD.........	544
Unigene0003694	1122	K	..........KD.........	544
Unigene0021773	269	K	..........KD.........	544
Unigene0002218	323	K	..........KD.........	544
Unigene0048374	51	K	..........KD.........	544
Unigene0022508	296	K	..........KD.........	544
Unigene0051721	159	K	..........KD.........	544
Unigene0009026	132	K	..........KD.........	544
Unigene0034015	185	K	..........KD.........	544
Unigene0052909	52	K	..........KD.........	544
Unigene0005621	32	K	..........KD.........	544
Unigene0029625	119	K	..........KD.........	544
Unigene0027641	554	K	..........KD.........	544
Unigene0029115	29	K	..........KD.........	544
Unigene0022678	42	K	..........KD.........	544
Unigene0030855	38	K	..........KD.........	544
Unigene0002414	166	K	..........KD.........	544
Unigene0025268	226	K	..........KD.........	544
Unigene0009782	105	K	..........KD.........	544
Unigene0052522	87	K	..........KD.........	544
Unigene0042255	98	K	..........KD.........	544
Unigene0038229	171	K	..........KD.........	544
Unigene0004689	35	K	..........KD.........	544
Unigene0031912	156	K	..........KD.........	544
Unigene0001544	107	K	..........KD.........	544
Unigene0037732	853	K	..........KD.........	544
Unigene0036908	53	K	..........KD.........	544
Unigene0040672	375	K	..........KD.........	544
Unigene0000990	106	K	..........KD.........	544
Unigene0024738	222	K	..........KD.........	544
Unigene0028698	483	K	..........KD.........	544
Unigene0009276	515	K	..........KD.........	544
Unigene0004181	78	K	..........KD.........	544
Unigene0003907	33	K	..........KD.........	544
Unigene0016648	315	K	..........KD.........	544
Unigene0018119	258	K	..........KD.........	544
Unigene0012243	45	K	..........KD.........	544
Unigene0004314	362	K	..........KD.........	544
Unigene0024357	257	K	..........KD.........	544
Unigene0045885	375	K	..........KD.........	544
Unigene0041021	192	K	..........KD.........	544
Unigene0034979	31	K	..........KD.........	544
Unigene0019643	47	K	..........KD.........	544
Unigene0008390	221	K	..........KD.........	544
Unigene0024915	52	K	..........KD.........	544
Unigene0054205	158	K	..........KD.........	544
Unigene0004303	2265	K	..........KD.........	544
Unigene0022399	209	K	..........KD.........	544
Unigene0015786	145	K	..........KD.........	544
Unigene0031912	361	K	..........KD.........	544
Unigene0028947	816	K	..........KD.........	544
Unigene0006223	76	K	..........KD.........	544
Unigene0008182	37	K	..........KD.........	544
Unigene0024904	119	K	..........KD.........	544
Unigene0006020	189	K	..........KD.........	544
Unigene0022111	58	K	..........KD.........	544
Unigene0000178	248	K	..........KD.........	544
Unigene0004246	197	K	..........KD.........	544
Unigene0007868	131	K	..........KD.........	544
Unigene0053149	370	K	..........KD.........	544
Unigene0040911	201	K	..........KD.........	544
Unigene0004427	485	K	..........KD.........	544
Unigene0032289	490	K	..........KD.........	544
Unigene0033213	54	K	..........KD.........	544
Unigene0003948	49	K	..........KD.........	544
Unigene0022901	153	K	..........KD.........	544
Unigene0025926	152	K	..........KD.........	544
Unigene0002310	102	K	..........KD.........	544
Unigene0018416	91	K	..........KD.........	544
Unigene0050257	219	K	..........KD.........	544
Unigene0029453	20	K	..........KD.........	544
Unigene0022359	149	K	..........KD.........	544
Unigene0023230	154	K	..........KD.........	544
Unigene0033058	49	K	..........KD.........	544
Unigene0025451	216	K	..........KD.........	544
Unigene0008390	197	K	..........KD.........	544
Unigene0030306	374	K	..........KD.........	544
Unigene0032880	264	K	..........KD.........	544
Unigene0025497	821	K	..........KD.........	544
Unigene0029018	666	K	..........KD.........	544
Unigene0053992	570	K	..........KD.........	544
Unigene0013848	387	K	..........KD.........	544
Unigene0024423	292	K	..........KD.........	544
Unigene0010362	11	K	..........KD.........	544
Unigene0008390	685	K	..........KD.........	544
Unigene0016388	1324	K	..........KD.........	544
Unigene0053915	427	K	..........KD.........	544
Unigene0035035	103	K	..........KD.........	544
Unigene0049610	297	K	..........KD.........	544
Unigene0018381	342	K	..........KD.........	544
Unigene0031687	349	K	..........KD.........	544
Unigene0020856	152	K	..........KD.........	544
Unigene0031679	429	K	..........KD.........	544
Unigene0026921	179	K	..........KD.........	544
Unigene0035621	267	K	..........KD.........	544
Unigene0033362	24	K	..........KD.........	544
Unigene0028281	92	K	..........KD.........	544
Unigene0019184	72	K	..........KD.........	544
Unigene0030346	101	K	..........KD.........	544
Unigene0036190	199	K	..........KD.........	544
Unigene0023550	75	K	..........KD.........	544
Unigene0030643	291	K	..........KD.........	544
Unigene0025665	193	K	..........KD.........	544
Unigene0029018	791	K	..........KD.........	544
Unigene0027219	261	K	..........KD.........	544
Unigene0038826	363	K	..........KD.........	544
Unigene0009422	1038	K	..........KD.........	544
Unigene0051869	303	K	..........KD.........	544
Unigene0029045	432	K	..........KD.........	544
Unigene0036450	317	K	..........KD.........	544
Unigene0001848	270	K	..........KD.........	544
Unigene0051966	179	K	..........KD.........	544
Unigene0029042	284	K	..........KD.........	544
Unigene0025889	381	K	..........KD.........	544
Unigene0028961	109	K	..........KD.........	544
Unigene0014680	355	K	..........KD.........	544
Unigene0002507	337	K	..........KD.........	544
Unigene0034197	540	K	..........KD.........	544
Unigene0052794	188	K	..........KD.........	544
Unigene0033845	25	K	..........KD.........	544
Unigene0004495	123	K	..........KD.........	544
Unigene0022890	141	K	..........KD.........	544
Unigene0008511	237	K	..........KD.........	544
Unigene0039530	109	K	..........KD.........	544
Unigene0034485	28	K	..........KD.........	544
Unigene0027172	397	K	..........KD.........	544
Unigene0031647	18	K	..........KD.........	544
Unigene0032352	167	K	..........KD.........	544
Unigene0025123	274	K	..........KD.........	544
Unigene0027297	81	K	..........KD.........	544
Unigene0009276	343	K	..........KD.........	544
Unigene0024516	317	K	..........KD.........	544
Unigene0053318	147	K	..........KD.........	544
Unigene0030878	308	K	..........KD.........	544
Unigene0027819	139	K	..........KD.........	544
Unigene0034159	254	K	..........KD.........	544
Unigene0017261	283	K	..........KD.........	544
Unigene0029556	352	K	..........KD.........	544
Unigene0007167	380	K	..........KD.........	544
Unigene0022366	236	K	..........KD.........	544
Unigene0020144	45	K	..........KD.........	544
Unigene0022359	59	K	..........KD.........	544
Unigene0004246	92	K	..........KD.........	544
Unigene0022116	358	K	..........KD.........	544
Unigene0020185	135	K	..........KD.........	544
Unigene0001347	556	K	..........KD.........	544
Unigene0000178	245	K	..........KD.........	544
Unigene0053382	596	K	..........KD.........	544
Unigene0009398	198	K	..........KD.........	544
Unigene0002988	143	K	..........KD.........	544
Unigene0038176	85	K	..........KD.........	544
Unigene0025601	535	K	..........KD.........	544
Unigene0032174	24	K	..........KD.........	544
Unigene0037917	144	K	..........KD.........	544
Unigene0036152	277	K	..........KE......K..	87
Unigene0039978	281	K	..........KE......K..	87
Unigene0030710	376	K	..........KE......K..	87
Unigene0026122	72	K	..........KE......K..	87
Unigene0022575	355	K	..........KE......K..	87
Unigene0004560	320	K	..........KE......K..	87
Unigene0035250	378	K	..........KE......K..	87
Unigene0027219	209	K	..........KE......K..	87
Unigene0051623	158	K	..........KE......K..	87
Unigene0035347	17	K	..........KE......K..	87
Unigene0016345	36	K	..........KE......K..	87
Unigene0036563	321	K	..........KE......K..	87
Unigene0012084	391	K	..........KE......K..	87
Unigene0036190	115	K	..........KE......K..	87
Unigene0022875	119	K	..........KE......K..	87
Unigene0030346	45	K	..........KE......K..	87
Unigene0003141	177	K	..........KE......K..	87
Unigene0027356	458	K	..........KE......K..	87
Unigene0044234	294	K	..........KE......K..	87
Unigene0032174	194	K	..........KE......K..	87
Unigene0018731	304	K	..........KE......K..	87
Unigene0017900	104	K	..........KE......K..	87
Unigene0023127	568	K	..........KE......K..	87
Unigene0017867	103	K	..........KE......K..	87
Unigene0002414	264	K	..........KE......K..	87
Unigene0052357	83	K	..........KE......K..	87
Unigene0032174	100	K	..........KE......K..	87
Unigene0026241	13	K	..........KE......K..	87
Unigene0026323	82	K	..........KE......K..	87
Unigene0027871	266	K	..........KE......K..	87
Unigene0053318	87	K	..........KE......K..	87
Unigene0028245	43	K	..........KE......K..	87
Unigene0034849	155	K	..........KE......K..	87
Unigene0024798	125	K	..........KE......K..	87
Unigene0042360	72	K	..........KE......K..	87
Unigene0014422	27	K	..........KE......K..	87
Unigene0038208	261	K	..........KE......K..	87
Unigene0001205	246	K	..........KE......K..	87
Unigene0029168	99	K	..........KE......K..	87
Unigene0019518	454	K	..........KE......K..	87
Unigene0023153	282	K	..........KE......K..	87
Unigene0028841	175	K	..........KE......K..	87
Unigene0023513	174	K	..........KE......K..	87
Unigene0027016	1116	K	..........KE......K..	87
Unigene0033968	191	K	..........KE......K..	87
Unigene0023602	452	K	..........KE......K..	87
Unigene0031467	256	K	..........KE......K..	87
Unigene0001553	568	K	..........KE......K..	87
Unigene0032293	67	K	..........KE......K..	87
Unigene0004312	141	K	..........KE......K..	87
Unigene0028762	1002	K	..........KE......K..	87
Unigene0031849	404	K	..........KE......K..	87
Unigene0000883	56	K	..........KE......K..	87
Unigene0022728	91	K	..........KE......K..	87
Unigene0042255	102	K	..........KE......K..	87
Unigene0016388	857	K	..........KE......K..	87
Unigene0053772	99	K	..........KE......K..	87
Unigene0031687	114	K	..........KE......K..	87
Unigene0006271	95	K	..........KE......K..	87
Unigene0014903	146	K	..........KE......K..	87
Unigene0026218	114	K	..........KE......K..	87
Unigene0027016	436	K	..........KE......K..	87
Unigene0023444	144	K	..........KE......K..	87
Unigene0004427	451	K	..........KE......K..	87
Unigene0013211	151	K	..........KE......K..	87
Unigene0000509	59	K	..........KE......K..	87
Unigene0013667	64	K	..........KE......K..	87
Unigene0045983	158	K	..........KE......K..	87
Unigene0022678	130	K	..........KE......K..	87
Unigene0012941	240	K	..........KE......K..	87
Unigene0053382	680	K	..........KE......K..	87
Unigene0008745	217	K	..........KE......K..	87
Unigene0035349	294	K	..........KE......K..	87
Unigene0012799	165	K	..........KE......K..	87
Unigene0012705	135	K	..........KE......K..	87
Unigene0030136	368	K	..........KE......K..	87
Unigene0018248	29	K	..........KE......K..	87
Unigene0027041	263	K	..........KE......K..	87
Unigene0005997	189	K	..........KE......K..	87
Unigene0024132	130	K	..........KE......K..	87
Unigene0035250	495	K	..........KE......K..	87
Unigene0031501	434	K	..........KE......K..	87
Unigene0004181	87	K	..........KE......K..	87
Unigene0000793	375	K	..........KE......K..	87
Unigene0023800	128	K	..........KE......K..	87
Unigene0026855	83	K	..........KE......K..	87
Unigene0040005	47	K	..........KE......K..	87
Unigene0027999	427	K	...K.....FK..........	42
Unigene0022118	356	K	...K.....FK..........	42
Unigene0025804	74	K	...K.....FK..........	42
Unigene0048560	292	K	...K.....FK..........	42
Unigene0019194	131	K	...K.....FK..........	42
Unigene0030558	17	K	...K.....FK..........	42
Unigene0023007	166	K	...K.....FK..........	42
Unigene0040260	124	K	...K.....FK..........	42
Unigene0023072	120	K	...K.....FK..........	42
Unigene0049554	226	K	...K.....FK..........	42
Unigene0003953	337	K	...K.....FK..........	42
Unigene0005926	144	K	...K.....FK..........	42
Unigene0052212	124	K	...K.....FK..........	42
Unigene0002414	33	K	...K.....FK..........	42
Unigene0045563	35	K	...K.....FK..........	42
Unigene0029293	96	K	...K.....FK..........	42
Unigene0038948	205	K	...K.....FK..........	42
Unigene0019425	146	K	...K.....FK..........	42
Unigene0011864	106	K	...K.....FK..........	42
Unigene0021607	19	K	...K.....FK..........	42
Unigene0027219	187	K	...K.....FK..........	42
Unigene0021675	236	K	...K.....FK..........	42
Unigene0012463	113	K	...K.....FK..........	42
Unigene0026522	345	K	...K.....FK..........	42
Unigene0024986	267	K	...K.....FK..........	42
Unigene0002928	126	K	...K.....FK..........	42
Unigene0045738	56	K	...K.....FK..........	42
Unigene0021832	427	K	...K.....FK..........	42
Unigene0026491	29	K	...K.....FK..........	42
Unigene0040600	99	K	...K.....FK..........	42
Unigene0029042	268	K	...K.....FK..........	42
Unigene0010597	84	K	...K.....FK..........	42
Unigene0023836	175	K	...K.....FK..........	42
Unigene0018563	198	K	...K.....FK..........	42
Unigene0019538	22	K	...K.....FK..........	42
Unigene0027709	133	K	...K.....FK..........	42
Unigene0018587	89	K	...K.....FK..........	42
Unigene0003895	255	K	...K.....FK..........	42
Unigene0038112	142	K	...K.....FK..........	42
Unigene0011864	113	K	...K.....FK..........	42
Unigene0026654	131	K	...K.....FK..........	42
Unigene0029018	166	K	...K.....FK..........	42
Unigene0044913	111	K	..........KE.........	442
Unigene0023178	257	K	..........KE.........	442
Unigene0030137	111	K	..........KE.........	442
Unigene0034901	64	K	..........KE.........	442
Unigene0002690	93	K	..........KE.........	442
Unigene0036150	256	K	..........KE.........	442
Unigene0036807	33	K	..........KE.........	442
Unigene0021240	248	K	..........KE.........	442
Unigene0033431	594	K	..........KE.........	442
Unigene0038033	142	K	..........KE.........	442
Unigene0024605	27	K	..........KE.........	442
Unigene0005388	224	K	..........KE.........	442
Unigene0039501	92	K	..........KE.........	442
Unigene0031003	102	K	..........KE.........	442
Unigene0027264	757	K	..........KE.........	442
Unigene0000793	491	K	..........KE.........	442
Unigene0026921	181	K	..........KE.........	442
Unigene0027627	58	K	..........KE.........	442
Unigene0011335	406	K	..........KE.........	442
Unigene0044234	23	K	..........KE.........	442
Unigene0031679	858	K	..........KE.........	442
Unigene0023127	536	K	..........KE.........	442
Unigene0004623	373	K	..........KE.........	442
Unigene0008252	279	K	..........KE.........	442
Unigene0035342	67	K	..........KE.........	442
Unigene0028239	87	K	..........KE.........	442
Unigene0026055	119	K	..........KE.........	442
Unigene0036152	252	K	..........KE.........	442
Unigene0024067	143	K	..........KE.........	442
Unigene0003719	353	K	..........KE.........	442
Unigene0030904	343	K	..........KE.........	442
Unigene0034962	21	K	..........KE.........	442
Unigene0024422	268	K	..........KE.........	442
Unigene0032416	201	K	..........KE.........	442
Unigene0018313	319	K	..........KE.........	442
Unigene0038713	369	K	..........KE.........	442
Unigene0002491	148	K	..........KE.........	442
Unigene0031687	154	K	..........KE.........	442
Unigene0033928	104	K	..........KE.........	442
Unigene0016388	179	K	..........KE.........	442
Unigene0023005	25	K	..........KE.........	442
Unigene0022612	1629	K	..........KE.........	442
Unigene0028138	550	K	..........KE.........	442
Unigene0020289	326	K	..........KE.........	442
Unigene0027026	76	K	..........KE.........	442
Unigene0027041	150	K	..........KE.........	442
Unigene0037390	80	K	..........KE.........	442
Unigene0052208	153	K	..........KE.........	442
Unigene0038113	54	K	..........KE.........	442
Unigene0024605	182	K	..........KE.........	442
Unigene0032963	413	K	..........KE.........	442
Unigene0021726	104	K	..........KE.........	442
Unigene0029852	92	K	..........KE.........	442
Unigene0026984	475	K	..........KE.........	442
Unigene0015032	229	K	..........KE.........	442
Unigene0021053	158	K	..........KE.........	442
Unigene0038309	302	K	..........KE.........	442
Unigene0027016	122	K	..........KE.........	442
Unigene0021638	227	K	..........KE.........	442
Unigene0001518	434	K	..........KE.........	442
Unigene0029225	31	K	..........KE.........	442
Unigene0039978	256	K	..........KE.........	442
Unigene0026313	303	K	..........KE.........	442
Unigene0052128	198	K	..........KE.........	442
Unigene0037243	21	K	..........KE.........	442
Unigene0036405	125	K	..........KE.........	442
Unigene0007343	45	K	..........KE.........	442
Unigene0028698	113	K	..........KE.........	442
Unigene0040903	60	K	..........KE.........	442
Unigene0030533	144	K	..........KE.........	442
Unigene0009422	1041	K	..........KE.........	442
Unigene0007389	187	K	..........KE.........	442
Unigene0004629	91	K	..........KE.........	442
Unigene0054244	155	K	..........KE.........	442
Unigene0030962	133	K	..........KE.........	442
Unigene0023127	229	K	..........KE.........	442
Unigene0035370	308	K	..........KE.........	442
Unigene0023980	79	K	..........KE.........	442
Unigene0032213	152	K	..........KE.........	442
Unigene0012749	38	K	..........KE.........	442
Unigene0028026	95	K	..........KE.........	442
Unigene0052591	69	K	..........KE.........	442
Unigene0042498	262	K	..........KE.........	442
Unigene0003998	227	K	..........KE.........	442
Unigene0025451	347	K	..........KE.........	442
Unigene0045970	80	K	..........KE.........	442
Unigene0052997	85	K	..........KE.........	442
Unigene0034015	144	K	..........KE.........	442
Unigene0028555	51	K	..........KE.........	442
Unigene0001341	389	K	..........KE.........	442
Unigene0004225	267	K	..........KE.........	442
Unigene0029031	764	K	..........KE.........	442
Unigene0002449	251	K	..........KE.........	442
Unigene0029487	892	K	..........KE.........	442
Unigene0035149	165	K	..........KE.........	442
Unigene0010177	176	K	..........KE.........	442
Unigene0021248	153	K	..........KE.........	442
Unigene0037651	458	K	..........KE.........	442
Unigene0008565	919	K	..........KE.........	442
Unigene0034149	98	K	..........KE.........	442
Unigene0018563	339	K	..........KE.........	442
Unigene0025393	393	K	..........KE.........	442
Unigene0028243	238	K	..........KE.........	442
Unigene0001923	230	K	..........KE.........	442
Unigene0042210	159	K	..........KE.........	442
Unigene0002613	33	K	..........KE.........	442
Unigene0028698	161	K	..........KE.........	442
Unigene0034441	15	K	..........KE.........	442
Unigene0034441	163	K	..........KE.........	442
Unigene0032160	64	K	..........KE.........	442
Unigene0016156	74	K	..........KE.........	442
Unigene0036598	471	K	..........KE.........	442
Unigene0027016	53	K	..........KE.........	442
Unigene0034348	33	K	..........KE.........	442
Unigene0029503	244	K	..........KE.........	442
Unigene0030313	481	K	..........KE.........	442
Unigene0001553	299	K	..........KE.........	442
Unigene0036450	257	K	..........KE.........	442
Unigene0024059	414	K	..........KE.........	442
Unigene0032448	218	K	..........KE.........	442
Unigene0022118	292	K	..........KE.........	442
Unigene0029168	645	K	..........KE.........	442
Unigene0008511	620	K	..........KE.........	442
Unigene0053992	357	K	..........KE.........	442
Unigene0019074	316	K	..........KE.........	442
Unigene0027219	67	K	..........KE.........	442
Unigene0038842	365	K	..........KE.........	442
Unigene0034848	354	K	..........KE.........	442
Unigene0011073	151	K	..........KE.........	442
Unigene0030643	830	K	..........KE.........	442
Unigene0031374	311	K	..........KE.........	442
Unigene0003998	185	K	..........KE.........	442
Unigene0022590	99	K	..........KE.........	442
Unigene0018493	470	K	..........KE.........	442
Unigene0035105	201	K	..........KE.........	442
Unigene0029260	354	K	..........KE.........	442
Unigene0000654	336	K	..........KE.........	442
Unigene0018892	303	K	..........KE.........	442
Unigene0036826	175	K	..........KE.........	442
Unigene0029012	86	K	..........KE.........	442
Unigene0031933	96	K	..........KE.........	442
Unigene0004014	195	K	..........KE.........	442
Unigene0020209	550	K	..........KE.........	442
Unigene0022810	55	K	..........KE.........	442
Unigene0028129	390	K	..........KE.........	442
Unigene0023844	524	K	..........KE.........	442
Unigene0024916	13	K	..........KE.........	442
Unigene0019966	117	K	..........KE.........	442
Unigene0029869	244	K	..........KE.........	442
Unigene0022128	88	K	..........KE.........	442
Unigene0042291	822	K	..........KE.........	442
Unigene0029506	189	K	..........KE.........	442
Unigene0027363	278	K	..........KE.........	442
Unigene0027999	175	K	..........KE.........	442
Unigene0038176	309	K	..........KE.........	442
Unigene0034864	814	K	..........KE.........	442
Unigene0025451	409	K	..........KE.........	442
Unigene0053318	52	K	..........KE.........	442
Unigene0026739	283	K	..........KE.........	442
Unigene0018582	357	K	..........KE.........	442
Unigene0019007	457	K	..........KE.........	442
Unigene0037530	327	K	..........KE.........	442
Unigene0021904	116	K	..........KE.........	442
Unigene0027012	278	K	..........KE.........	442
Unigene0021649	179	K	..........KE.........	442
Unigene0033928	93	K	..........KE.........	442
Unigene0036450	121	K	..........KE.........	442
Unigene0021734	671	K	..........KE.........	442
Unigene0048514	396	K	..........KE.........	442
Unigene0031375	94	K	..........KE.........	442
Unigene0020697	289	K	..........KE.........	442
Unigene0028756	91	K	..........KE.........	442
Unigene0012229	256	K	..........KE.........	442
Unigene0021734	687	K	..........KE.........	442
Unigene0028129	876	K	..........KE.........	442
Unigene0020697	722	K	..........KE.........	442
Unigene0023556	556	K	..........KE.........	442
Unigene0030926	78	K	..........KE.........	442
Unigene0020697	1066	K	..........KE.........	442
Unigene0018877	19	K	..........KE.........	442
Unigene0011138	147	K	..........KE.........	442
Unigene0027123	184	K	..........KE.........	442
Unigene0032932	375	K	..........KE.........	442
Unigene0037596	52	K	..........KE.........	442
Unigene0005235	223	K	..........KE.........	442
Unigene0001665	150	K	..........KE.........	442
Unigene0034538	56	K	..........KE.........	442
Unigene0036936	861	K	..........KE.........	442
Unigene0030374	173	K	..........KE.........	442
Unigene0021641	255	K	..........KE.........	442
Unigene0023107	446	K	..........KE.........	442
Unigene0008559	612	K	..........KE.........	442
Unigene0025410	167	K	..........KE.........	442
Unigene0039298	176	K	..........KE.........	442
Unigene0032941	74	K	..........KE.........	442
Unigene0001686	269	K	..........KE.........	442
Unigene0031374	94	K	..........KE.........	442
Unigene0034205	397	K	..........KE.........	442
Unigene0042210	248	K	..........KE.........	442
Unigene0034416	43	K	..........KE.........	442
Unigene0000088	394	K	..........KE.........	442
Unigene0054185	218	K	..........KE.........	442
Unigene0038324	85	K	..........KE.........	442
Unigene0019370	161	K	..........KE.........	442
Unigene0025877	138	K	..........KE.........	442
Unigene0002943	162	K	..........KE.........	442
Unigene0051735	119	K	..........KE.........	442
Unigene0033058	197	K	..........KE.........	442
Unigene0014912	216	K	..........KE.........	442
Unigene0022612	756	K	..........KE.........	442
Unigene0030825	385	K	..........KE.........	442
Unigene0016697	278	K	..........KE.........	442
Unigene0022399	118	K	..........KE.........	442
Unigene0032963	350	K	..........KE.........	442
Unigene0023542	313	K	..........KE.........	442
Unigene0021472	206	K	..........KE.........	442
Unigene0030556	156	K	..........KE.........	442
Unigene0023731	90	K	..........KE.........	442
Unigene0028493	197	K	..........KE.........	442
Unigene0032657	202	K	..........KE.........	442
Unigene0027393	12	K	..........KE.........	442
Unigene0035408	472	K	..........KE.........	442
Unigene0035392	743	K	..........KE.........	442
Unigene0009599	297	K	..........KE.........	442
Unigene0037000	241	K	..........KE.........	442
Unigene0037390	108	K	..........KE.........	442
Unigene0030997	354	K	..........KE.........	442
Unigene0039521	410	K	..........KE.........	442
Unigene0001010	50	K	..........KE.........	442
Unigene0013667	148	K	..........KE.........	442
Unigene0025393	202	K	..........KE.........	442
Unigene0037390	414	K	..........KE.........	442
Unigene0033511	240	K	..........KE.........	442
Unigene0028129	523	K	..........KE.........	442
Unigene0035154	168	K	..........KE.........	442
Unigene0026245	778	K	..........KE.........	442
Unigene0018180	1080	K	..........KE.........	442
Unigene0036609	655	K	..........KE.........	442
Unigene0036152	456	K	..........KE.........	442
Unigene0030313	92	K	..........KE.........	442
Unigene0038654	341	K	..........KE.........	442
Unigene0026474	322	K	..........KE.........	442
Unigene0033357	796	K	..........KE.........	442
Unigene0028239	77	K	..........KE.........	442
Unigene0014680	93	K	..........KE.........	442
Unigene0031375	311	K	..........KE.........	442
Unigene0004225	359	K	..........KE.........	442
Unigene0022544	173	K	..........KE.........	442
Unigene0027172	225	K	..........KE.........	442
Unigene0032332	52	K	..........KE.........	442
Unigene0024830	210	K	..........KE.........	442
Unigene0031849	91	K	..........KE.........	442
Unigene0023796	204	K	..........KE.........	442
Unigene0020235	364	K	..........KE.........	442
[truncated: 2,987 more rows]

## Sheet: Nicotiana tabacum
Protein ID	Amino acid	Position	Motif logo	Number of sites
P93769	K	44	..........KE.........	302
O82702	K	44	..........KE.........	302
Q40481	K	150	..........KE.........	302
Q08940	K	158	..........KE.........	302
Q84P56	K	13	..........KE.........	302
I2FJN7	K	311	..........KE.........	302
A0A139ZSG9	K	117	..........KE.........	302
C7E4J6	K	388	..........KE.........	302
Q40577	K	44	..........KE.........	302
Q852R8	K	109	..........KE.........	302
E5L8B5	K	122	..........KE.........	302
A0A076L2F1	K	24	..........KE.........	302
Q9M7J3	K	277	..........KE.........	302
P12222	K	1595	..........KE.........	302
Q9M7J4	K	601	..........KE.........	302
P06379	K	165	..........KE.........	302
O49911	K	42	..........KE.........	302
Q9SQ56	K	170	..........KE.........	302
O49911	K	37	..........KE.........	302
Q43797	K	355	..........KE.........	302
B6V765	K	613	..........KE.........	302
A6Q0F0	K	409	..........KE.........	302
G5ELZ2	K	31	..........KE.........	302
H9CCH7	K	248	..........KE.........	302
Q40480	K	33	..........KE.........	302
Q9M6E6	K	300	..........KE.........	302
P32980	K	154	..........KE.........	302
A0A0R4WFE9	K	86	..........KE.........	302
Q03666	K	34	..........KE.........	302
Q42962	K	11	..........KE.........	302
A0A076L2F1	K	164	..........KE.........	302
Q84RD7	K	80	..........KE.........	302
P93400	K	547	..........KE.........	302
A0A0C4FST8	K	91	..........KE.........	302
O24132	K	93	..........KE.........	302
Q9SQ56	K	143	..........KE.........	302
U3PLK3	K	28	..........KE.........	302
A0A077DCK3	K	271	..........KE.........	302
Q9SMB4	K	77	..........KE.........	302
A0A075F2H4	K	143	..........KE.........	302
W8SGD9	K	183	..........KE.........	302
D2K7Z2	K	97	..........KE.........	302
Q76MG1	K	62	..........KE.........	302
Q40577	K	50	..........KE.........	302
Q9SMB8	K	107	..........KE.........	302
Q9TNL9	K	325	..........KE.........	302
F2VJ75	K	202	..........KE.........	302
Q1W2L8	K	470	..........KE.........	302
O24124	K	42	..........KE.........	302
Q9AT54	K	444	..........KE.........	302
A0A0A8WK75	K	237	..........KE.........	302
A0A0K2GP10	K	253	..........KE.........	302
Q04065	K	333	..........KE.........	302
A0A0A8WJH5	K	247	..........KE.........	302
Q9ZSD5	K	215	..........KE.........	302
A0A076L2F1	K	34	..........KE.........	302
Q8W3Z7	K	235	..........KE.........	302
A0A077DBL2	K	143	..........KE.........	302
D3W9H8	K	64	..........KE.........	302
Q03666	K	27	..........KE.........	302
A0A077D7Q3	K	239	..........KE.........	302
A0A076L1Z5	K	131	..........KE.........	302
O82802	K	349	..........KE.........	302
O49911	K	156	..........KE.........	302
H2ESL0	K	130	..........KE.........	302
A0A0R4WFW8	K	284	..........KE.........	302
Q9ZSP3	K	128	..........KE.........	302
A0A077DCK3	K	268	..........KE.........	302
Q76MG1	K	122	..........KE.........	302
P09094	K	242	..........KE.........	302
Q40565	K	422	..........KE.........	302
Q9LLF0	K	63	..........KE.........	302
M9Z760	K	74	..........KE.........	302
Q84QE8	K	272	..........KE.........	302
Q53UI6	K	136	..........KE.........	302
O82702	K	39	..........KE.........	302
A0A076KWG4	K	359	..........KE.........	302
O49911	K	158	..........KE.........	302
H9CCI1	K	11	..........KE.........	302
O82802	K	80	..........KE.........	302
G9MD87	K	798	..........KE.........	302
Q67BD0	K	132	..........KE.........	302
Q40481	K	152	..........KE.........	302
A0A077DBL4	K	411	..........KE.........	302
Q43794	K	104	..........KE.........	302
Q9FEV9	K	316	..........KE.........	302
O24124	K	71	..........KE.........	302
A0A076FNH2	K	367	..........KE.........	302
P25317	K	34	..........KE.........	302
P35494	K	120	..........KE.........	302
Q03685	K	552	..........KE.........	302
Q53UI6	K	177	..........KE.........	302
V9TLK1	K	285	..........KE.........	302
Q7X9A3	K	217	..........KE.........	302
Q40520	K	144	..........KE.........	302
Q76MF4	K	87	..........KE.........	302
Q76MF3	K	87	..........KE.........	302
Q9FSF2	K	52	..........KE.........	302
Q84LE7	K	339	..........KE.........	302
Q9ZP50	K	659	..........KE.........	302
Q40480	K	126	..........KE.........	302
A0A076FNH2	K	328	..........KE.........	302
Q40475	K	241	..........KE.........	302
Q9FSF5	K	263	..........KE.........	302
Q6RUN4	K	73	..........KE.........	302
E2F3S9	K	24	..........KE.........	302
Q9ZSP4	K	124	..........KE.........	302
A0A097BU06	K	313	..........KE.........	302
Q84QE7	K	185	..........KE.........	302
P93768	K	260	..........KE.........	302
Q5KTN4	K	76	..........KE.........	302
Q6TXM4	K	522	..........KE.........	302
Q43581	K	268	..........KE.........	302
Q76KB0	K	79	..........KE.........	302
Q9SQ56	K	202	..........KE.........	302
Q5IH14	K	60	..........KE.........	302
Q9AT17	K	39	..........KE.........	302
Q9ZRE1	K	52	..........KE.........	302
Q03683	K	103	..........KE.........	302
Q03685	K	161	..........KE.........	302
Q03684	K	162	..........KE.........	302
A0A076KWG9	K	283	..........KE.........	302
Q03685	K	600	..........KE.........	302
Q9M7J4	K	283	..........KE.........	302
Q947K7	K	93	..........KE.........	302
A0A097BTV9	K	17	..........KE.........	302
A0A0K2GP10	K	265	..........KE.........	302
G9MD86	K	645	..........KE.........	302
C3RXI5	K	350	..........KE.........	302
P45733	K	628	..........KE.........	302
P24929	K	147	..........KE.........	302
P31593	K	65	..........KE.........	302
Q9M7J4	K	269	..........KE.........	302
Q8GUA3	K	387	..........KE.........	302
P09094	K	129	..........KE.........	302
Q8GTJ3	K	105	..........KE.........	302
Q6PUF9	K	396	..........KE.........	302
A0A0H3U3I7	K	263	..........KE.........	302
A0A076FU21	K	145	..........KE.........	302
Q40577	K	351	..........KE.........	302
Q40577	K	217	..........KE.........	302
Q9XG77	K	171	..........KE.........	302
A0A068JCD7	K	162	..........KE.........	302
Q9SC80	K	17	..........KE.........	302
Q8GUA3	K	425	..........KE.........	302
H2A0J7	K	43	..........KE.........	302
Q76CU2	K	468	..........KE.........	302
A0A077D9P5	K	294	..........KE.........	302
A0A059TCI1	K	47	..........KE.........	302
P27154	K	728	..........KE.........	302
Q40593	K	420	..........KE.........	302
A0A076FQ17	K	76	..........KE.........	302
F2VJ74	K	232	..........KE.........	302
Q93X38	K	178	..........KE.........	302
A9YTW4	K	396	..........KE.........	302
P24929	K	150	..........KE.........	302
Q9SQ56	K	227	..........KE.........	302
P29449	K	98	..........KE.........	302
A0A077DBL4	K	83	..........KE.........	302
G5ELZ2	K	277	..........KE.........	302
Q42953	K	341	..........KE.........	302
Q03684	K	623	..........KE.........	302
Q67BD0	K	518	..........KE.........	302
Q40471	K	262	..........KE.........	302
Q9M7J3	K	365	..........KE.........	302
Q9M7J4	K	156	..........KE.........	302
Q9FSF6	K	158	..........KE.........	302
Q9SLN8	K	21	..........KE.........	302
Q76MF3	K	14	..........KE.........	302
Q9MUE2	K	95	..........KE.........	302
I6XTQ3	K	91	..........KE.........	302
Q14TB1	K	277	..........KE.........	302
E3W9P2	K	77	..........KE.........	302
Q14TB1	K	179	..........KE.........	302
Q9TNL9	K	245	..........KE.........	302
Q6T7F3	K	451	..........KE.........	302
W0KRH1	K	164	..........KE.........	302
I2G7N7	K	26	..........KE.........	302
Q8RVF9	K	87	..........KE.........	302
Q5DNZ6	K	59	..........KE.........	302
A0A0K2GP10	K	140	..........KE.........	302
Q43581	K	297	..........KE.........	302
Q006P9	K	68	..........KE.........	302
C5J0G6	K	226	..........KE.........	302
Q8LSZ2	K	135	..........KE.........	302
F5BFT0	K	313	..........KE.........	302
A0A097BTX2	K	66	..........KE.........	302
Q7X998	K	355	..........KE.........	302
Q6T6H9	K	129	..........KE.........	302
Q43800	K	674	..........KE.........	302
Q67BD0	K	603	..........KE.........	302
Q76MG1	K	181	..........KE.........	302
Q006Q0	K	427	..........KE.........	302
Q9FEL3	K	153	..........KE.........	302
H1ZN85	K	183	..........KE.........	302
P93769	K	172	..........KE.........	302
Q42951	K	278	..........KE.........	302
Q9M7J4	K	355	..........KE.........	302
M9Z760	K	418	..........KE.........	302
H2ESL0	K	138	..........KE.........	302
Q03199	K	64	..........KE.........	302
Q40459	K	272	..........KE.........	302
M4N8X4	K	178	..........KE.........	302
Q9XIV9	K	52	..........KE.........	302
G9MD86	K	356	..........KE.........	302
P50218	K	86	..........KE.........	302
A0A076FNH2	K	142	..........KE.........	302
Q14TB1	K	517	..........KE.........	302
O65852	K	72	..........KE.........	302
Q9FXS3	K	141	..........KE.........	302
A0A075QPA9	K	167	..........KE.........	302
O04977	K	83	..........KE.........	302
U3RJ91	K	499	..........KE.........	302
P49319	K	424	..........KE.........	302
C3RXI5	K	727	..........KE.........	302
A0A076L2F1	K	54	..........KE.........	302
Q9FSF6	K	89	..........KE.........	302
E3W9P2	K	138	..........KE.........	302
I7GVS5	K	603	..........KE.........	302
K0I7G7	K	206	..........KE.........	302
O24132	K	116	..........KE.........	302
Q45FL8	K	63	..........KE.........	302
A0A0D3QSL6	K	160	..........KE.........	302
Q9FEV9	K	238	..........KE.........	302
A0A076KWG9	K	304	..........KE.........	302
Q43590	K	58	..........KE.........	302
Q43581	K	66	..........KE.........	302
Q04127	K	118	..........KE.........	302
Q43798	K	127	..........KE.........	302
Q14TB1	K	456	..........KE.........	302
E5L8B6	K	155	..........KE.........	302
G9MD86	K	641	..........KE.........	302
A0A097BTX5	K	262	..........KE.........	302
G9MD86	K	127	..........KE.........	302
Q9AT17	K	179	..........KE.........	302
P24929	K	161	..........KE.........	302
W8SI68	K	281	..........KE.........	302
G9MD87	K	127	..........KE.........	302
P32980	K	150	..........KE.........	302
Q9SLN8	K	207	..........KE.........	302
R9QMI6	K	515	..........KE.........	302
Q8GUA3	K	437	..........KE.........	302
P06449	K	220	..........KE.........	302
Q9ZPL5	K	99	..........KE.........	302
A0A077D9R7	K	241	..........KE.........	302
B5AQ04	K	149	..........KE.........	302
Q42961	K	199	..........KE.........	302
Q9XG77	K	222	..........KE.........	302
Q9ZP50	K	462	..........KE.........	302
G9MD86	K	162	..........KE.........	302
Q9M7J4	K	246	..........KE.........	302
H9CCI1	K	122	..........KE.........	302
O49905	K	63	..........KE.........	302
Q40593	K	433	..........KE.........	302
E3W9Q0	K	61	..........KE.........	302
Q45FL8	K	33	..........KE.........	302
Q40512	K	85	..........KE.........	302
G9MD87	K	580	..........KE.........	302
G9MD86	K	579	..........KE.........	302
Q8H1T3	K	132	..........KE.........	302
O80361	K	181	..........KE.........	302
P06449	K	129	..........KE.........	302
U3PJP9	K	336	..........KE.........	302
B5APL3	K	301	..........KE.........	302
P09043	K	324	..........KE.........	302
O04397	K	185	..........KE.........	302
Q03685	K	113	..........KE.........	302
Q8VXD0	K	96	..........KE.........	302
P93373	K	299	..........KE.........	302
Q3LAG6	K	236	..........KE.........	302
Q7M242	K	907	..........KE.........	302
I6XTQ3	K	1012	..........KE.........	302
Q04126	K	118	..........KE.........	302
C5J0G6	K	268	..........KE.........	302
A0A059XN47	K	123	..........KE.........	302
A0A140G1S2	K	399	..........KE.........	302
Q9AXI8	K	172	..........KE.........	302
O82031	K	202	..........KE.........	302
O04977	K	201	..........KE.........	302
P29790	K	273	..........KE.........	302
A0A097BTZ6	K	63	..........KE.........	302
Q6SYB9	K	211	..........KE.........	302
Q9AVG8	K	238	..........KE.........	302
E0CJP3	K	252	..........KE.........	302
W8SI43	K	61	..........KE.........	302
Q7X998	K	371	..........KE.........	302
O24132	K	63	..........KE.........	302
Q9FXL9	K	389	..........KE.........	302
B2LT58	K	181	..........KE.........	302
A0A140G1S2	K	217	..........KE.........	302
Q9SMB6	K	346	..........KE.........	302
P06357	K	171	..........KE.........	302
A1XEL3	K	88	..........KE.........	302
Q40501	K	69	..........KE.........	302
U3PLK3	K	254	..........KE.........	302
Q5DKV0	K	284	..........KE.........	302
Q8L6J9	K	991	..........KE.........	302
W0KS23	K	462	..........KE.........	302
Q03685	K	389	..........KE.........	302
Q53UI6	K	114	..........KE.........	302
Q9TNL9	K	107	..........KE.........	302
B2LT58	K	392	..........KE.........	302
C5J0G6	K	238	.........EK..........	258
Q45KF8	K	335	.........EK..........	258
Q6SYB9	K	67	.........EK..........	258
Q9SQ56	K	179	.........EK..........	258
P93358	K	65	.........EK..........	258
Q9M7K8	K	67	.........EK..........	258
A7XAQ5	K	223	.........EK..........	258
A0A0C4FST8	K	122	.........EK..........	258
Q9SQ56	K	236	.........EK..........	258
O82802	K	628	.........EK..........	258
Q9ZT13	K	327	.........EK..........	258
P17513	K	135	.........EK..........	258
P17514	K	135	.........EK..........	258
W8SI43	K	312	.........EK..........	258
P27141	K	131	.........EK..........	258
A0A0C4FST8	K	71	.........EK..........	258
Q8W3Z9	K	97	.........EK..........	258
P93373	K	199	.........EK..........	258
C7F8N2	K	131	.........EK..........	258
Q7M242	K	655	.........EK..........	258
P93358	K	320	.........EK..........	258
Q40460	K	396	.........EK..........	258
Q5DKV0	K	156	.........EK..........	258
P06290	K	80	.........EK..........	258
Q40565	K	396	.........EK..........	258
A0A077DCK9	K	89	.........EK..........	258
A0A076L1Z5	K	75	.........EK..........	258
Q75ZD4	K	31	.........EK..........	258
Q6IVK6	K	139	.........EK..........	258
Q03685	K	360	.........EK..........	258
Q03684	K	361	.........EK..........	258
A0A076L2F1	K	108	.........EK..........	258
Q14TB1	K	556	.........EK..........	258
Q5DKU6	K	207	.........EK..........	258
Q76MG1	K	137	.........EK..........	258
Q76MG0	K	18	.........EK..........	258
Q9M662	K	60	.........EK..........	258
P68173	K	446	.........EK..........	258
P06449	K	222	.........EK..........	258
Q7M242	K	934	.........EK..........	258
A0A0C4FST8	K	82	.........EK..........	258
Q42962	K	366	.........EK..........	258
G9MD86	K	584	.........EK..........	258
P40691	K	99	.........EK..........	258
A0A077D7Q3	K	241	.........EK..........	258
P36182	K	358	.........EK..........	258
A0A076KWG2	K	315	.........EK..........	258
Q67BD0	K	523	.........EK..........	258
Q9M7J3	K	374	.........EK..........	258
P93375	K	197	.........EK..........	258
U3PLK3	K	47	.........EK..........	258
Q43590	K	112	.........EK..........	258
P93371	K	197	.........EK..........	258
A0A076L1Z7	K	195	.........EK..........	258
Q1G0Z1	K	709	.........EK..........	258
U3PJP9	K	343	.........EK..........	258
W0KMC2	K	62	.........EK..........	258
O24133	K	377	.........EK..........	258
Q5M9V4	K	486	.........EK..........	258
P56821	K	77	.........EK..........	258
P06449	K	131	.........EK..........	258
A0A077DCK9	K	43	.........EK..........	258
A8J6V0	K	18	.........EK..........	258
H6UM40	K	124	.........EK..........	258
Q8VZH4	K	254	.........EK..........	258
O82150	K	449	.........EK..........	258
Q9SMB4	K	79	.........EK..........	258
Q40589	K	223	.........EK..........	258
A0A140G1Q8	K	445	.........EK..........	258
C7E4J6	K	716	.........EK..........	258
Q03685	K	602	.........EK..........	258
Q40590	K	210	.........EK..........	258
Q40554	K	755	.........EK..........	258
A0A077DBL2	K	176	.........EK..........	258
P32980	K	92	.........EK..........	258
C3RXI5	K	399	.........EK..........	258
P27141	K	79	.........EK..........	258
A0A0C4FSU4	K	345	.........EK..........	258
Q9M7J4	K	248	.........EK..........	258
A9CM21	K	264	.........EK..........	258
A0A0C4FST8	K	20	.........EK..........	258
O24511	K	50	.........EK..........	258
P09094	K	56	.........EK..........	258
Q8W183	K	84	.........EK..........	258
P27141	K	84	.........EK..........	258
Q708F5	K	26	.........EK..........	258
F6N7C2	K	154	.........EK..........	258
Q5M9S4	K	140	.........EK..........	258
O04977	K	270	.........EK..........	258
A0A076L1Z5	K	121	.........EK..........	258
P93344	K	362	.........EK..........	258
Q40567	K	337	.........EK..........	258
O24124	K	159	.........EK..........	258
Q9XG67	K	74	.........EK..........	258
P30359	K	339	.........EK..........	258
Q9ZSP4	K	102	.........EK..........	258
P93354	K	24	.........EK..........	258
Q42961	K	331	.........EK..........	258
Q9M7J3	K	368	.........EK..........	258
O24149	K	121	.........EK..........	258
O04977	K	292	.........EK..........	258
O04361	K	122	.........EK..........	258
Q76MG1	K	193	.........EK..........	258
Q9AT17	K	231	.........EK..........	258
Q03683	K	105	.........EK..........	258
Q1G0Z1	K	509	.........EK..........	258
Q40460	K	372	.........EK..........	258
Q7M242	K	728	.........EK..........	258
Q67BD0	K	563	.........EK..........	258
O80361	K	237	.........EK..........	258
Q0PWS6	K	219	.........EK..........	258
A0A076L2F1	K	13	.........EK..........	258
O82150	K	508	.........EK..........	258
B6RCM0	K	173	.........EK..........	258
I7GVS5	K	563	.........EK..........	258
P32980	K	158	.........EK..........	258
P09094	K	63	.........EK..........	258
A0A076L4P6	K	484	.........EK..........	258
A0A077DCL8	K	160	.........EK..........	258
Q9XGH8	K	223	.........EK..........	258
P41919	K	40	.........EK..........	258
Q9XGH8	K	316	.........EK..........	258
Q76MG1	K	126	.........EK..........	258
Q40577	K	453	.........EK..........	258
Q84QE7	K	116	.........EK..........	258
A0A077DCK9	K	74	.........EK..........	258
D3W9H9	K	326	.........EK..........	258
A0A075F1V0	K	168	.........EK..........	258
Q67BD0	K	530	.........EK..........	258
Q9AT16	K	16	.........EK..........	258
O81390	K	192	.........EK..........	258
B8Y888	K	159	.........EK..........	258
Q9XQP4	K	400	.........EK..........	258
S5QCB8	K	336	.........EK..........	258
Q8LSZ3	K	382	.........EK..........	258
Q40471	K	126	.........EK..........	258
Q7DLX9	K	86	.........EK..........	258
Q9FSF0	K	119	.........EK..........	258
G9BRR3	K	132	.........EK..........	258
Q76MG1	K	51	.........EK..........	258
D6PZY5	K	58	.........EK..........	258
Q9FPL3	K	436	.........EK..........	258
A0A075EYT9	K	210	.........EK..........	258
Q3LAG6	K	102	.........EK..........	258
Q03685	K	532	.........EK..........	258
Q9XEN8	K	248	.........EK..........	258
Q9M7J4	K	139	.........EK..........	258
P51845	K	250	.........EK..........	258
P93358	K	211	.........EK..........	258
A0A076KWG3	K	289	.........EK..........	258
Q5XMB8	K	249	.........EK..........	258
A0A077DBL2	K	78	.........EK..........	258
A0A0A8J4Z6	K	319	.........EK..........	258
G9MD86	K	79	.........EK..........	258
P93375	K	220	.........EK..........	258
I7GVS5	K	530	.........EK..........	258
A0A077DBL4	K	75	.........EK..........	258
Q42954	K	273	.........EK..........	258
E1U7Y2	K	134	.........EK..........	258
A0A076KWG2	K	414	.........EK..........	258
O24133	K	647	.........EK..........	258
A0A076L1Z5	K	114	.........EK..........	258
T2BRU8	K	67	.........EK..........	258
Q40480	K	26	.........EK..........	258
Q42967	K	155	.........EK..........	258
C3RXI5	K	422	.........EK..........	258
Q9SLN8	K	190	.........EK..........	258
Q9M7J4	K	692	.........EK..........	258
Q9SBI4	K	323	.........EK..........	258
P45733	K	673	.........EK..........	258
P06379	K	70	.........EK..........	258
Q42946	K	111	.........EK..........	258
Q9FES7	K	325	.........EK..........	258
Q93X38	K	142	.........EK..........	258
Q40459	K	191	.........EK..........	258
Q56E62	K	47	.........EK..........	258
P93344	K	518	.........EK..........	258
A0A076KXA6	K	205	.........EK..........	258
Q1G0Z1	K	319	.........EK..........	258
Q9ZSP4	K	234	.........EK..........	258
Q9ZS49	K	164	.........EK..........	258
P93376	K	220	.........EK..........	258
Q9FSF0	K	151	.........EK..........	258
Q9ZP87	K	73	.........EK..........	258
Q0PWS7	K	228	.........EK..........	258
Q9XEN8	K	178	.........EK..........	258
Q40565	K	306	.........EK..........	258
A0A076KWG9	K	336	.........EK..........	258
O04977	K	236	.........EK..........	258
W8SI43	K	307	.........EK..........	258
Q9ZP50	K	618	.........EK..........	258
B6RCM0	K	189	.........EK..........	258
I7B1E5	K	214	.........EK..........	258
I7A3N8	K	214	.........EK..........	258
Q941H9	K	119	.........EK..........	258
W8SGD9	K	210	.........EK..........	258
P93373	K	222	.........EK..........	258
Q9M7J4	K	440	.........EK..........	258
O24132	K	178	.........EK..........	258
Q1W375	K	96	.........EK..........	258
Q9M6E6	K	324	.........EK..........	258
I2FJN7	K	335	.........EK..........	258
Q53UI6	K	180	.........EK..........	258
Q6TKQ9	K	172	.........EK..........	258
G9BRR3	K	216	.........EK..........	258
A0A077D9N5	K	121	.........EK..........	258
Q40495	K	296	.........EK..........	258
O24135	K	194	.........EK..........	258
D4P3S0	K	38	.........EK..........	258
Q9M437	K	198	.........EK..........	258
O04977	K	266	.........EK..........	258
M9Q2J6	K	36	.........EK..........	258
Q93X37	K	11	.........EK..........	258
Q9ZSD5	K	64	.........EK..........	258
Q5K4L4	K	243	.........EK..........	258
A0A097BTX5	K	345	.........EK..........	258
A0A0N7CV06	K	374	.........EK..........	258
B6VRE8	K	240	.........EK..........	258
Q94IQ1	K	99	.........EK..........	258
Q75WV0	K	401	.........EK..........	258
A0A076KWG9	K	306	.........EK..........	258
G8FQI4	K	186	.........EK..........	258
Q93X39	K	59	.........EK..........	258
C7E4J6	K	392	.........EK..........	258
Q9ZS34	K	379	.........EK..........	258
Q006Q0	K	93	.........EK..........	258
U3PLK3	K	197	.........EK..........	258
Q40512	K	161	.........EK..........	258
P93400	K	348	.........EK..........	258
T2BRU8	K	147	.........EK..........	258
Q9FSF6	K	66	.........EK..........	258
Q9ZSC8	K	759	.........EK..........	258
A0A076L2F1	K	40	.........EK..........	258
P06411	K	308	.........EK..........	258
Q9ZP87	K	158	.........EK..........	258
Q14TB1	K	481	.........EK..........	258
Q9ZRD3	K	167	.........EK..........	258
Q76KB0	K	74	.........EK..........	258
Q67BD0	K	325	.........EK..........	258
Q8W402	K	71	.........EK..........	258
G3CCC0	K	83	.........EK..........	258
Q5QJB2	K	216	.........EK..........	258
Q9XIV9	K	113	.........EK..........	258
P35494	K	194	.........EK..........	258
Q40475	K	389	.........EK..........	258
Q9M5Z8	K	67	.........EK..........	258
Q9FVE9	K	847	.........EK..........	258
Q25C91	K	111	.........EK..........	258
Q75VJ8	K	534	.........EK..........	258
Q6RUN3	K	28	.........EK..........	258
Q45KF8	K	423	.........EK..........	258
U3PLK3	K	444	.........EK..........	258
Q42961	K	203	.........EK..........	258
Q9AT54	K	335	.........EK..........	258
I7GVS5	K	116	.........EK..........	258
Q67BD0	K	116	.........EK..........	258
Q02585	K	64	.........EK..........	258
A0A076KXA6	K	46	.........EK..........	258
B2YKT9	K	55	..........KD.........	190
D6PZY5	K	55	..........KD.........	190
P62129	K	108	..........KD.........	190
P09094	K	185	..........KD.........	190
P24929	K	166	..........KD.........	190
A0A0K2GP10	K	196	..........KD.........	190
Q0PWS5	K	218	..........KD.........	190
A7VMP6	K	99	..........KD.........	190
Q43800	K	13	..........KD.........	190
I7GVS5	K	560	..........KD.........	190
Q76KA9	K	105	..........KD.........	190
G9MD86	K	729	..........KD.........	190
P06359	K	139	..........KD.........	190
Q40512	K	180	..........KD.........	190
A0A075F2G1	K	117	..........KD.........	190
E2F3S9	K	48	..........KD.........	190
P09094	K	96	..........KD.........	190
Q67BD0	K	560	..........KD.........	190
P93769	K	318	..........KD.........	190
A1KYB1	K	458	..........KD.........	190
A0A059TCN3	K	91	..........KD.........	190
Q9FVE9	K	410	..........KD.........	190
Q9TNL9	K	340	..........KD.........	190
Q76KB0	K	108	..........KD.........	190
Q40581	K	323	..........KD.........	190
Q202M6	K	45	..........KD.........	190
A9CM22	K	21	..........KD.........	190
G9MD87	K	730	..........KD.........	190
P06405	K	320	..........KD.........	190
B7X6S8	K	74	..........KD.........	190
P49098	K	53	..........KD.........	190
Q03685	K	287	..........KD.........	190
P06407	K	302	..........KD.........	190
Q9ZP50	K	107	..........KD.........	190
T2BRU8	K	278	..........KD.........	190
Q0PWS6	K	89	..........KD.........	190
Q6RUN3	K	25	..........KD.........	190
Q285L8	K	75	..........KD.........	190
Q75VR1	K	322	..........KD.........	190
A0A077D849	K	128	..........KD.........	190
Q9XGH8	K	230	..........KD.........	190
Q9LW96	K	211	..........KD.........	190
Q9ZR45	K	71	..........KD.........	190
A0A075F9G5	K	91	..........KD.........	190
P62129	K	88	..........KD.........	190
P93373	K	32	..........KD.........	190
O49903	K	220	..........KD.........	190
Q5IH14	K	136	..........KD.........	190
G9MD87	K	570	..........KD.........	190
T2BQ67	K	285	..........KD.........	190
P93375	K	32	..........KD.........	190
Q43581	K	240	..........KD.........	190
Q84P55	K	250	..........KD.........	190
Q56D10	K	209	..........KD.........	190
Q9ZSP3	K	135	..........KD.........	190
Q43582	K	48	..........KD.........	190
P68173	K	464	..........KD.........	190
Q5XMB8	K	227	..........KD.........	190
Q9FPL3	K	589	..........KD.........	190
A0A076L2G4	K	363	..........KD.........	190
Q9AT16	K	252	..........KD.........	190
Q76MF4	K	22	..........KD.........	190
Q76MF3	K	22	..........KD.........	190
Q03685	K	588	..........KD.........	190
Q84P56	K	251	..........KD.........	190
O82077	K	133	..........KD.........	190
Q9FEL1	K	65	..........KD.........	190
W0KS23	K	75	..........KD.........	190
A0A097BTV9	K	501	..........KD.........	190
Q5XMB7	K	227	..........KD.........	190
Q40463	K	74	..........KD.........	190
Q8VXD0	K	326	..........KD.........	190
G9MD86	K	569	..........KD.........	190
Q9M5Z8	K	408	..........KD.........	190
Q8W402	K	334	..........KD.........	190
A0A024AX02	K	447	..........KD.........	190
Q8W3Z6	K	63	..........KD.........	190
Q06BK4	K	30	..........KD.........	190
Q7X998	K	166	..........KD.........	190
A0A097BTV9	K	132	..........KD.........	190
Q9ZSP4	K	131	..........KD.........	190
Q03685	K	140	..........KD.........	190
P12133	K	299	..........KD.........	190
W0KS23	K	205	..........KD.........	190
P00876	K	32	..........KD.........	190
T2D261	K	409	..........KD.........	190
Q43590	K	191	..........KD.........	190
A0A059XID0	K	102	..........KD.........	190
P06373	K	42	..........KD.........	190
P35494	K	238	..........KD.........	190
P68173	K	17	..........KD.........	190
D3W9H8	K	97	..........KD.........	190
A0A068JCD2	K	309	..........KD.........	190
P93395	K	194	..........KD.........	190
Q42946	K	211	..........KD.........	190
Q3LAG6	K	88	..........KD.........	190
A0A076FU21	K	171	..........KD.........	190
O82150	K	148	..........KD.........	190
A0A0A8WJH5	K	11	..........KD.........	190
A0A075EYQ6	K	128	..........KD.........	190
P68158	K	328	..........KD.........	190
Q76MF3	K	95	..........KD.........	190
Q5XMB8	K	155	..........KD.........	190
B5TWD2	K	450	..........KD.........	190
Q03684	K	130	..........KD.........	190
Q03685	K	173	..........KD.........	190
B5APL3	K	112	..........KD.........	190
O65855	K	370	..........KD.........	190
A0A139ZSG9	K	297	..........KD.........	190
B8Y888	K	188	..........KD.........	190
O24132	K	209	..........KD.........	190
Q94EN2	K	572	..........KD.........	190
E1U7Y2	K	139	..........KD.........	190
A0A075F1U0	K	145	..........KD.........	190
Q76MF3	K	78	..........KD.........	190
Q76MF4	K	78	..........KD.........	190
Q40589	K	154	..........KD.........	190
A0A076L2E7	K	40	..........KD.........	190
E2F3S9	K	98	..........KD.........	190
A0A076L2G4	K	355	..........KD.........	190
W8SRK9	K	97	..........KD.........	190
Q9MUE2	K	214	..........KD.........	190
P93395	K	104	..........KD.........	190
A0A0A8WK74	K	241	..........KD.........	190
A0A0A8WK73	K	29	..........KD.........	190
Q14TB1	K	547	..........KD.........	190
B5AQ04	K	241	..........KD.........	190
P49319	K	253	..........KD.........	190
C3PTS5	K	169	..........KD.........	190
D3W9H9	K	200	..........KD.........	190
O82151	K	296	..........KD.........	190
Q03685	K	383	..........KD.........	190
P93352	K	160	..........KD.........	190
A0A075F2H0	K	239	..........KD.........	190
B6RCM0	K	38	..........KD.........	190
Q6TKR0	K	322	..........KD.........	190
Q84UH4	K	113	..........KD.........	190
Q3LAG5	K	49	..........KD.........	190
A0A0C4FST8	K	29	..........KD.........	190
B8Y888	K	181	..........KD.........	190
Q53UI6	K	132	..........KD.........	190
Q1KYS7	K	76	..........KD.........	190
Q9ZP87	K	239	..........KD.........	190
P50218	K	376	..........KD.........	190
Q40577	K	347	..........KD.........	190
A1XEK2	K	490	..........KD.........	190
P09094	K	117	..........KD.........	190
A0A076KXA0	K	54	..........KD.........	190
Q75U98	K	158	..........KD.........	190
A0A076FU26	K	184	..........KD.........	190
A0A077D849	K	135	..........KD.........	190
Q8W400	K	244	..........KD.........	190
E1B2R0	K	224	..........KD.........	190
Q9FXS3	K	17	..........KD.........	190
Q38PK4	K	35	..........KD.........	190
Q40593	K	231	..........KD.........	190
Q5KTN4	K	90	..........KD.........	190
Q2WGN6	K	395	..........KD.........	190
Q852S5	K	133	..........KD.........	190
Q9ZSP4	K	200	..........KD.........	190
A0A075F2H4	K	94	..........KD.........	190
P00876	K	201	..........KD.........	190
A0A077DBL2	K	157	..........KD.........	190
Q9FEV9	K	118	..........KD.........	190
O82150	K	483	..........KD.........	190
Q67BD0	K	163	..........KD.........	190
Q9TNL9	K	299	..........KD.........	190
Q9M7J3	K	290	..........KD.........	190
Q9M6Q9	K	33	..........KD.........	190
Q9M7K8	K	273	..........KD.........	190
Q9FXL9	K	543	..........KD.........	190
Q3V5W8	K	16	..........KD.........	190
A0A140G1Q8	K	370	..........KD.........	190
Q93X34	K	205	..........KD.........	190
P93344	K	452	..........KD.........	190
A0A077DCL2	K	34	..........KD.........	190
E1B2R0	K	433	..........KD.........	190
J7EQB2	K	12	..........KD.........	190
Q94EN2	K	314	..........KD.........	190
Q40567	K	282	..........KD.........	190
P06407	K	551	..........KD.........	190
Q9M7J4	K	267	..........KD.........	190
Q93X30	K	162	..........KD.........	190
Q9AT16	K	77	..........KD.........	190
Q14TB1	K	449	..........KD.........	190
Q40578	K	252	..........KD.........	190
Q03685	K	483	..........KD.........	190
D2K7Z2	K	155	..........KD.........	190
T2CD85	K	258	..........KD.........	190
C5J0G6	K	284	..........KD.........	190
Q948K4	K	155	.........YK..........	91
Q8RVF9	K	157	.........YK..........	91
Q75ZE3	K	159	.........YK..........	91
Q75ZD4	K	157	.........YK..........	91
Q75ZE5	K	155	.........YK..........	91
A0A0C4FST8	K	60	.........YK..........	91
A0A0C4FST4	K	60	.........YK..........	91
Q67BD0	K	532	.........YK..........	91
I7GVS5	K	532	.........YK..........	91
C3RXI5	K	585	.........YK..........	91
H9CCI2	K	130	.........YK..........	91
Q40525	K	11	.........YK..........	91
Q40462	K	36	.........YK..........	91
C5J0G6	K	137	.........YK..........	91
Q43590	K	222	.........YK..........	91
A0A077DBL4	K	438	.........YK..........	91
A0A0F7R4E4	K	447	.........YK..........	91
Q9M6E6	K	270	.........YK..........	91
Q852R8	K	83	.........YK..........	91
P00876	K	227	.........YK..........	91
G9MD86	K	265	.........YK..........	91
M9Z760	K	357	.........YK..........	91
A0A068JIB0	K	175	.........YK..........	91
I7B1E5	K	229	.........YK..........	91
A8J6V0	K	55	.........YK..........	91
L8B431	K	99	.........YK..........	91
A0A0K0XR76	K	78	.........YK..........	91
Q43581	K	230	.........YK..........	91
P06290	K	125	.........YK..........	91
Q40475	K	393	.........YK..........	91
Q9FSF0	K	111	.........YK..........	91
T2BQ67	K	235	.........YK..........	91
A0A076L4P6	K	17	.........YK..........	91
Q9AVG7	K	140	.........YK..........	91
Q9FES7	K	320	.........YK..........	91
Q40480	K	91	.........YK..........	91
A0A077DCL2	K	59	.........YK..........	91
T2BQ67	K	291	.........YK..........	91
W8SRJ8	K	212	.........YK..........	91
Q9AVG8	K	195	.........YK..........	91
Q9FVE9	K	765	.........YK..........	91
Q1W375	K	212	.........YK..........	91
A0A097BU08	K	143	.........YK..........	91
Q7X998	K	196	.........YK..........	91
A1XEK2	K	114	.........YK..........	91
O04977	K	348	.........YK..........	91
A0A0S0N610	K	37	.........YK..........	91
Q8W3Z9	K	193	.........YK..........	91
W8R6U0	K	437	.........YK..........	91
Q7M242	K	57	.........YK..........	91
Q76CU2	K	597	.........YK..........	91
Q45FL8	K	107	.........YK..........	91
D2CNC8	K	458	.........YK..........	91
Q8RVF9	K	54	.........YK..........	91
Q40544	K	477	.........YK..........	91
Q5KTN4	K	57	.........YK..........	91
I7GVS5	K	112	.........YK..........	91
Q67BD0	K	112	.........YK..........	91
Q9ZS34	K	428	.........YK..........	91
B2BF99	K	182	.........YK..........	91
H9CCI1	K	65	.........YK..........	91
U3PVV5	K	129	.........YK..........	91
P00876	K	21	.........YK..........	91
O65856	K	504	.........YK..........	91
Q9ZRD3	K	187	.........YK..........	91
A0A076L2E2	K	58	.........YK..........	91
Q76KB0	K	555	.........YK..........	91
P09976	K	2201	.........YK..........	91
Q9FXS3	K	30	.........YK..........	91
Q42949	K	198	.........YK..........	91
C3PTS5	K	129	.........YK..........	91
Q03684	K	126	.........YK..........	91
Q6RJS4	K	58	.........YK..........	91
Q9SLS1	K	124	.........YK..........	91
P80461	K	185	.........YK..........	91
B2LT58	K	353	.........YK..........	91
Q40593	K	332	.........YK..........	91
Q3LAG6	K	134	.........YK..........	91
C7E4J6	K	700	.........YK..........	91
Q9M7J3	K	214	.........YK..........	91
A0A077D830	K	296	.........YK..........	91
P12116	K	353	.........YK..........	91
Q40577	K	340	.........YK..........	91
A0A075EYT9	K	175	.........YK..........	91
P06386	K	87	.........YK..........	91
P93769	K	243	.........YK..........	91
A0A097BTX9	K	244	.........YK..........	91
P56821	K	210	.........YK..........	91
G5ELZ2	K	524	.........YK..........	91
B2BF99	K	90	.........YK..........	91
M9Z760	K	409	.........YK..........	91
Q948K4	K	11	.........AK..........	164
Q75ZE5	K	13	.........AK..........	164
Q8RVF9	K	13	.........AK..........	164
Q948K3	K	15	.........AK..........	164
A0A068JD04	K	58	.........AK..........	164
Q202M6	K	54	.........AK..........	164
Q70Z18	K	71	.........AK..........	164
Q70Z17	K	71	.........AK..........	164
F2VJ75	K	60	.........AK..........	164
Q947K7	K	19	.........AK..........	164
P62732	K	129	.........AK..........	164
Q852R8	K	77	.........AK..........	164
A0A075EZS4	K	262	.........AK..........	164
Q9T2L8	K	23	.........AK..........	164
A0A0C4FST8	K	47	.........AK..........	164
Q1KYS7	K	63	.........AK..........	164
P09043	K	173	.........AK..........	164
Q9T2L9	K	23	.........AK..........	164
A0A075F1V0	K	245	.........AK..........	164
A0A068JIB0	K	57	.........AK..........	164
G5ELZ2	K	428	.........AK..........	164
Q6TBQ2	K	475	.........AK..........	164
Q40554	K	831	.........AK..........	164
A0A139ZSG9	K	305	.........AK..........	164
P35494	K	295	.........AK..........	164
P93400	K	607	.........AK..........	164
P29790	K	84	.........AK..........	164
Q6TXM4	K	913	.........AK..........	164
P09044	K	170	.........AK..........	164
Q40581	K	218	.........AK..........	164
B2LT58	K	32	.........AK..........	164
A0A075M9F5	K	133	.........AK..........	164
A0A076L2F1	K	190	.........AK..........	164
U3RJ91	K	256	.........AK..........	164
Q9AT16	K	333	.........AK..........	164
A7XAQ5	K	453	.........AK..........	164
Q0PWS7	K	96	.........AK..........	164
Q84P56	K	332	.........AK..........	164
A0A097BTX5	K	197	.........AK..........	164
Q40565	K	208	.........AK..........	164
Q9M7J4	K	670	.........AK..........	164
Q9ZS34	K	73	.........AK..........	164
Q9FXS3	K	20	.........AK..........	164
A0A075M5E6	K	133	.........AK..........	164
A0A076L1Z7	K	235	.........AK..........	164
A0A077DCK9	K	53	.........AK..........	164
P27493	K	93	.........AK..........	164
Q9FSF6	K	37	.........AK..........	164
P93358	K	326	.........AK..........	164
A0A075F1V0	K	182	.........AK..........	164
O65855	K	131	.........AK..........	164
P29345	K	157	.........AK..........	164
Q6QND3	K	204	.........AK..........	164
Q9FVE9	K	803	.........AK..........	164
Q75ZD4	K	34	.........AK..........	164
A0A076L2F1	K	176	.........AK..........	164
Q08940	K	236	.........AK..........	164
Q75ZE3	K	113	.........AK..........	164
Q08940	K	193	.........AK..........	164
Q5XMB8	K	238	.........AK..........	164
Q75ZE0	K	34	.........AK..........	164
Q42962	K	341	.........AK..........	164
A0A076KWG9	K	276	.........AK..........	164
O82077	K	15	.........AK..........	164
Q285L8	K	187	.........AK..........	164
Q67C42	K	260	.........AK..........	164
Q03684	K	89	.........AK..........	164
Q0PWS5	K	114	.........AK..........	164
O24132	K	169	.........AK..........	164
Q0PWS5	K	66	.........AK..........	164
P24929	K	173	.........AK..........	164
Q67BD0	K	74	.........AK..........	164
Q9M7K8	K	151	.........AK..........	164
A1KYB1	K	153	.........AK..........	164
Q40545	K	341	.........AK..........	164
E5L8B6	K	161	.........AK..........	164
Q03685	K	88	.........AK..........	164
C5J0G6	K	415	.........AK..........	164
Q42961	K	210	.........AK..........	164
P62094	K	37	.........AK..........	164
Q67BD0	K	545	.........AK..........	164
Q42961	K	132	.........AK..........	164
G9MD86	K	174	.........AK..........	164
A0A024AX02	K	452	.........AK..........	164
Q42961	K	415	.........AK..........	164
Q40475	K	254	.........AK..........	164
O82702	K	82	.........AK..........	164
W8SRJ3	K	550	.........AK..........	164
P00876	K	183	.........AK..........	164
Q94EN2	K	416	.........AK..........	164
A0A068JD04	K	230	.........AK..........	164
Q40480	K	187	.........AK..........	164
P32980	K	187	.........AK..........	164
Q9ZS34	K	217	.........AK..........	164
A0A076L4Q6	K	84	.........AK..........	164
A0A0C4FSU4	K	84	.........AK..........	164
O04361	K	227	.........AK..........	164
Q40568	K	390	.........AK..........	164
Q9FES7	K	216	.........AK..........	164
Q9M5Z8	K	474	.........AK..........	164
P68158	K	193	.........AK..........	164
I2FJN7	K	625	.........AK..........	164
Q7M242	K	513	.........AK..........	164
B5TWD2	K	156	.........AK..........	164
P27141	K	246	.........AK..........	164
A0A097BTX5	K	250	.........AK..........	164
Q93X34	K	173	.........AK..........	164
Q9LW96	K	157	.........AK..........	164
Q9SLN8	K	84	.........AK..........	164
Q9M436	K	109	.........AK..........	164
Q40501	K	133	.........AK..........	164
Q40521	K	143	.........AK..........	164
O82703	K	83	.........AK..........	164
Q8RU71	K	301	.........AK..........	164
A0A068JIB0	K	385	.........AK..........	164
Q2WGN6	K	573	.........AK..........	164
Q3LAG5	K	126	.........AK..........	164
Q9LEB0	K	288	.........AK..........	164
A0A024AX02	K	425	.........AK..........	164
Q42964	K	57	.........AK..........	164
E5KCJ8	K	194	.........AK..........	164
O80362	K	101	.........AK..........	164
A0A077DCL2	K	45	.........AK..........	164
D4P3S0	K	203	.........AK..........	164
Q53UI6	K	202	.........AK..........	164
Q5EFR4	K	202	.........AK..........	164
A0A097BTV9	K	516	.........AK..........	164
Q8W3Z7	K	359	.........AK..........	164
A0A077D9N5	K	90	.........AK..........	164
Q40463	K	14	.........AK..........	164
A0A0K0XR75	K	252	.........AK..........	164
O82150	K	534	.........AK..........	164
P06411	K	321	.........AK..........	164
A0A140G1S2	K	359	.........AK..........	164
A0A0C4FSU4	K	354	.........AK..........	164
A0A0A8JBT3	K	243	.........AK..........	164
A0A077DBL4	K	61	.........AK..........	164
Q42961	K	335	.........AK..........	164
Q7M242	K	252	.........AK..........	164
Q8VZH4	K	170	.........AK..........	164
Q50LG5	K	149	.........AK..........	164
Q8GUA3	K	557	.........AK..........	164
F2VJ75	K	368	.........AK..........	164
Q40451	K	71	.........AK..........	164
U3RJ91	K	162	.........AK..........	164
C3RXI5	K	314	.........AK..........	164
P93358	K	344	.........AK..........	164
P27141	K	248	.........AK..........	164
Q40540	K	61	.........AK..........	164
Q84QE8	K	316	.........AK..........	164
Q6RUN4	K	117	.........AK..........	164
Q40459	K	316	.........AK..........	164
D2K7Z2	K	137	.........AK..........	164
P27495	K	43	.........AK..........	164
A0A077DCK9	K	99	.........AK..........	164
P00876	K	316	.........AK..........	164
A0A075EYT9	K	180	.........AK..........	164
Q9M7J4	K	373	.........AK..........	164
O04946	K	281	.........AK..........	164
O82150	K	284	.........AK..........	164
E1U7Y4	K	125	.........AK..........	164
Q5QJB2	K	72	.........AK..........	164
A8J6V0	K	125	.........AK..........	164
P06355	K	38	.........AK..........	164
D3W9H9	K	315	.........DK..........	112
D3W9H8	K	316	.........DK..........	112
A0A067YF53	K	316	.........DK..........	112
J9PVL4	K	313	.........DK..........	112
O24131	K	182	.........DK..........	112
Q9XEN8	K	182	.........DK..........	112
I7B1E5	K	330	.........DK..........	112
I7A3N8	K	330	.........DK..........	112
O24132	K	182	.........DK..........	112
A0A076L2E2	K	44	.........DK..........	112
Q40460	K	376	.........DK..........	112
Q40565	K	376	.........DK..........	112
Q9M5Z8	K	36	.........DK..........	112
Q67BD0	K	573	.........DK..........	112
Q67BD0	K	513	.........DK..........	112
P27154	K	29	.........DK..........	112
Q76MG1	K	116	.........DK..........	112
[truncated: 394 more rows]

## Sheet: combine
Species	Motif Logo	Number of sites
[truncated: 73 more rows]
