# Supplementary material for: Proteome-wide and lysine crotonylation profiling reveals the importance of crotonylation in chrysanthemum (Dendranthema grandiforum) under low-temperature
Source: BMC Genomics. 2021 Jan 14;22:51. doi: 10.1186/s12864-020-07365-5 (PMC7809856; doi:10.1186/s12864-020-07365-5)
Supplement: Supplementary file 12 — Additional file 12: Table S10. Ribosome-related proteins and crotonylation sites in chrysanthemum. [file 12864_2020_7365_MOESM12_ESM.xlsx]

## Sheet: Sheet1
Table S4. Ribosome-related proteins and crotonylation sites in chrysanthemum.
			Lysine Crotonylation		Proteome
Type	Protein accession	Protein description	T/CK Ratio	Regulated Type	T/CK Ratio	Regulated Type
	Cluster-2961.152706	ribosomal protein L2 (chloroplast)	1.381	Up	0.805	Down
		ribosomal protein L2 (chloroplast)	1.338	Up	0.805	Down
	Cluster-2961.142407	60S ribosomal protein L7a-1-like	1.317	Up	0.697	Down
		60S ribosomal protein L7a-1-like	1.605	Up		Down
		60S ribosomal protein L7a-1-like	1.625	Up		Down
		60S ribosomal protein L7a-1-like	1.518	Up		Down
		60S ribosomal protein L7a-1-like	1.681	Up		Down
	Cluster-2961.187492	60S ribosomal protein L6-3-like	1.387	Up	0.729	Down
		60S ribosomal protein L6-3-like	1.333	Up		Down
	Cluster-2961.166522	60S ribosomal protein L4	1.247	Up	0.764	Down
		60S ribosomal protein L4	1.244	Up		Down
		60S ribosomal protein L4	1.375	Up		Down
		60S ribosomal protein L4	1.417	Up		Down
	Cluster-2961.174264	60S ribosomal protein L3	1.774	Up	0.608	Down
		60S ribosomal protein L3	1.876	Up		Down
	Cluster-2961.187754	60S ribosomal protein L10	1.466	Up	0.817	Down
Ribosome subunits		60S ribosomal protein L10	1.263	Up		Down
		60S ribosomal protein L10	1.436	Up		Down
	Cluster-2961.140533	60S ribosomal protein L6-1-like	1.374	Up	0.788	Down
	Cluster-2961.188751	60S ribosomal protein L6-1-like	1.457	Up	0.73	Down
	Cluster-2961.159693	60S ribosomal protein L4	1.408	Up	0.733	Down
	Cluster-2961.143731	60S ribosomal protein L3	1.4	Up	0.729	Down
	Cluster-2961.142881	60S ribosomal protein L24-like	1.403	Up	0.774	Down
	Cluster-2961.131938	40S ribosomal protein S8-like	1.212	Up	0.735	Down
	Cluster-2961.159863	40S ribosomal protein S23	1.224	Up	0.83	Down
	Cluster-2961.140229	40S ribosomal protein S6	1.392	Up	0.73	Down
		40S ribosomal protein S6	1.387	Up		Down
		40S ribosomal protein S6	1.461	Up		Down
		40S ribosomal protein S6	1.362	Up		Down
	Cluster-2961.149869	40S ribosomal protein S11-like	1.219	Up	0.914	Normal
		40S ribosomal protein S11-like	1.303	Up		Normal
		40S ribosomal protein S11-like	1.204	Up		Normal
	Cluster-2961.147577	50S ribosomal protein L15, chloroplastic	1.22	Up	0.877	Normal
		50S ribosomal protein L15, chloroplastic	1.243	Up		Normal
		50S ribosomal protein L15, chloroplastic	1.223	Up		Normal
	Cluster-2961.153000	60S ribosomal protein L28-2-like	1.277	Up	0.864	Normal
		60S ribosomal protein L28-2-like	1.338	Up		Normal
	Cluster-2961.163042	60S ribosomal protein L23a	1.259	Up	0.837	Normal
		60S ribosomal protein L23a	1.3	Up		Normal
		60S ribosomal protein L23a	1.342	Up		Normal
		60S ribosomal protein L23a	1.464	Up		Normal
	Cluster-2961.99283	40S ribosomal protein S18	1.449	Up	0.926	Normal
	Cluster-2961.150437	40S ribosomal protein S17-4-like	1.209	Up	0.995	Normal
	Cluster-2961.149786	40S ribosomal protein S4	1.21	Up	0.854	Normal
	Cluster-2961.149688	60S ribosomal protein L7-2-like	1.242	Up	0.868	Normal
	Cluster-2961.142932	60S ribosomal protein L35a-3	1.224	Up	0.99	Normal
	Cluster-2961.162060	60S ribosomal protein L13a-1	1.221	Up	1.005	Normal
	Cluster-2961.147413	50S ribosomal protein L12, chloroplastic	1.227	Up	1.251	Up
		50S ribosomal protein L12, chloroplastic	1.253	Up		Up
	Cluster-2961.161532	50S ribosomal protein L1, chloroplastic	0.822	Down	1.234	Up
	Cluster-2961.152682	60S ribosomal protein L9-like	0.773	Down	1.16	Normal
	Cluster-2961.286301	elongation factor 1-alpha 1-like	0.676	Down	0.971	Normal
		elongation factor 1-alpha 1-like	0.756	Down		Normal
Elongation factors	Cluster-2961.94330	"elongation factor Tu, mitochondrial-like"	0.763	Down	1.192	Normal
		"elongation factor Tu, mitochondrial-like"	0.804	Down		Normal
		"elongation factor Tu, mitochondrial-like"	0.739	Down		Normal
	Cluster-2961.149976	annexin D2-like	0.818	Down	1.098	Normal
	Cluster-2961.138384	annexin D1-like	0.794	Down	/
		annexin D1-like	1.298	Up	/
Molecular chaperones	Cluster-2961.111675	membrane-associated 30 kDa protein, chloroplastic	0.797	Down	/
	Cluster-2961.149954	heat shock cognate 70 kDa protein 2-like	1.299	Up	/
		heat shock cognate 70 kDa protein 2-like	0.773	Down	/
	Cluster-2961.152061	heat shock cognate 70 kDa protein 2	0.803	Down	/
	Cluster-2961.171421	temperature-induced lipocalin-1-like	0.758	Down	1.198	Normal
		temperature-induced lipocalin-1-like	0.793	Down		Normal
