# Supplementary material for: Proteome-wide and lysine crotonylation profiling reveals the importance of crotonylation in chrysanthemum (Dendranthema grandiforum) under low-temperature
Source: BMC Genomics. 2021 Jan 14;22:51. doi: 10.1186/s12864-020-07365-5 (PMC7809856; doi:10.1186/s12864-020-07365-5)
Supplement: Supplementary file 13 — Additional file 13: Table S11. Photosynthesis-related proteins and crotonylation sites in chrysanthemum. [file 12864_2020_7365_MOESM13_ESM.xlsx]

## Sheet: Sheet1
Table S5. Photosynthesis-related crotonylated proteins and crotonylation sites in chrysanthemum.
			Proteome		Lysine Crotonylation
Type	Protein accession	Protein description	T/CK Ratio	Regulated Type	T/CK Ratio	Regulated Type
Antenna proteins	Cluster-2961.140200	chlorophyll a-b binding protein 6, chloroplastic	1.383	Up	0.819	Down
	Cluster-2961.148022	chlorophyll a-b binding protein 6, chloroplastic	/	/	1.217	Up
		chlorophyll a-b binding protein 6, chloroplastic	/	/	0.794	Down
photosystem I complex	Cluster-2961.196431	photosystem I P700 chlorophyll A apoprotein A1 (chloroplast)	/	/	0.82	Down
		photosystem I P700 chlorophyll A apoprotein A1 (chloroplast)	/	/	0.493	Down
		photosystem I P700 chlorophyll A apoprotein A1 (chloroplast)	1.335	Up	0.792	Down
	Cluster-2961.96749	photosystem I reaction center subunit II, chloroplastic-like	1.335	Up	0.773	Down
		photosystem I reaction center subunit II, chloroplastic-like	1.335	Up	0.792	Down
		photosystem I reaction center subunit II, chloroplastic-like	1.335	Up	0.772	Down
photosystem II complex	Cluster-2961.133123	psbP domain-containing protein 5, chloroplastic-like isoform X2	/	/	0.782	Down
	Cluster-2961.96271	psbP domain-containing protein 3, chloroplastic	/	/	0.832	Down
	Cluster-2961.147888	photosystem II repair protein PSB27-H1, chloroplastic	/	/	0.787	Down
	Cluster-2961.293639	photosystem II D1 precursor processing protein PSB27-H2, chloroplastic-like, partial	1.174	Normal	0.832	Down
Carbon fixation	Cluster-2961.151357	ruBisCO large subunit-binding protein subunit alpha	1.37	Up	0.752	Down
	Cluster-2961.30804	ribulose-phosphate 3-epimerase, chloroplastic-like isoform X1	1.125	Normal	0.828	Down
	Cluster-2961.149031	ruBisCO large subunit-binding protein subunit beta, chloroplastic	1.348	Up	0.722	Down
		ruBisCO large subunit-binding protein subunit beta, chloroplastic	1.348	Up	0.777	Down
	Cluster-2961.153199	carbonic anhydrase 1	/	/	0.822	Down
ATP synthesis complex	Cluster-2961.145901	ATP synthase subunit b', chloroplastic	/	/	1.395	Up
		ATP synthase subunit b', chloroplastic	/	/	1.265	Up
		ATP synthase subunit b', chloroplastic	/	/	1.551	Up
		ATP synthase subunit b', chloroplastic	/	/	1.401	Up
	Cluster-2961.156802	ATP synthase CF1 alpha chain (chloroplast)	1.067	Normal	0.818	Down
		ATP synthase CF1 alpha chain (chloroplast)	1.067	Normal	1.206	Up
	Cluster-2961.134558	ATP-dependent Clp protease proteolytic subunit 4, chloroplastic	1.106	Normal	1.524	Up
	Cluster-2961.136371	ATP-dependent Clp protease ATP-binding subunit ClpA homolog CD4B, chloroplastic-like	/	/	0.768	Down
	Cluster-2961.147971	ATP synthase gamma chain, chloroplastic	/	/	1.256	Up
	Cluster-2961.149139	ATP synthase delta chain, chloroplastic-like	/	/	1.207	Up
	Cluster-2961.150489	ATP synthase subunit gamma, mitochondrial	/	/	1.229	Up
cytochrome	Cluster-2961.119499	cytochrome P450 76C2-like	0.533	Down	0.749	Down
