# Supplementary material for: Proteome-wide and lysine crotonylation profiling reveals the importance of crotonylation in chrysanthemum (Dendranthema grandiforum) under low-temperature
Source: BMC Genomics. 2021 Jan 14;22:51. doi: 10.1186/s12864-020-07365-5 (PMC7809856; doi:10.1186/s12864-020-07365-5)
Supplement: Supplementary file 14 — Additional file 14: Table S12. Antioxidant enzyme-related protein and crotonylation site in chrysanthemum. [file 12864_2020_7365_MOESM14_ESM.xlsx]

## Sheet: Sheet1
Table S6. Antioxidant enzyme-related protein and crotonylation site in chrysanthemum.
			Proteome		Lysine Crotonylation
Type	Protein accession	Protein description	T/CK Ratio	Regulated Type	T/CK Ratio	Regulated Type
Peroxidase (POD)	Cluster-20787.1	peroxidase 12-like	1.352	Up	/	/
	Cluster-2961.110255	peroxidase 73	0.625	Down	/	/
	Cluster-2961.115069	peroxidase P7 precursor	0.805	Down	/	/
	Cluster-2961.131724	peroxidase 12	0.764	Down	0.752	Down
	Cluster-2961.139401	peroxidase N1-like	0.466	Down	/	/
	Cluster-2961.139642	cationic peroxidase 1-like	0.649	Down	/	/
	Cluster-2961.160447	lignin-forming anionic peroxidase	0.596	Down	/	/
	Cluster-2961.289432	peroxidase 59	0.33	Down	/	/
	Cluster-2961.60546	peroxidase 25-like	0.659	Down	/	/
	Cluster-2961.94888	peroxidase 73	0.421	Down	/	/
Catalase isozyme (CAT)	Cluster-2961.147951	LOW QUALITY PROTEIN: catalase isozyme 1-like	0.813	Down	/	/
	Cluster-2961.148363	catalase isozyme 1	0.78	Down	1.212	Up
	Cluster-2961.148107	catalase isozyme 1	0.952	Normal	1.235	Up
Ascorbate peroxidas（APX）	Cluster-2961.282251	monodehydroascorbate reductase 5, mitochondrial isoform X1	0.839	Down	/	/
	Cluster-2961.145749	L-ascorbate peroxidase, cytosolic	0.924	Normal	1.235	Up
glutathione S-transferase（GST）	Cluster-2961.138122	"glutathione S-transferase DHAR3, chloroplastic"	1.27	Up	/	/
	Cluster-2961.141364	probable glutathione S-transferase	1.776	Up	/	/
	Cluster-2961.146614	glutathione S-transferase L3-like	1.428	Up	0.755	Down
	Cluster-2961.150087	probable glutathione S-transferase	1.342	Up	/	/
	Cluster-2961.177020	"glutathione S-transferase L3-like, partial"	1.341	Up	/	/
	Cluster-2961.180457	probable glutathione S-transferase	1.445	Up	/	/
	Cluster-2961.188153	probable glutathione S-transferase	1.34	Up	/	/
	Cluster-2961.66325	glutathione S-transferase T1-like	1.362	Up	/	/
	Cluster-2961.119108	glutathione S-transferase zeta class isoform X1	0.819	Down	/	/
	Cluster-2961.221586	glutathione S-transferase zeta class-like isoform X1	0.688	Down	/	/
	Cluster-2961.230331	glutathione S-transferase U8-like	0.779	Down	/	/
	Cluster-2961.230333	probable glutathione S-transferase	0.691	Down	/	/
	Cluster-2961.124452	glutathione S-transferase L3-like	0.836	Down	/	/
	Cluster-2961.161215	glutathione S-transferase-like	1.139	Normal	0.793	Down
	Cluster-2961.156140	glutathione S-transferase T1-like	0.911	Normal	1.251	Up
	Cluster-2961.161144	probable phospholipid hydroperoxide glutathione peroxidase	1.07	Normal	0.829	Down
superoxide(SOD)	Cluster-2961.106632	superoxide dismutase	1.083	Normal	0.727	Down
